# Supplementary material for: Hospital antimicrobial stewardship: profiling the oral microbiome after exposure to COVID-19 and antibiotics
Source: Front Microbiol. 2024 Feb 27;15:1346762. doi: 10.3389/fmicb.2024.1346762 (PMC10927822; doi:10.3389/fmicb.2024.1346762)
Supplement: Supplementary file 2 [file Table_1.XLSX]

## Sheet: Ali_metadataCorrelation_Pvalue
	Batch	Gender	Race	Ethnicity	Age	Severity w FPs	Severity	BSA	Early BSA	Mortality	SarsCov2 coverage	BMI	Systolic BP	Diastolic BP	Respirations	MAP	WBC	Haemoglobin	C reactive protein	ALT	Lactose dehydrogenase	D dimer	Platelets	Lympcytes	Neutrophil	Monocyte	NLR	LMR	Pulse	Pulse Oximetry	Temperature	Any-antibiotics-before	Qubit Concentration
Batch	0	0.274729	0.717469	0.646123	0.147696	0.312028	1	0.369706	0.197193	0.134669	0.291173	0.134608	0.189432	0.754169	0.0906458	0.322028	0.580199	0.193878	0.826529	0.0527619	0.348634	0.340469	0.894242	0.741391	0.554736	0.0367937	0.956147	0.0304818	0.18498	0.30306	0.0618394	7.77328e-09	0.541826
Gender	0.274729	6.32607e-28	0.365803	0.776353	0.314066	0.601316	0.612583	0.88844	0.462491	0.458609	0.796679	0.0652969	0.772496	0.0642068	0.183828	0.289363	0.322674	0.0035942	0.957299	0.0164874	0.454611	0.0560063	0.960341	0.148666	0.609286	0.361196	0.249566	0.00467769	0.32428	0.882559	0.724454	0.915946	0.00893523
Race	0.717469	0.365803	5.51026e-92	1.58656e-12	0.249027	0.976556	0.770514	0.942962	0.81665	0.995776	0.254418	0.177709	0.677976	0.87223	0.302748	0.860119	0.569033	0.301494	0.492916	0.211873	0.044582	0.0804706	0.0496382	0.420928	0.722541	0.683557	0.433217	0.385208	0.0162745	0.939427	0.0117543	0.389048	0.560439
Ethnicity	0.646123	0.776353	1.58656e-12	9.27785e-51	0.868444	0.743605	0.599227	0.688775	0.792914	0.802706	0.197097	0.803733	0.577454	0.0334907	0.275428	0.113649	0.809313	0.877168	0.504035	0.286709	0.0650618	0.065425	0.575355	0.718257	0.708571	0.696512	0.64342	0.94632	0.20346	0.452961	0.105868	0.942989	0.469837
Age	0.147696	0.314066	0.249027	0.868444	0	0.18121	0.0728402	0.0742939	0.437827	0.143531	0.0178387	0.17741	0.0518824	0.0873379	0.335587	0.8298	0.200608	0.910937	0.0898809	0.0702923	0.784005	0.0025107	0.0125971	0.257855	0.307882	0.304896	0.335922	0.16078	4.60694e-05	0.902381	0.216599	0.141504	0.876083
Severity w FPs	0.312028	0.601316	0.976556	0.743605	0.18121	9.27785e-51	8.75651e-27	3.18227e-11	0.143419	2.62047e-10	0.000299191	0.658711	0.277897	0.547101	0.196996	0.32261	0.550369	0.358732	0.0733433	0.583473	0.0821489	0.306331	0.835264	0.102604	0.074837	0.57562	0.0986079	0.665624	0.570923	0.0657321	0.458496	0.65941	0.757251
Severity	1	0.612583	0.770514	0.599227	0.0728402	8.75651e-27	6.32607e-28	1.08278e-12	0.132121	9.95115e-12	0.000546797	0.68824	0.123963	0.724575	0.077564	0.236727	0.300216	0.263661	0.0299748	0.642232	0.0256314	0.926714	0.959232	0.0360351	0.0291012	0.359479	0.0360328	0.36698	0.992264	0.0635372	0.889375	0.363646	0.93305
BSA	0.369706	0.88844	0.942962	0.688775	0.0742939	3.18227e-11	1.08278e-12	4.60556e-72	7.71679e-26	1.85276e-07	0.0335079	0.190042	0.0389997	0.608565	0.0589669	0.26174	0.156402	0.0148901	0.69577	0.686591	0.176364	0.0580753	0.336609	0.926223	0.63133	0.570687	0.890287	0.944268	0.744921	0.683812	0.362635	0.00118294	0.282103
Early BSA	0.197193	0.462491	0.81665	0.792914	0.437827	0.143419	0.132121	7.71679e-26	6.32607e-28	0.423296	0.278698	0.0294982	0.0844614	0.254648	0.012819	0.134605	0.0805275	0.00862931	0.857015	0.812065	0.309598	0.0569059	0.210894	0.567116	0.24138	0.197262	0.522405	0.649462	0.977717	0.268862	0.182702	0.318818	0.074439
Mortality	0.134669	0.458609	0.995776	0.802706	0.143531	2.62047e-10	9.95115e-12	1.85276e-07	0.423296	9.27785e-51	0.0239236	0.842021	0.334027	0.332825	0.766298	0.316472	0.590185	0.959445	0.187026	0.778876	0.0168039	0.525897	0.460744	0.60684	0.885843	0.35514	0.700891	0.129584	0.825202	0.0973275	0.355249	0.214415	0.834482
SarsCov2 coverage	0.291173	0.796679	0.254418	0.197097	0.0178387	0.000299191	0.000546797	0.0335079	0.278698	0.0239236	0	0.13888	0.997872	0.139753	0.677355	0.404437	0.101428	0.858216	0.576889	0.618343	0.801332	0.154117	0.046668	0.240417	0.350364	0.916693	0.23591	0.106975	0.0246798	0.577057	0.346368	0.659664	0.359867
BMI	0.134608	0.0652969	0.177709	0.803733	0.17741	0.658711	0.68824	0.190042	0.0294982	0.842021	0.13888	0	0.00258332	0.286634	0.0300432	0.0354419	0.911647	0.180547	0.953463	0.681972	0.17457	0.646031	0.0226817	0.206309	0.81973	0.308929	0.334474	0.0611227	0.190578	0.00461553	0.0309709	0.277391	0.610674
Systolic BP	0.189432	0.772496	0.677976	0.577454	0.0518824	0.277897	0.123963	0.0389997	0.0844614	0.334027	0.997872	0.00258332	0	4.70014e-09	0.961982	8.60915e-30	0.994002	0.880337	0.93603	0.00549439	0.139362	0.774533	0.509601	0.64075	0.710643	0.237358	0.680715	0.0948294	0.910498	0.920645	0.924995	0.23002	0.846962
Diastolic BP	0.754169	0.0642068	0.87223	0.0334907	0.0873379	0.547101	0.724575	0.608565	0.254648	0.332825	0.139753	0.286634	4.70014e-09	0	0.152212	1.26008e-41	0.391989	0.104064	0.48986	0.818273	0.604855	0.0878325	0.321277	0.37096	0.562783	0.50986	0.358689	0.673035	0.000375391	0.868377	0.386223	0.754832	0.181393
Respirations	0.0906458	0.183828	0.302748	0.275428	0.335587	0.196996	0.077564	0.0589669	0.012819	0.766298	0.677355	0.0300432	0.961982	0.152212	0	0.355923	0.244179	0.302538	0.00566941	0.161208	0.046204	0.370723	0.0518192	0.953109	0.390993	0.0540885	0.839568	0.058002	0.00155034	0.011363	0.0409251	0.343518	0.928045
MAP	0.322028	0.289363	0.860119	0.113649	0.8298	0.32261	0.236727	0.26174	0.134605	0.316472	0.404437	0.0354419	8.60915e-30	1.26008e-41	0.355923	0	0.560219	0.236266	0.725998	0.155044	0.148301	0.149191	0.295828	0.859945	0.963959	0.255948	0.817121	0.489762	0.0252315	0.720859	0.640069	0.502811	0.421627
WBC	0.580199	0.322674	0.569033	0.809313	0.200608	0.550369	0.300216	0.156402	0.0805275	0.590185	0.101428	0.911647	0.994002	0.391989	0.244179	0.560219	0	0.291247	1.83391e-05	0.0726132	0.0917441	0.144584	6.93422e-07	1.15752e-10	2.79004e-12	1.97146e-05	3.87854e-11	0.0400015	0.587878	0.0748711	0.88342	0.85411	0.456363
Haemoglobin	0.193878	0.0035942	0.301494	0.877168	0.910937	0.358732	0.263661	0.0148901	0.00862931	0.959445	0.858216	0.180547	0.880337	0.104064	0.302538	0.236266	0.291247	0	0.568511	0.000457189	0.101425	0.00247377	0.0175546	0.781902	0.501273	0.80344	0.859197	0.649132	0.766236	0.000210394	0.233616	0.454203	0.705009
C reactive protein	0.826529	0.957299	0.492916	0.504035	0.0898809	0.0733433	0.0299748	0.69577	0.857015	0.187026	0.576889	0.953463	0.93603	0.48986	0.00566941	0.725998	1.83391e-05	0.568511	0	0.4099	3.66905e-06	0.022474	0.0615486	9.71837e-11	1.72257e-10	5.71843e-06	8.3297e-11	0.0267824	0.272238	0.00252329	0.211703	0.712752	0.578352
ALT	0.0527619	0.0164874	0.211873	0.286709	0.0702923	0.583473	0.642232	0.686591	0.812065	0.778876	0.618343	0.681972	0.00549439	0.818273	0.161208	0.155044	0.0726132	0.000457189	0.4099	0	8.34914e-05	0.648147	0.476446	0.698199	0.327322	0.0162042	0.622142	0.0553106	0.230689	0.00748308	0.157808	0.0849871	0.896318
Lactose dehydrogenase	0.348634	0.454611	0.044582	0.0650618	0.784005	0.0821489	0.0256314	0.176364	0.309598	0.0168039	0.801332	0.17457	0.139362	0.604855	0.046204	0.148301	0.0917441	0.101425	3.66905e-06	8.34914e-05	0	0.00367715	0.0607622	0.111015	0.0513092	0.015958	0.102081	0.902164	0.00666654	0.000863604	0.400731	0.457119	0.924125
D dimer	0.340469	0.0560063	0.0804706	0.065425	0.0025107	0.306331	0.926714	0.0580753	0.0569059	0.525897	0.154117	0.646031	0.774533	0.0878325	0.370723	0.149191	0.144584	0.00247377	0.022474	0.648147	0.00367715	0	0.25607	0.312734	0.708496	0.769891	0.375594	0.480802	0.76879	0.351573	0.0418675	0.995858	0.983435
Platelets	0.894242	0.960341	0.0496382	0.575355	0.0125971	0.835264	0.959232	0.336609	0.210894	0.460744	0.046668	0.0226817	0.509601	0.321277	0.0518192	0.295828	6.93422e-07	0.0175546	0.0615486	0.476446	0.0607622	0.25607	0	0.0323515	0.0245785	0.441072	0.0303225	0.197583	0.0333581	0.0095475	0.568157	0.899882	0.255832
Lympcytes	0.741391	0.148666	0.420928	0.718257	0.257855	0.102604	0.0360351	0.926223	0.567116	0.60684	0.240417	0.206309	0.64075	0.37096	0.953109	0.859945	1.15752e-10	0.781902	9.71837e-11	0.698199	0.111015	0.312734	0.0323515	0	4.84276e-47	9.83707e-06	5.01307e-107	2.17312e-11	0.785446	0.174367	0.884654	0.85839	0.628587
Neutrophil	0.554736	0.609286	0.722541	0.708571	0.307882	0.074837	0.0291012	0.63133	0.24138	0.885843	0.350364	0.81973	0.710643	0.562783	0.390993	0.963959	2.79004e-12	0.501273	1.72257e-10	0.327322	0.0513092	0.708496	0.0245785	4.84276e-47	0	2.83934e-15	1.25397e-58	0.00150436	0.48293	0.0803586	0.496061	0.46301	0.46232
Monocyte	0.0367937	0.361196	0.683557	0.696512	0.304896	0.57562	0.359479	0.570687	0.197262	0.35514	0.916693	0.308929	0.237358	0.50986	0.0540885	0.255948	1.97146e-05	0.80344	5.71843e-06	0.0162042	0.015958	0.769891	0.441072	9.83707e-06	2.83934e-15	0	1.41984e-07	2.3436e-06	0.208102	0.184394	0.0243774	0.356301	0.689604
NLR	0.956147	0.249566	0.433217	0.64342	0.335922	0.0986079	0.0360328	0.890287	0.522405	0.700891	0.23591	0.334474	0.680715	0.358689	0.839568	0.817121	3.87854e-11	0.859197	8.3297e-11	0.622142	0.102081	0.375594	0.0303225	5.01307e-107	1.25397e-58	1.41984e-07	0	5.73065e-09	0.701883	0.146427	0.936544	0.774759	0.634702
LMR	0.0304818	0.00467769	0.385208	0.94632	0.16078	0.665624	0.36698	0.944268	0.649462	0.129584	0.106975	0.0611227	0.0948294	0.673035	0.058002	0.489762	0.0400015	0.649132	0.0267824	0.0553106	0.902164	0.480802	0.197583	2.17312e-11	0.00150436	2.3436e-06	5.73065e-09	0	0.375161	0.859104	0.0698395	0.471228	0.60971
Pulse	0.18498	0.32428	0.0162745	0.20346	4.60694e-05	0.570923	0.992264	0.744921	0.977717	0.825202	0.0246798	0.190578	0.910498	0.000375391	0.00155034	0.0252315	0.587878	0.766236	0.272238	0.230689	0.00666654	0.76879	0.0333581	0.785446	0.48293	0.208102	0.701883	0.375161	0	0.183264	5.47834e-09	0.0404419	0.9471
Pulse Oximetry	0.30306	0.882559	0.939427	0.452961	0.902381	0.0657321	0.0635372	0.683812	0.268862	0.0973275	0.577057	0.00461553	0.920645	0.868377	0.011363	0.720859	0.0748711	0.000210394	0.00252329	0.00748308	0.000863604	0.351573	0.0095475	0.174367	0.0803586	0.184394	0.146427	0.859104	0.183264	0	0.128958	0.0541365	0.432843
Temperature	0.0618394	0.724454	0.0117543	0.105868	0.216599	0.458496	0.889375	0.362635	0.182702	0.355249	0.346368	0.0309709	0.924995	0.386223	0.0409251	0.640069	0.88342	0.233616	0.211703	0.157808	0.400731	0.0418675	0.568157	0.884654	0.496061	0.0243774	0.936544	0.0698395	5.47834e-09	0.128958	0	0.00108516	0.820991
Any-antibiotics-before	7.77328e-09	0.915946	0.389048	0.942989	0.141504	0.65941	0.363646	0.00118294	0.318818	0.214415	0.659664	0.277391	0.23002	0.754832	0.343518	0.502811	0.85411	0.454203	0.712752	0.0849871	0.457119	0.995858	0.899882	0.85839	0.46301	0.356301	0.774759	0.471228	0.0404419	0.0541365	0.00108516	6.32607e-28	0.700344
Qubit Concentration	0.541826	0.00893523	0.560439	0.469837	0.876083	0.757251	0.93305	0.282103	0.074439	0.834482	0.359867	0.610674	0.846962	0.181393	0.928045	0.421627	0.456363	0.705009	0.578352	0.896318	0.924125	0.983435	0.255832	0.628587	0.46232	0.689604	0.634702	0.60971	0.9471	0.432843	0.820991	0.700344	0
