# Supplementary material for: Hospital antimicrobial stewardship: profiling the oral microbiome after exposure to COVID-19 and antibiotics
Source: Front Microbiol. 2024 Feb 27;15:1346762. doi: 10.3389/fmicb.2024.1346762 (PMC10927822; doi:10.3389/fmicb.2024.1346762)
Supplement: Supplementary file 3 [file Table_2.XLSX]

## Sheet: 4 false positives
	Critical (n=0)	Moderate (n=4)	Survived (n=4)	Expired (n=0)
Early Broad-Spectrum Sepsis Antibiotics (Early BSA)
Before Sampling	0 (0%)	0 (0%)	0 (0%)	0 (0%)
Same-Day of Sampling	0 (0%)	0 (0%)	0 (0%)	0 (0%)
No Early Broad-Spectrum Sepsis Antibiotics (No Early BSA)
After Sampling	0 (0%)	1 25%)	1 25%)	0 (0%)
Never Prescribed	0 (0%)	3 (75%)	3 (75%)	0 (0%)
