# Supplementary material for: Hospital antimicrobial stewardship: profiling the oral microbiome after exposure to COVID-19 and antibiotics
Source: Front Microbiol. 2024 Feb 27;15:1346762. doi: 10.3389/fmicb.2024.1346762 (PMC10927822; doi:10.3389/fmicb.2024.1346762)
Supplement: Supplementary file 4 [file Table_3.XLSX]

## Sheet: Coverage-variants
Patient	% Non-host reads (Kraken 2)	# Mapped reads	% Mapped reads	Coverage median	% Coverage > 1x	% Coverage > 10x	Dragen Coverage	Pangolin lineage	Nextclade clade	Lineage Country
P2	68.23	16044	1.23	30	90	81	0.4459	AY.25.1	21J (Delta)	Canada, USA
P5	35.3	1793	0.13	1	50	6	0.0042	None	21J (Delta)	Canada, USA
P7	81.74	29983	1.04	59	100	99	0.9763	AY.3	21J (Delta)	Canada, USA
P8	71.09	18718	0.59	40	99	95	0.7204	AY.25.1	21J (Delta)	Canada, USA
P9	14.02	134726	10.48	305	100	100	0.9982	AY.44	21J (Delta)	Canada, USA
P10	15.5	95862	4.13	217	100	100	0.9973	AY.25.1	21J (Delta)	Canada, USA
P11	14.59	1540	0.17	2	65	5	0.0193	None	21I (Delta)	USA
P13	81.18	208713	5.49	494	100	100	0.9975	AY.25.1	21J (Delta)	Canada, USA
P15	8.26	5766	0.43	10	100	56	0.5848	AY.44	21J (Delta)	Canada, USA
P16	81.45	1421416	46.07	3167	100	100	0.9983	AY.25.1	21J (Delta)	Canada, USA
P20	75.36	830376	34.77	1967	100	100	0.9984	AY.103	21J (Delta)	Canada, USA
P21	93.12	6632800	90.44	15383	100	100	0.9992	AY.25.1	21J (Delta)	Canada, USA
P24	7.75	46236	1.79	106	100	100	0.9966	AY.20	21J (Delta)	Canada, USA
P27	19.77	165498	4.96	374	100	100	0.9982	AY.103	21J (Delta)	Canada, USA
P28	70.98	7783	0.67	17	100	87	0.9156	AY.3	21J (Delta)	Canada, USA
P29	61.74	2683487	58.11	6286	100	100	0.9986	AY.25.1	21J (Delta)	Canada, USA
P30	44.12	2454	0.1	2	60	9	0.0185	None	21J (Delta)	Canada, USA
P31	87.81	7525411	85.51	17883	100	100	0.9989	AY.25.1	21J (Delta)	Canada, USA
P32	81.48	243097	42.18	525	100	100	0.9983	AY.25.1	21J (Delta)	Canada, USA
P34	56.2	889936	37.85	2066	100	100	0.9984	AY.25	21J (Delta)	Canada, USA
P35	14.68	19097	0.98	41	100	99	0.9732	B.1.617.2	21A (Delta)	India
P36	31.71	2973	0.1	2	60	6	0.0057	None	21J (Delta)	Canada, USA
P37	43.21	312593	12.15	692	100	100	0.9982	AY.25.1	21J (Delta)	Canada, USA
P38	10.23	117789	4.36	260	100	100	0.9981	AY.75	21I (Delta)	USA
P40	55.07	8519	0.17	13	66	56	0.118	None	21J (Delta)	Canada, USA
P41	14.8	7609	0.41	14	98	71	0.486	B.1.617.2	21A (Delta)	India
P42	34.18	121702	14.48	290	100	100	0.9978	AY.75	21I (Delta)	USA
P45	95.23	8240782	93.28	19578	100	100	0.9995	AY.47	21I (Delta)	USA
P46	86.04	57206	5	2	51	47	0.2757	None	21I (Delta)	USA
P47	48.7	30614	0.55	62	100	99	0.9578	AY.103	21J (Delta)	Canada, USA
P48	10.15	33364	1.94	75	100	100	0.9958	AY.25.1	21J (Delta)	Canada, USA
P49	30.32	16688	0.69	33	100	97	0.9295	AY.103	21J (Delta)	Canada, USA
P50	89.32	96101	4.49	211	100	100	0.9981	AY.3	21J (Delta)	Canada, USA
P51	37.77	67299	2.56	153	100	100	0.9972	AY.47	21I (Delta)	USA
P53	13.66	5677	0.24	9	93	46	0.2319	AY.47	21I (Delta)	USA
P55	96.87	11039369	96.28	26342	100	100	0.9992	AY.25.1	21J (Delta)	Canada, USA
P60	62.23	108543	5.95	258	100	100	0.9974	AY.100	21J (Delta)	Canada, USA
P62	93.42	3467410	73.08	8125	100	100	0.9986	B.1.617.2	21J (Delta)	Canada, USA
P63	73.34	1660	0.07	2	75	1	0.0197	None	21J (Delta)	Canada, USA
P64	49.53	165342	2.92	372	100	100	0.9974	AY.25.1	21J (Delta)	Canada, USA
P65	76.52	249607	21.26	538	100	100	0.9978	AY.25.1	21J (Delta)	Canada, USA
P66	67.94	2297	0.14	4	79	14	0.0529	None	20J (Gamma; V3)	Brazilian/Manaus
P67	11.43	5087	1.07	11	100	60	0.7252	AY.25.1	21J (Delta)	Canada, USA
P68	92.93	84169	1.25	173	100	100	0.9958	AY.20	21J (Delta)	Canada, USA
P70	39.62	591413	27.05	1237	100	100	0.9987	AY.25.1	21J (Delta)	Canada, USA
P71	39.52	51727	1.61	107	100	100	0.9915	AY.25.1	21J (Delta)	Canada, USA
P72	54.58	977249	40.43	2223	100	100	0.9984	AY.25.1	21J (Delta)	Canada, USA
P73	23.23	466330	14.55	1100	100	100	0.9982	AY.25.1	21J (Delta)	Canada, USA
P74	23.01	107998	3.45	251	100	100	0.9973	AY.25.1	21J (Delta)	Canada, USA
P76	54.04	173729	3.35	409	100	100	0.9979	AY.35	21A (Delta)	India
P77	75.55	1897	0.13	3	84	8	0.0698	None	21J (Delta)	Canada, USA
P78	14.83	37507	2.85	84	100	100	0.9971	AY.25.1	21J (Delta)	Canada, USA
P80	79.76	22449	4.23	50	100	100	0.9971	AY.25.1	21J (Delta)	Canada, USA
P81	87.09	11208365	85.43	26571	100	100	0.9994	AY.25.1	21J (Delta)	Canada, USA
P82	96.36	5755464	70.61	13471	100	100	0.9983	AY.25.1	21J (Delta)	Canada, USA
P83	92.44	6564	0.39	2	51	45	0.0905	None	21A (Delta)	India
P84	64.62	21623	1.43	49	100	100	0.9935	AY.25.1	21J (Delta)	Canada, USA
P85	17.27	28502	0.84	51	74	71	0.3097	AY.9.2	21I (Delta)	USA
P86	88.68	30953	1.4	71	100	100	0.9954	AY.25.1	21J (Delta)	Canada, USA
P88	72.44	89204	5.47	202	100	100	0.9973	AY.25.1	21J (Delta)	Canada, USA
P89	28.26	88519	19.53	208	100	100	0.9978	AY.25.1	21J (Delta)	Canada, USA
P90	97.91	2990646	49.84	6486	100	100	0.9985	AY.47	21I (Delta)	USA
P92	65.48	6689	0.37	13	99	70	0.5557	AY.75	21I (Delta)	USA
P93	11.69	46487	4.46	69	100	96	0.931	AY.25.1	21J (Delta)	Canada, USA
P94	96.44	5243696	88.7	12235	100	100	0.9991	AY.64	21I (Delta)	USA
P95	59.35	115357	24.04	260	100	100	0.9982	AY.47	21I (Delta)	USA
P96	90.85	2912372	81.44	6585	100	100	0.9991	AY.47	21I (Delta)	USA
P97	89.39	82558	1.75	194	100	100	0.9973	AY.100	21J (Delta)	Canada, USA
P99	40.89	2093	0.09	NA	36	3	0.003	None	21J (Delta)	Canada, USA
P100	90.88	59480	3.02	135	100	100	0.9974	AY.119.2	21J (Delta)	Canada, USA
P102	59.63	6165	0.09	8	87	39	0.1375	B.1.621	21H (Mu)	Colombia
P104	82.36	3505291	81.15	8410	100	100	0.9976	AY.25	21J (Delta)	Canada, USA
P105	91.06	700488	14.28	1652	100	100	0.998	AY.54	21A (Delta)	India
P106	60.11	181332	8.09	427	100	100	0.9975	AY.107	21J (Delta)	Canada, USA
P107	48.04	769205	17.83	1817	100	100	0.9982	AY.25.1	21J (Delta)	Canada, USA
P109	65.31	237615	10.63	550	100	100	0.9979	AY.113	21J (Delta)	Canada, USA
P110	89.6	4409241	72.02	10013	100	100	0.9986	AY.118	21J (Delta)	Canada, USA
P112	32.38	731190	30.05	1471	100	100	0.9983	AY.44	21J (Delta)	Canada, USA
P113	92.35	442267	10.23	1039	100	100	0.9979	AY.54	21A (Delta)	India
P114	27.9	3010	0.3	1	52	21	0.0814	None	21I (Delta)	USA
P118	86.79	2792	0.08	4	64	25	0.0367	None	21J (Delta)	Canada, USA
P119	68.74	1613	0.05	NA	23	12	0.0038	None	21J (Delta)	Canada, USA
P120	11.72	7066	0.3	10	98	54	0.3927	AY.25.1	21J (Delta)	Canada, USA

## Sheet: Pivot
Pangolin lineage	Nextclade clade
AY.25.1	21J (Delta)
None	21J (Delta)
AY.3	21J (Delta)
AY.25.1	21J (Delta)
AY.44	21J (Delta)
AY.25.1	21J (Delta)
None	21I (Delta)
AY.25.1	21J (Delta)
AY.44	21J (Delta)
AY.25.1	21J (Delta)
AY.103	21J (Delta)
AY.25.1	21J (Delta)
AY.20	21J (Delta)
AY.103	21J (Delta)
AY.3	21J (Delta)
AY.25.1	21J (Delta)
None	21J (Delta)
AY.25.1	21J (Delta)
AY.25.1	21J (Delta)
AY.25	21J (Delta)
B.1.617.2	21A (Delta)
None	21J (Delta)
AY.25.1	21J (Delta)
AY.75	21I (Delta)
None	21J (Delta)
B.1.617.2	21A (Delta)
AY.75	21I (Delta)
AY.47	21I (Delta)
None	21I (Delta)
AY.103	21J (Delta)
AY.25.1	21J (Delta)
AY.103	21J (Delta)
AY.3	21J (Delta)
AY.47	21I (Delta)
AY.47	21I (Delta)
AY.25.1	21J (Delta)
AY.100	21J (Delta)
B.1.617.2	21J (Delta)
None	21J (Delta)
AY.25.1	21J (Delta)
AY.25.1	21J (Delta)
None	20J (Gamma; V3)
AY.25.1	21J (Delta)
AY.20	21J (Delta)
AY.25.1	21J (Delta)
AY.25.1	21J (Delta)
AY.25.1	21J (Delta)
AY.25.1	21J (Delta)
AY.25.1	21J (Delta)
AY.35	21A (Delta)
None	21J (Delta)
AY.25.1	21J (Delta)
AY.25.1	21J (Delta)
AY.25.1	21J (Delta)
AY.25.1	21J (Delta)
None	21A (Delta)
AY.25.1	21J (Delta)
AY.9.2	21I (Delta)
AY.25.1	21J (Delta)
AY.25.1	21J (Delta)
AY.25.1	21J (Delta)
AY.47	21I (Delta)
AY.75	21I (Delta)
AY.25.1	21J (Delta)
AY.64	21I (Delta)
AY.47	21I (Delta)
AY.47	21I (Delta)
AY.100	21J (Delta)
None	21J (Delta)
AY.119.2	21J (Delta)
B.1.621	21H (Mu)
AY.25	21J (Delta)
AY.54	21A (Delta)
AY.107	21J (Delta)
AY.25.1	21J (Delta)
AY.113	21J (Delta)
AY.118	21J (Delta)
AY.44	21J (Delta)
AY.54	21A (Delta)
None	21I (Delta)
None	21J (Delta)
None	21J (Delta)
AY.25.1	21J (Delta)
