# Supplementary material for: Hospital antimicrobial stewardship: profiling the oral microbiome after exposure to COVID-19 and antibiotics
Source: Front Microbiol. 2024 Feb 27;15:1346762. doi: 10.3389/fmicb.2024.1346762 (PMC10927822; doi:10.3389/fmicb.2024.1346762)
Supplement: Supplementary file 5 [file Table_4.XLSX]

## Sheet: Sheet1
Patient	Raw Read Count	BB QC trimmed	BB hg38 decontaminated	Human reads	BB Bacteria	K Bacteria	K DNA Viruses	K Fungi Parasites	RVOP root	K SARS-CoV-2	%Dragen SARS-CoV-2	Day Sampled
P1	3860150	2463893	424878	2039015	417747	449915	171	325	2575589	87	0	5
P2	3985882	2667237	967286	1699951	94622	228449	356	2267	541859	7968	0.4459	3
P3	4663000	3126507	793348	2333159	962976	883241	1418	44284	798945	1		9
P4	4313881	2818008	1235565	1582443	1070110	1107992	441	357	189295	7	0	1
P5	3740896	2414048	389651	2024397	361759	248263	77	99	650230	515	0.0042	2
P6	3725090	2534949	2134894	400055	2610751	2793005	363	89	2361296	14	0	2
P7	4315092	2933983	2042696	891287	2514712	2458405	1903	167	1273551	14748	0.9763	2
P8	4109683	2748928	1885693	863235	2224001	2462545	6343	38205	1489424	8958	0.7204	3
P9	3774358	2402808	65706	2337102	116108	97686	42	42	637472	66794	0.9982	3
P10	3901495	2542822	61057	2481765	56025	56149	38	683	1129505	46973	0.9973	6
P11	3868607	2501742	363267	2138475	277304	388787	149	7702	424832	551	0.0193	5
P12	3838265	2460811	148838	2311973	217385	199848	45	279	2400951	168	0.0024	8
P13	3052264	1754560	34374	1720186	30458	45243	33	485	1876170	103977	0.9975	10
P14	4073359	2642139	170021	2472118	90144	120702	79	137	1037849	10	0	9
P15	3736060	2415278	83901	2331377	70870	87029	39	35	652632	2339	0.5848	1
P16	3038224	1987371	492299	1495072	410037	433993	303	242	1359206	707794	0.9983	1
P17	4149246	2714739	574974	2139765	384804	327194	109	204	785337	0		1
P18	3869930	2528926	527827	2001099	500560	457896	209	1564	442407	35	0	1
P19	3978925	2562513	161542	2400971	144058	152895	29	42	98338	18	0	1
P20	3815666	2452983	785185	1667798	842586	928850	1121	174	1148275	413930	0.9984	2
P21	3632943	2199675	38990	2160685	23752	34267	12	32	3649279	3308274	0.9992	2
P22	3775860	2171986	62353	2109633	85120	83210	4	39	1335666	9	0	0
P23	4244564	2787084	790888	1996196	1039994	906402	46	92	1020717	385	0	3
P24	3877169	2417742	34371	2383371	14791	28687	19	48	1261950	22521	0.9966	2
P25	5268478	3409852	190082	3219770	218659	218751	59	124	897529	98	0	1
P26	4159473	2706650	1757920	948730	2206576	2077697	579	171	993387	201	0.0021	1
P27	4292334	2793769	328832	2464937	29234	64296	128	794	1478880	81545	0.9982	2
P28	4568829	2839128	1829595	1009533	1921896	1990512	332	270	435445	3760	0.9156	1
P29	4629304	2969942	150343	2819599	139111	178321	44	803	2285125	1337368	0.9986	1
P30	4263333	2820113	659509	2160604	789762	792707	138	239	1096264	647	0.0185	1
P31	4447846	2872966	284986	2587980	385697	348661	154	848	4368411	3753917	0.9989	1
P32	3274780	2158873	333952	1824921	292672	334793	226	138	282564	121244	0.9983	1
P33	4471195	2862528	151856	2710672	139728	169964	229	112	70763	1	0	1
P34	4057412	2608224	718501	1889723	940640	689276	64	116	1106247	443225	0.9984	1
P35	3891236	2488952	98246	2390706	141690	124984	257	6017	957875	8775	0.9732	1
P36	3768463	2368338	694904	1673434	844975	786883	170	97	1360943	583	0.0057	1
P37	4286804	2786000	712871	2073129	990818	798999	90	116	1238184	155208	0.9982	1
P38	4491249	2870257	96822	2773435	104336	126643	27	38	1333255	57632	0.9981	1
P39	5266662	3366218	162949	3203269	158424	171421	88	123	612426	24	0	1
P40	5265888	3280388	867369	2413019	974107	1125560	192	273	2367045	3529	0.118	1
P41	3740750	2372646	133988	2238658	146250	180609	19	329	911242	3205	0.486	1
P42	4719903	3120724	495462	2625262	666200	628444	76	102	411031	60431	0.9978	1
P43	4075666	2614756	943634	1671122	1030224	1148478	349	100	215062	9	0	2
P44	3988050	2524422	878462	1645960	1117225	1113219	196	82	1063193	29	0	2
P45	5618027	3689054	604854	3084200	824815	632454	119	112	4392483	4108554	0.9995	1
P46	3951072	2631501	191143	2440358	202622	222984	87	87	553695	28388	0.2757	1
P47	4773636	3073890	1175329	1898561	1415850	1231802	188	222	2541640	13888	0.9578	1
P48	4244590	2623143	110126	2513017	87911	111903	48	90	838323	16017	0.9958	1
P49	4469813	2913746	592969	2320777	924507	903497	2337	55	1176511	7627	0.9295	1
P50	4365169	2836394	2009184	827210	2735844	2609771	178	262	1010086	47841	0.9981	1
P51	4669101	2988002	796703	2191299	1090873	959924	317	275	1258696	32891	0.9972	1
P52	4681483	2943830	166880	2776950	206429	199181	174	153	766203	37	0	1
P53	4912597	3177419	237038	2940381	273764	310790	75	96	1173332	2118	0.2319	1
P54	4579115	2999795	1174772	1825023	1399952	1319305	220	141	1448813	22	0	1
P55	4401055	2864661	5872	2858789	3239	6219	28	29	5712481	5502900	0.9992	1
P56	4051975	2634594	1740933	893661	2125061	1971626	319	231	253568	306	0.0002	1
P57	4484793	2906214	49069	2857145	35351	53929	22	44	46753	0		1
P58	4488127	2896938	225005	2671933	292329	286573	286	51	237069	126	0	1
P59	4810998	3146516	2235533	910983	2263527	2112822	1441	6248	1555007	299	0.0003	0
P60	4311746	2760119	935796	1824323	1010202	906963	100	979	829632	53953	0.9974	1
P61	4898397	3176869	130307	3046562	118051	142339	38	106	197944	32	0	1
P62	5154806	3366262	1553126	1813136	1318487	945662	320	3367	2258681	1729814	0.9986	1
P63	5190904	3455557	2329596	1125961	3132118	2648409	135	238	1057031	470	0.0197	1
P64	3313556	2103446	551069	1552377	706842	653037	206	292	2706470	81067	0.9974	1
P65	4520821	2950028	1890582	1059446	2686373	2650742	31	1183	557255	124371	0.9978	1
P66	4091763	2556160	828149	1728011	1106717	826070	94	103	745730	947	0.0529	2
P67	4739990	2984003	185412	2798591	222715	233688	91	185	233466	2396	0.7252	3
P68	4661411	3029049	1265114	1763935	1610248	1368401	695	294	3257755	41779	0.9958	2
P69	4477360	2773933	139319	2634614	141257	169832	57	36	154027	7	0	1
P70	4443686	2625052	13051	2612001	9023	16143	17	2965	1081733	294521	0.9987	2
P71	4855282	2957469	146093	2811376	183516	178978	31	106	1577166	24815	0.9915	3
P72	5753187	3564333	476558	3087775	600209	517227	101	153	1174989	486733	0.9984	1
P73	4047536	2614276	144724	2469552	105293	123554	31	57	1567209	231358	0.9982	1
P74	4883581	3206087	502824	2703263	591087	522246	62	105	1499185	53129	0.9973	1
P75	3649465	2537025	300869	2236156	222923	230930	42	124	6354	0		1
P76	4886067	3215692	668222	2547470	708382	763692	131	166	2479820	85430	0.9979	1
P77	5281183	3384966	2024669	1360297	2560100	2405047	560	368	637190	807	0.0698	1
P78	5001900	3183836	113740	3070096	107259	111913	245	77	645016	18259	0.9971	1
P79	5448501	3548355	179741	3368614	123737	151199	94	294	919776	282	0.0047	1
P80	3086020	1780459	115734	1664725	55962	82100	36	39	247193	11136	0.9971	1
P81	4327130	2814118	129597	2684521	109973	128329	83	41	6518911	5588908	0.9994	1
P82	2998058	1760279	69650	1690629	48701	75938	524	793	4036558	2870771	0.9983	1
P83	3591449	2215721	124638	2091083	165979	150858	1273	362	832200	3239	0.0905	1
P84	4188296	2644092	1119803	1524289	1436762	1469886	162	136	691250	10544	0.9935	1
P85	4532735	2942496	162152	2780344	162330	189509	368	40	1655630	13073	0.3097	1
P86	6357114	4038395	3517084	521311	5002297	3756919	2529	7369	909354	15340	0.9954	1
P87	3513227	1944456	10947	1933509	5315	11615	9	21	898940	197	0.0013	2
P88	2883250	1635399	953196	682203	729481	1045643	63	583	695495	44273	0.9973	2
P89	3621449	2025125	15432	2009693	9157	17895	5	27	223280	44040	0.9978	2
P90	4280476	2550944	1044241	1506703	707155	1255615	410	213	2944536	1491773	0.9985	3
P91	3819933	2344805	303932	2040873	353674	332542	53	121	1501401	6	0	1
P92	5690522	3723391	916613	2806778	1037520	921773	667	229	863613	3053	0.5557	3
P93	5144923	3067392	219145	2848247	261386	207974	45	123	504925	22831	0.931	0
P94	3705046	2084823	374824	1709999	547067	530190	48	819	2938304	2614922	0.9991	0
P95	4993534	2863909	77274	2786635	69404	82713	15	32	235298	57519	0.9982	1
P96	3504423	2235541	681718	1553823	943108	869939	42	64	1766490	1452091	0.9991	1
P97	2332949	1440140	1191212	248928	1869788	1736226	19	74	2190384	40880	0.9973	0
P98	2965009	1860928	1199704	661224	1424465	1182699	169	164	289285	19	0	1
P99	2597777	1608554	841946	766608	779424	833768	327	144	1014938	316	0.003	0
P100	3015676	1834091	983272	850819	1322584	1343739	97	151	960516	29569	0.9974	1
P101	2717959	1510879	131660	1379219	140900	123990	15	65	567874	7	0	1
P102	3061623	1884601	358129	1526472	265667	514684	209	236	3154953	1796	0.1375	1
P103	3749949	2209529	343430	1866099	360846	387304	329	176	202885	0		2
P104	3661614	2291623	26312	2265311	3184	21093	50	296	2145649	1747158	0.9976	1
P105	2799580	1521098	78361	1442737	78135	95258	17	27	2405610	349182	0.998	1
P106	3216331	2007299	138769	1868530	82692	145969	42	62	1092107	90091	0.9975	2
P107	3822439	2430258	320296	2109962	383302	337202	181	86	2084161	382975	0.9982	1
P108	3806887	2420167	119886	2300281	98868	104561	68	127	43363	73	0	1
P109	2866173	1526400	51358	1475042	32758	54842	9	22	1075230	118273	0.9979	1
P110	2880048	1697714	147078	1550636	123708	115785	13	58	3024274	2197505	0.9986	1
P111	2820071	1627047	341129	1285918	469509	516473	29	48	452468	1	0	0
P112	3044456	1874519	6560	1867959	12269	9723	16	100	1205880	363584	0.9983	1
P113	2938939	1812590	414581	1398009	618937	594696	163	353	2119303	220461	0.9979	1
P114	2279913	1237906	278165	959741	222588	309870	22	69	435964	1346	0.0814	1
P115	4576103	2890540	5382	2885158	2338	7198	35	126	1424958	1		1
P116	2760042	1498756	476633	1022123	327092	503704	231	126	1977704	90	0	2
P117	3036411	1607338	22301	1585037	30311	32182	15	25	488531	51	0	2
P118	2458377	1342434	556104	786330	558799	557127	86	93	1549886	1205	0.0367	3
P119	3578957	2274601	247323	2027278	394319	370365	219	37	1661405	559	0.0038	3
P120	3245535	2032945	69171	1963774	101919	102832	535	31	1169782	2314	0.3927	1
Undetermined	29885503
Zymo	191508	134312	131728	2584	251109	183705	0	5513
Sum	516928371	307651306	69770728	237880578	80546293	77864156	34914	147000	159377223	43519863
Avg	4.27055e+06	2.56264e+06	580325	1.98232e+06	669127	647337	290.95	1179.06	1.32814e+06	362666
Undetermined	29885503
Zymo	191508	134312	131728	2584	251109	183705	0	5513
