# Supplementary material for: Hospital antimicrobial stewardship: profiling the oral microbiome after exposure to COVID-19 and antibiotics
Source: Front Microbiol. 2024 Feb 27;15:1346762. doi: 10.3389/fmicb.2024.1346762 (PMC10927822; doi:10.3389/fmicb.2024.1346762)
Supplement: Supplementary file 6 [file Table_5.XLSX]

## Sheet: AR_Maaslin2_Species_significant
feature	metadata	value	coef	stderr	N	N.not.0	pval	qval
Streptococcus.sp.HMSC034E03	Severity	Critical	-2.24343	0.304618	125	9	2.37e-11	1.2e-08
Streptococcus.sp.HMSC034E03	Severity	Moderate	-2.11582	0.285614	125	9	1.9e-11	1.2e-08
Leptotrichia.sp.oral.taxon.225	Severity	Moderate	-1.30496	0.200301	125	2	1.75e-09	5.87e-07
Leptotrichia.sp.oral.taxon.225	Severity	Critical	-1.30496	0.213629	125	2	1.26e-08	2.54e-06
Leptotrichia.wadei	Severity	Moderate	-5.19062	0.845607	125	25	1.09e-08	2.54e-06
Cutibacterium.granulosum	Severity	Moderate	-0.2	0.0373493	125	1	4.14e-07	3.79e-05
Haemophilus.pittmaniae	Severity	Moderate	-1.26967	0.236806	125	3	4.01e-07	3.79e-05
Leptotrichia.goodfellowii	Severity	Moderate	-0.2	0.0373493	125	1	4.14e-07	3.79e-05
Leptotrichia.sp.oral.taxon.879	Severity	Moderate	-0.2	0.0373493	125	1	4.14e-07	3.79e-05
Leptotrichia.wadei	Severity	Critical	-4.85828	0.901871	125	25	3.58e-07	3.79e-05
Streptococcus.sp.HMSC034E03	Severity	FP	-2.24343	0.417115	125	9	3.72e-07	3.79e-05
Eggerthia.catenaformis	Severity	Moderate	-1.34628	0.254721	125	2	5.64e-07	4.74e-05
Aggregatibacter.sp.oral.taxon.458	Severity	Moderate	-3.43487	0.662536	125	11	8.8e-07	6.82e-05
Aggregatibacter.sp.oral.taxon.458	Severity	Critical	-3.64947	0.706619	125	11	9.6e-07	6.91e-05
Fusobacterium.periodonticum	Severity	Critical	-8.44858	1.14363	125	25	1.07e-06	7.18e-05
Cutibacterium.granulosum	Severity	Critical	-0.2	0.0398344	125	1	1.79e-06	9.51e-05
Haemophilus.pittmaniae	Severity	Critical	-1.26967	0.252562	125	3	1.74e-06	9.51e-05
Leptotrichia.goodfellowii	Severity	Critical	-0.2	0.0398344	125	1	1.79e-06	9.51e-05
Leptotrichia.sp.oral.taxon.879	Severity	Critical	-0.2	0.0398344	125	1	1.79e-06	9.51e-05
Fusobacterium.periodonticum	Severity	Moderate	-8.29344	1.07777	125	25	2.6e-06	0.000131252
Gemella.haemolysans	Severity	Critical	-6.4263	1.3134	125	30	3.1e-06	0.00014866
Streptococcus.sp.HMSC067H01	Severity	Critical	-3.89498	0.625186	125	15	3.48e-06	0.000159234
Actinomyces.massiliensis	Severity	Moderate	-3.44713	0.710309	125	20	3.67e-06	0.000160674
Actinomyces.massiliensis	Severity	Critical	-3.64274	0.75757	125	20	4.42e-06	0.000178367
Eggerthia.catenaformis	Severity	Critical	-1.30628	0.271669	125	2	4.42e-06	0.000178367
Mogibacterium.pumilum	Severity	FP	4.19351	0.890174	125	7	6.64e-06	0.000257536
Streptococcus.sp.HMSC067H01	Severity	Moderate	-3.60527	0.58752	125	15	1.18e-05	0.000440406
Leptotrichia.buccalis	Severity	Moderate	-0.641804	0.143915	125	3	1.85e-05	0.000642924
Leptotrichia.sp.oral.taxon.225	Severity	FP	-1.30496	0.292523	125	2	1.84e-05	0.000642924
Gemella.haemolysans	Severity	Moderate	-5.46636	1.23147	125	30	2.01e-05	0.000675065
Haemophilus.quentini	Severity	Moderate	-1.16391	0.269878	125	3	3.31e-05	0.00107619
Eubacterium.sulci	Severity	Moderate	-4.8796	1.151	125	30	4.4e-05	0.0013873
Haemophilus.quentini	Severity	Critical	-1.21615	0.287835	125	3	4.65e-05	0.00142164
Actinobaculum.sp.oral.taxon.183	Severity	Critical	-5.47782	0.992912	125	18	5.14e-05	0.00152273
Actinobaculum.sp.oral.taxon.183	Severity	FP	-5.66949	1.32962	125	18	0.000106362	0.00282138
Lachnoanaerobaculum.umeaense	Severity	FP	0.25	0.0552017	125	1	0.000101166	0.00282138
Leptotrichia.buccalis	Severity	Critical	-0.618374	0.153491	125	3	9.83e-05	0.00282138
Streptococcus.pseudopneumoniae	Severity	Critical	-1.51585	0.378211	125	8	0.00010628	0.00282138
Gemella.sanguinis	Severity	Critical	-6.76662	1.69162	125	60	0.000109446	0.00282875
Neisseria.subflava	Severity	Critical	-5.0374	1.28045	125	25	0.000139806	0.00350604
Streptococcus.mutans	Severity	Critical	-4.08089	1.03874	125	16	0.000142607	0.00350604
Actinobaculum.sp.oral.taxon.183	Severity	Moderate	-5.00555	0.936772	125	18	0.000152219	0.0035683
Fusobacterium.nucleatum	Severity	Critical	-5.37225	1.05236	125	31	0.000148775	0.0035683
Actinomyces.massiliensis	Severity	FP	-4.03191	1.03735	125	20	0.000166347	0.00381085
Streptococcus.pseudopneumoniae	Severity	Moderate	-1.36855	0.354617	125	8	0.000183925	0.00411992
Leptotrichia.hofstadii	Severity	Critical	-3.6467	0.583055	125	12	0.000253252	0.00554952
Streptococcus.mutans	Severity	Moderate	-3.66077	0.973936	125	16	0.000264309	0.00566859
Leptotrichia.sp.oral.taxon.215	Severity	Critical	-4.7735	1.07321	125	31	0.000305346	0.00641226
Cutibacterium.granulosum	Severity	FP	-0.2	0.0545455	125	1	0.000366338	0.00710132
Leptotrichia.goodfellowii	Severity	FP	-0.2	0.0545455	125	1	0.000366338	0.00710132
Leptotrichia.hofstadii	Severity	Moderate	-3.73484	0.555352	125	12	0.000360001	0.00710132
Leptotrichia.sp.oral.taxon.879	Severity	FP	-0.2	0.0545455	125	1	0.000366338	0.00710132
Eggerthia.catenaformis	Severity	FP	-1.34628	0.371998	125	2	0.000432751	0.00823043
Haemophilus.sputorum	Severity	Critical	-0.954913	0.233852	125	3	0.00044629	0.00833075
Parvimonas.sp.oral.taxon.110	Severity	FP	1.46854	0.372118	125	2	0.000466714	0.0085536
Fusobacterium.nucleatum	Severity	Moderate	-4.72571	0.993965	125	31	0.000522418	0.00940353
Haemophilus.sputorum	Severity	Moderate	-0.912571	0.219462	125	3	0.000562271	0.00994332
Neisseria.perflava	Severity	Moderate	-0.52579	0.148636	125	3	0.00057382	0.00997259
Leptotrichia.sp.oral.taxon.215	Severity	Moderate	-4.35145	1.01053	125	31	0.000674063	0.0115162
Eubacterium.sulci	Severity	Critical	-4.24257	1.22758	125	30	0.000756854	0.0127152
Mogibacterium.diversum	Severity	Critical	-6.44493	1.51411	125	41	0.000802044	0.0130427
Streptococcus.sp.F0442	Severity	Moderate	-3.58123	0.842773	125	28	0.000802227	0.0130427
Cardiobacterium.hominis	Severity	FP	-6.438	1.55826	125	20	0.000838357	0.0134137
Kingella.oralis	Severity	FP	-4.08729	1.03258	125	20	0.000948587	0.0148659
Streptococcus.vestibularis	Severity	Critical	-2.97551	0.878902	125	31	0.000958616	0.0148659
Mogibacterium.diversum	Severity	Moderate	-6.32077	1.4306	125	41	0.000977964	0.0149362
Gemella.sanguinis	Severity	Moderate	-5.34839	1.58608	125	60	0.00100227	0.0150789
Leptotrichia.wadei	Severity	FP	-4.15066	1.23494	125	25	0.00103961	0.0154107
Neisseria.subflava	Severity	Moderate	-4.02348	1.20057	125	25	0.00107355	0.0156832
Streptococcus.sp.F0442	Severity	Critical	-3.42339	0.894696	125	28	0.00128005	0.0184327
Gemella.morbillorum	Severity	Moderate	-3.78666	1.15292	125	28	0.00133684	0.0189794
Kingella.oralis	Severity	Critical	-3.95724	0.806649	125	20	0.00182797	0.0255916
Leptotrichia.buccalis	Severity	FP	-0.658374	0.210176	125	3	0.00217433	0.0300236
Gemella.morbillorum	Severity	Critical	-3.84484	1.22963	125	28	0.00221342	0.0300699
Streptococcus.sp.F0442	Severity	FP	-3.88775	1.20502	125	28	0.00223734	0.0300699
Cardiobacterium.hominis	Severity	Critical	-6.08526	1.22655	125	20	0.00237859	0.0315476
Anaerolineaceae.bacterium.oral.taxon.439	Severity	FP	1.10122	0.345688	125	4	0.00241466	0.0316101
Haemophilus.quentini	Severity	FP	-1.21615	0.394134	125	3	0.0025179	0.032539
Streptococcus.vestibularis	Severity	Moderate	-2.53625	0.824071	125	31	0.00258078	0.0329294
Leptotrichia.sp.oral.taxon.212	Severity	Moderate	-1.44284	0.469839	125	9	0.00263573	0.0332102
Fusobacterium.sp.oral.taxon.370	Severity	FP	2.65765	0.856031	125	12	0.0033747	0.0419963
Parvimonas.micra	Severity	FP	-3.94628	1.11642	125	21	0.0034358	0.0422352
Parvimonas.micra	Severity	Critical	-4.29049	0.885253	125	21	0.00355632	0.04319
Haemophilus.sputorum	Severity	FP	-0.957048	0.319192	125	3	0.00386543	0.0455402
Kingella.oralis	Severity	Moderate	-3.59027	0.770044	125	20	0.00388538	0.0455402
Neisseria.elongata	Severity	Moderate	-3.15868	1.07251	125	31	0.00387231	0.0455402
Cardiobacterium.hominis	Severity	Moderate	-5.80612	1.17307	125	20	0.00393408	0.0455811
Neisseria.elongata	Severity	Critical	-3.33581	1.14387	125	31	0.00422316	0.0483744
Parvimonas.micra	Severity	Moderate	-4.36017	0.848158	125	21	0.00439543	0.049782
Streptococcus.salivarius	Severity	Critical	-8.83086	2.71256	125	63	0.00476747	0.0533956
Prevotella.micans	Severity	FP	1.82991	0.638155	125	6	0.00488201	0.0540776
Prevotella.shahii	Severity	FP	4.26284	1.49381	125	18	0.00508554	0.0555935
Streptococcus.sp.A12	Severity	Critical	-3.43217	1.08842	125	31	0.00512916	0.0555935
Neisseria.perflava	Severity	Critical	-0.437462	0.158526	125	3	0.00668828	0.0717211
Leptotrichia.sp.oral.taxon.498	Severity	Moderate	-0.909038	0.332491	125	5	0.00719627	0.0763562
Haemophilus.haemolyticus	Severity	Critical	-1.52287	0.557762	125	11	0.00727273	0.0763637
Leptotrichia.sp.oral.taxon.212	Severity	Critical	-1.35784	0.501101	125	9	0.0077119	0.0801402
Streptococcus.mitis	Severity	Critical	-5.74871	2.13359	125	69	0.0080544	0.0828452
Campylobacter.rectus	Severity	Critical	-2.25383	0.84243	125	17	0.0084977	0.086522
Actinomyces.sp.ICM47	Severity	Critical	-5.46668	2.05036	125	63	0.00871991	0.0878966
Streptococcus.cristatus	Severity	Critical	-3.14722	0.975499	125	32	0.00908736	0.0906937
