# Supplementary material for: Hospital antimicrobial stewardship: profiling the oral microbiome after exposure to COVID-19 and antibiotics
Source: Front Microbiol. 2024 Feb 27;15:1346762. doi: 10.3389/fmicb.2024.1346762 (PMC10927822; doi:10.3389/fmicb.2024.1346762)
Supplement: Supplementary file 7 [file Table_6.XLSX]

## Sheet: Sheet1
feature	metadata	value	coef	stderr	N	N.not.0	pval	qval
g__Fusobacterium	Severity	Critical	-7.33623	1.17558	125	40	6.67512e-09	1.04132e-06
g__Fusobacterium	Severity	Moderate	-6.62138	1.10224	125	40	2.04178e-08	1.59259e-06
g__Kingella	Severity	Critical	-3.10811	0.608707	125	20	1.2393e-06	6.44436e-05
g__Kingella	Severity	Moderate	-2.7196	0.570732	125	20	5.30163e-06	0.000206763
g__Actinobaculum	Severity	Critical	-5.42162	0.985937	125	18	5.40009e-05	0.00168483
g__Actinobaculum	Severity	FP	-5.61144	1.32001	125	18	0.000111416	0.00289681
g__Actinobaculum	Severity	Moderate	-4.95373	0.930244	125	18	0.000159183	0.00310407
g__Kingella	Severity	FP	-3.27048	0.833506	125	20	0.000145225	0.00310407
g__Gemella	Severity	Critical	-6.66106	1.78829	125	64	0.000298272	0.00517005
g__Leptotrichia	Severity	Critical	-7.35481	1.52397	125	39	0.000987019	0.0153975
g__Gemella	Severity	Moderate	-5.42825	1.67672	125	64	0.00155661	0.021221
g__Leptotrichia	Severity	Moderate	-7.05528	1.44917	125	39	0.00163239	0.021221
g__Cardiobacterium	Severity	FP	-6.63376	2.06976	125	29	0.00405995	0.0422235
g__Aggregatibacter	Severity	Moderate	-2.73277	0.927728	125	20	0.00386639	0.0422235
g__Aggregatibacter	Severity	Critical	-2.91721	0.989456	125	20	0.00383568	0.0422235
g__Parvimonas	Severity	Critical	-4.32344	0.926838	125	21	0.00575501	0.0561113
g__Lachnoanaerobaculum	Severity	Critical	-5.35835	1.49754	125	40	0.00631602	0.0579588
g__Parvimonas	Severity	Moderate	-4.39982	0.889902	125	21	0.00693075	0.0600665
g__Haemophilus	Severity	Critical	-6.7484	1.79755	125	39	0.00742483	0.0609618
g__Campylobacter	Severity	Critical	-5.0051	1.86232	125	85	0.00821106	0.0640463
g__Cardiobacterium	Severity	Moderate	-5.52044	1.52062	125	29	0.0086519	0.0642712
g__Lachnoanaerobaculum	Severity	Moderate	-4.94796	1.42446	125	40	0.0100428	0.0701305
g__Parvimonas	Severity	FP	-3.50691	1.15836	125	21	0.0107893	0.0701305
g__Cardiobacterium	Severity	Critical	-5.24263	1.5977	125	29	0.0105425	0.0701305
g__Neisseria	Severity	Critical	-5.95292	2.03536	125	52	0.0116698	0.0728194
g__Mogibacterium	Severity	Critical	-6.38212	1.86255	125	45	0.0145353	0.0872117
g__Mogibacterium	Severity	Moderate	-6.31136	1.78274	125	45	0.0169096	0.0976997
g__Haemophilus	Severity	Moderate	-5.45778	1.71612	125	39	0.020419	0.113763
g__Neisseria	Severity	Moderate	-5.1376	1.92455	125	52	0.0223558	0.120259
g__Catonella	Severity	Critical	-2.39504	0.930173	125	14	0.0242391	0.125944
g__Campylobacter	Severity	Moderate	-3.96232	1.74613	125	85	0.0250274	0.125944
g__Dialister	Severity	Critical	-3.34638	1.58078	125	33	0.0472016	0.230108
