# Supplementary material for: Hospital antimicrobial stewardship: profiling the oral microbiome after exposure to COVID-19 and antibiotics
Source: Front Microbiol. 2024 Feb 27;15:1346762. doi: 10.3389/fmicb.2024.1346762 (PMC10927822; doi:10.3389/fmicb.2024.1346762)
Supplement: Supplementary file 8 [file Table_7.XLSX]

## Sheet: Masslin_Severity_4FPs_significa
feature	metadata	value	coef	stderr	N	N.not.0	pval	qval
s__Prevotella_shahii	Severity	FP	5.77613	0.955784	120	15	1.84339e-08	5.86198e-06
s__Fusobacterium_periodonticum	Severity	FP	6.13372	1.07412	120	20	8.69563e-08	1.23593e-05
s__Leptotrichia_sp_oral_taxon_215	Severity	FP	6.14143	1.08767	120	26	1.16597e-07	1.23593e-05
s__Eubacterium_sulci	Severity	FP	4.45538	1.28641	120	25	0.00074597	0.0474437
s__Solobacterium_moorei	Severity	FP	4.78936	1.3747	120	35	0.000696063	0.0474437
s__Veillonella_tobetsuensis	Severity	FP	2.84959	0.83788	120	13	0.000919421	0.0487293
s__Oribacterium_parvum	Severity	FP	5.00037	1.56802	120	29	0.00183238	0.0762166
s__Oribacterium_sinus	Severity	FP	5.84809	1.8421	120	48	0.0019174	0.0762166
s__Mogibacterium_diversum	Severity	FP	4.57544	1.52806	120	36	0.00335758	0.0970646
s__Prevotella_saccharolytica	Severity	FP	1.88208	0.617028	120	13	0.00282896	0.0970646
s__Prevotella_sp_oral_taxon_299	Severity	FP	3.93553	1.30262	120	25	0.00309258	0.0970646
s__Gemella_haemolysans	Severity	FP	4.09926	1.39032	120	25	0.00385699	0.10221
s__Olsenella_profusa	Severity	FP	4.07509	1.40753	120	21	0.00452227	0.110622
s__Campylobacter_showae	Severity	FP	4.32838	1.56228	120	26	0.00651093	0.147891
s__Porphyromonas_somerae	Severity	FP	6.52523	2.39356	120	46	0.00739316	0.156735
