# Supplementary material for: Hospital antimicrobial stewardship: profiling the oral microbiome after exposure to COVID-19 and antibiotics
Source: Front Microbiol. 2024 Feb 27;15:1346762. doi: 10.3389/fmicb.2024.1346762 (PMC10927822; doi:10.3389/fmicb.2024.1346762)
Supplement: Supplementary file 9 [file Table_8.XLSX]

## Sheet: DVirus, Fungi,... & Severity
DNA Virus, Fungi, Parasites Associations with Severity Groups											No Early BSA - DNA Virus, Fungi, Parasites Associations with Severity Groups
Species	DESeq2				MetagenomeSeq		Maaslin				Species	DESeq2				MetagenomeSeq		Maaslin
	log2FC	logCPM	Pvalues	FDR	Pvalues	FDR	value	coef	pval	qval		log2FC	logCPM	Pvalues	FDR	Pvalues	FDR	value	coef	pval	qval
Candida dubliniensis	2.4895	11.939	7.1414e-06	3.5707e-05	0.00027381	0.001369	Moderate	-1.17863	0.015229	0.190791	Candida dubliniensis	-5.1744	11.812	9.3773e-26	1.8755e-24	0.000628	0.003141	Not significant
Candida albicans	3.0662	16.536	4.0924e-06	2.7282e-05	0.0028905	0.0096352	Moderate	-2.40062	0.02509	0.190791	Candida albicans	-3.2966	16.912	1.0244e-05	4.0977e-05	0.006965	0.017412	Moderate	-2.69649	0.0103841	0.101626
Streptococcus phage PH10	-3.3838	11.834	2.1247e-06	2.1247e-05	0.0073223	0.018306	Moderate	1.26918	0.067338	0.190791	Streptococcus phage PH10	3.6863	12.227	1.7967e-06	1.1978e-05	0.013603	0.03023	Moderate	1.88704	0.019913	0.101626
Streptococcus phage phiARI0131-2	-2.8627	11.542	3.1475e-05	0.00010492	0.0050069	0.014305	Moderate	0.73214	0.056345	0.190791	Streptococcus phage phiARI0131-2	3.5623	11.911	2.4298e-06	1.2149e-05	0.000946	0.003155	Moderate	1.10207	0.0194539	0.101626
Streptococcus phage SpSL1	-2.3576	10.399	2.0446e-05	8.1784e-05	5.4439e-06	3.6293e-05	Moderate	1.05729	0.046331	0.190791	Streptococcus phage SpSL1	2.6128	10.727	1.7336e-05	5.7787e-05	0.004155	0.011871	Moderate	1.33966	0.031758	0.101626
Streptococcus phage EJ-1	-0.93792	9.4739	0.014702	0.029405	4.1958e-07	4.1958e-06	Moderate	0.887556	0.05725	0.190791	Streptococcus phage EJ-1	0.97533	9.6487	0.015129	0.030258	0.00089	0.003155	Moderate	1.15835	0.0305522	0.101626
Leishmania mexicana	-4.2027	11.812	5.86e-07	1.17e-05	2.5e-09	5.01e-08	Not significant				Leishmania mexicana	4.531	12.209	1.366e-06	1.1978e-05	1.63e-10	1.63e-09	Not significant
Genus	DESeq2				MetagenomeSeq		Maaslin				Genus	EdgeR (DESeq2: No significant associations)				MetagenomeSeq		Maaslin
	log2FC	logCPM	Pvalues	FDR	Pvalues	FDR	No significant associations					log2FC	logCPM	Pvalues	FDR	Pvalues	FDR	Not significant
Leishmania	-4.1986	11.792	5.0496e-07	7.0695e-06	3.0141e-12	4.2197e-11					Leishmania	4.5794	12.187	8.54e-07	1.28e-05	9.66e-14	1.45e-12
Roseolovirus	-1.8172	10.336	0.00086088	0.0060262	0.00013811	0.00032226					Roseolovirus	1.5379	10.165	0.005414	0.013534	Not significant
Babesia	-3.069	15.125	0.0036603	0.012811	1.1531e-05	5.381e-05					Babesia	-2.4449	11.364	6.99e-06	3.82e-05	5.83e-05	0.000146
Candida	1.9237	17.106	0.0062838	0.017595	0.27908	0.3552					Candida	-2.9059	16.948	9.34e-05	0.00035	Not significant		Moderate	-2.60089	0.022745	0.143139
