# Supplementary material for: Hospital antimicrobial stewardship: profiling the oral microbiome after exposure to COVID-19 and antibiotics
Source: Front Microbiol. 2024 Feb 27;15:1346762. doi: 10.3389/fmicb.2024.1346762 (PMC10927822; doi:10.3389/fmicb.2024.1346762)
Supplement: Supplementary file 10 [file Table_9.XLSX]

## Sheet: significant_results
feature	metadata	value	coef	stderr	N	N.not.0	pval	qval
s__Prevotella_pallens	Sepsis_before_sampling	Yes	-2.83374	0.669347	120	66	4.57779e-05	0.00727868
s__Alloprevotella_tannerae	Sepsis_before_sampling	Yes	-3.13141	0.92759	120	71	0.000996801	0.0528304
s__Streptococcus_mitis	Sepsis_before_sampling	Yes	-3.31719	0.967923	120	64	0.000840671	0.0528304
s__Actinomyces_graevenitzii	Sepsis_before_sampling	Yes	-2.94767	0.968889	120	70	0.00289384	0.0700081
s__Prevotella_melaninogenica	Sepsis_before_sampling	Yes	-2.56376	0.849951	120	100	0.00313558	0.0700081
s__Streptococcus_australis	Sepsis_before_sampling	Yes	-1.67001	0.542849	120	31	0.00260478	0.0700081
s__Streptococcus_sp_A12	Sepsis_before_sampling	Yes	-1.34519	0.451712	120	27	0.00352242	0.0700081
s__Tannerella_sp_oral_taxon_HOT_286	Sepsis_before_sampling	Yes	-2.2399	0.734864	120	61	0.00284327	0.0700081
s__Eubacterium_sulci	Sepsis_before_sampling	Yes	-1.59939	0.550239	120	25	0.00436372	0.0770923
s__Prevotella_intermedia	Sepsis_before_sampling	Yes	-2.10078	0.752222	120	29	0.00609903	0.0969745
s__Oribacterium_parvum	Sepsis_before_sampling	Yes	-1.82596	0.669959	120	29	0.00739895	0.106948
s__Eubacterium_brachy	Sepsis_before_sampling	Yes	-1.59493	0.604917	120	30	0.0095028	0.110211
s__Gemella_sanguinis	Sepsis_before_sampling	Yes	-1.87215	0.764062	120	55	0.0157426	0.110211
s__Lachnoanaerobaculum_saburreum	Sepsis_before_sampling	Yes	-1.52852	0.587975	120	35	0.010524	0.110211
s__Leptotrichia_wadei	Sepsis_before_sampling	Yes	-0.991641	0.393354	120	20	0.013037	0.110211
s__Megasphaera_micronuciformis	Sepsis_before_sampling	Yes	-1.52432	0.627474	120	72	0.0166357	0.110211
s__Neisseria_flavescens	Sepsis_before_sampling	Yes	-1.58248	0.642625	120	27	0.0152475	0.110211
s__Olsenella_uli	Sepsis_before_sampling	Yes	-1.82312	0.736258	120	39	0.0146973	0.110211
s__Oribacterium_asaccharolyticum	Sepsis_before_sampling	Yes	-0.995687	0.391005	120	28	0.0121703	0.110211
s__Porphyromonas_endodontalis	Sepsis_before_sampling	Yes	-2.25049	0.89864	120	46	0.0136337	0.110211
s__Prevotella_oulorum	Sepsis_before_sampling	Yes	-2.21737	0.855331	120	67	0.0107404	0.110211
s__Prevotella_sp_F0091	Sepsis_before_sampling	Yes	-1.70439	0.658759	120	34	0.0108891	0.110211
s__Solobacterium_moorei	Sepsis_before_sampling	Yes	-1.44646	0.593622	120	35	0.0163169	0.110211
s__Streptococcus_oralis	Sepsis_before_sampling	Yes	-2.10947	0.819778	120	82	0.0113143	0.110211
s__Actinomyces_sp_HMSC035G02	Sepsis_before_sampling	Yes	-2.10901	0.927564	120	77	0.0247915	0.113285
s__Actinomyces_sp_oral_taxon_181	Sepsis_before_sampling	Yes	1.50886	0.664297	120	76	0.024937	0.113285
s__Actinomyces_sp_oral_taxon_414	Sepsis_before_sampling	Yes	-1.25449	0.534497	120	35	0.0205897	0.113285
s__Campylobacter_showae	Sepsis_before_sampling	Yes	-1.53336	0.660288	120	26	0.0219404	0.113285
s__Corynebacterium_matruchotii	Sepsis_before_sampling	Yes	-2.24575	0.94425	120	46	0.0189965	0.113285
s__Fusobacterium_periodonticum	Sepsis_before_sampling	Yes	-1.14438	0.499148	120	20	0.0236445	0.113285
s__Haemophilus_parainfluenzae	Sepsis_before_sampling	Yes	-1.45111	0.622855	120	31	0.0215268	0.113285
s__Lachnospiraceae_bacterium_oral_taxon_096	Sepsis_before_sampling	Yes	-0.807802	0.353364	120	17	0.0240365	0.113285
s__Porphyromonas_gingivalis	Sepsis_before_sampling	Yes	-1.96222	0.860793	120	32	0.0244311	0.113285
s__Selenomonas_flueggei	Sepsis_before_sampling	Yes	-0.940091	0.394943	120	24	0.0188994	0.113285
s__Streptococcus_infantis	Sepsis_before_sampling	Yes	-2.09537	0.911784	120	63	0.0233172	0.113285
s__Streptococcus_sanguinis	Sepsis_before_sampling	Yes	-1.56657	0.696857	120	45	0.0264298	0.116732
s__Prevotella_sp_oral_taxon_306	Sepsis_before_sampling	Yes	-2.03348	0.911593	120	47	0.0275919	0.118571
s__Porphyromonas_sp_oral_taxon_278	Sepsis_before_sampling	Yes	-1.02278	0.469583	120	27	0.0313927	0.131308
s__Prevotella_scopos	Sepsis_before_sampling	Yes	-1.46187	0.67444	120	57	0.0322076	0.131308
s__Actinomyces_sp_oral_taxon_170	Sepsis_before_sampling	Yes	0.829943	0.385928	120	16	0.0335599	0.132499
s__Streptococcus_cristatus	Sepsis_before_sampling	Yes	-0.818814	0.382077	120	27	0.0341663	0.132499
s__Actinomyces_sp_oral_taxon_448	Sepsis_before_sampling	Yes	-1.09618	0.524162	120	21	0.0386459	0.1429
s__Oribacterium_sinus	Sepsis_before_sampling	Yes	-1.66847	0.79759	120	48	0.0385929	0.1429
s__Actinomyces_sp_ICM47	Sepsis_before_sampling	Yes	-1.86019	0.894124	120	58	0.0396472	0.143271
s__Selenomonas_noxia	Sepsis_before_sampling	Yes	-1.53074	0.739465	120	35	0.0406283	0.143553
s__Atopobium_rimae	Sepsis_before_sampling	Yes	-1.24451	0.604444	120	71	0.0417107	0.144174
s__Lactobacillus_fermentum	Sepsis_before_sampling	Yes	1.10989	0.559456	120	22	0.0495924	0.148777
s__Neisseria_subflava	Sepsis_before_sampling	Yes	-0.76681	0.384787	120	20	0.0485892	0.148777
s__Prevotella_nigrescens	Sepsis_before_sampling	Yes	-1.68309	0.834439	120	67	0.045972	0.148777
s__Rothia_aeria	Sepsis_before_sampling	Yes	-1.29023	0.647665	120	40	0.0486709	0.148777
s__Selenomonas_sputigena	Sepsis_before_sampling	Yes	-1.34508	0.667196	120	28	0.0460687	0.148777
s__Stomatobaculum_longum	Sepsis_before_sampling	Yes	-1.82098	0.902242	120	61	0.0458292	0.148777
s__Streptococcus_gordonii	Sepsis_before_sampling	Yes	-1.26258	0.634141	120	46	0.0487913	0.148777
s__Oribacterium_sp_oral_taxon_078	Sepsis_before_sampling	Yes	-1.37532	0.707273	120	40	0.0542111	0.159622
s__Prevotella_veroralis	Sepsis_before_sampling	Yes	-1.07015	0.553013	120	45	0.0553763	0.160088
s__Prevotella_shahii	Sepsis_before_sampling	Yes	-0.86143	0.453937	120	15	0.060181	0.170871
s__Eubacterium_infirmum	Sepsis_before_sampling	Yes	-0.843335	0.446897	120	23	0.061609	0.171857
s__Gemella_haemolysans	Sepsis_before_sampling	Yes	-1.13662	0.605475	120	25	0.0629556	0.172585
s__Actinobaculum_sp_oral_taxon_183	Sepsis_before_sampling	Yes	-0.77273	0.419687	120	13	0.0681051	0.183537
s__Bulleidia_extructa	Sepsis_before_sampling	Yes	-0.697276	0.380934	120	22	0.0697088	0.184728
s__Atopobium_parvulum	Sepsis_before_sampling	Yes	-1.13277	0.62158	120	76	0.0709422	0.184915
s__Actinomyces_odontolyticus	Sepsis_before_sampling	Yes	-1.48794	0.823887	120	92	0.0734672	0.188408
s__Veillonella_atypica	Sepsis_before_sampling	Yes	-1.62779	0.907525	120	86	0.075431	0.190373
s__Haemophilus_sp_HMSC71H05	Sepsis_before_sampling	Yes	-0.819609	0.464443	120	15	0.0802035	0.196952
s__Selenomonas_artemidis	Sepsis_before_sampling	Yes	-0.665642	0.377595	120	15	0.0805149	0.196952
s__Leptotrichia_sp_oral_taxon_215	Sepsis_before_sampling	Yes	-0.896266	0.513163	120	26	0.0833171	0.200718
s__Capnocytophaga_sputigena	Sepsis_before_sampling	Yes	-1.34427	0.813646	120	34	0.101176	0.224339
s__Fretibacterium_fastidiosum	Sepsis_before_sampling	Yes	-1.04427	0.630944	120	38	0.100565	0.224339
s__Porphyromonas_catoniae	Sepsis_before_sampling	Yes	-1.07664	0.644582	120	26	0.0975125	0.224339
s__Prevotella_histicola	Sepsis_before_sampling	Yes	-1.47249	0.892379	120	59	0.101588	0.224339
s__Prevotella_jejuni	Sepsis_before_sampling	Yes	-1.94659	1.16721	120	62	0.0980231	0.224339
s__Veillonella_dispar	Sepsis_before_sampling	Yes	-1.1042	0.667235	120	83	0.100612	0.224339
