# Supplementary material for: Hospital antimicrobial stewardship: profiling the oral microbiome after exposure to COVID-19 and antibiotics
Source: Front Microbiol. 2024 Feb 27;15:1346762. doi: 10.3389/fmicb.2024.1346762 (PMC10927822; doi:10.3389/fmicb.2024.1346762)
Supplement: Supplementary file 11 [file Table_10.XLSX]

## Sheet: TableS9_bracken_c0.1_combined_s
Name	taxonomy_id	taxonomy_lvl	P1	P2	P3	P4	P5	P6	P7	P8	P9	P10	P11	P12	P13	P14	P15	P16	P17	P18	P19	P20	P21	P22	P23	P24	P25	P26	P27	P28	P29	P30	P31	P32	P33	P34	P35	P36	P37	P38	P39	P40	P41	P42	P43	P44	P45	P46	P47
Streptococcus salivarius	1304	S	57144	99	1155	4620	40	101694	2940	1262	8	175	607	0	166	76	26	2934	117	799	248	1195	48	515	124	5	1105	15245	365	4412	2159	90339	22	1739	3409	3228	408	2401	61	383	956	138217	114	543	99485	1469	4667	233	2712
Streptococcus sp. LPB0220	2610896	S	10575	2250	20803	662	2	1691	628	2820	5	97	883	5	1733	89	32	823	40	1441	12	676	61	188	1033	105	509	14792	451	61818	1983	6886	67	337	1323	65	8588	1006	619	431	1106	8194	114	13972	10544	596	4092	246	4272
Streptococcus sp. HSISM1	1316408	S	8201	1573	15754	473	2	1067	803	2927	0	94	1731	10	1656	51	28	736	61	1131	12	542	73	179	827	80	408	12288	351	58639	1963	5916	46	291	1230	85	8235	788	457	358	919	7034	108	11197	9142	530	3108	175	3627
Streptococcus sp. FDAARGOS_192	1839799	S	5126	14	83	137	0	2996	23	42	0	0	0	0	12	0	4	176	9	118	17	54	0	46	7	0	116	625	26	165	59	2085	0	132	368	147	44	66	8	11	40	2962	11	35	2286	62	368	27	146
Streptococcus sp. KS 6	2598457	S	1877	12	1219	23	0	0	8	0	0	0	264	0	0	10	161	327	40	73	47	303	14	0	6	2	783	0	4	13	100	43	17071	196	68	4	8	16	5	0	6	27	36	0	23	2	40	0	151
Streptococcus sp. A12	1759399	S	346	223	574	3666	19	1115	7117	229	0	309	42883	39	68	36	2	690	25	844	1	134	4	5	43	0	10	1325	172	1743	59	204	239	581	23	485	282	4082	27	1671	269	249	410	3306	1125	740	389	268	122
Streptococcus sp. oral taxon 061	712623	S	153	5	69949	2926	36	150013	29096	56275	0	1760	3058	61	29	4997	5	27550	415	675	5	867	78	11	186	0	14	11028	9356	364	114	415	147	29577	897	102	80	1772	13	117	8193	538	671	14213	7522	2617	1081	3296	67
Streptococcus sp. HSISS2	1316411	S	703	23	339	115	0	2556	208	19	0	14	37	0	46	0	22	1215	9	81	38	39	0	17	15	0	27	302	7	173	25	359	5	718	181	37	39	133	0	18	33	460	0	127	618	34	66	21	48
Streptococcus sp. HSISS3	1316412	S	589	4	221	100	0	1964	55	0	0	0	0	0	0	0	46	285	44	44	60	37	36	25	28	0	0	136	7	138	9	791	0	202	123	23	23	100	0	0	21	1169	0	17	1387	60	49	10	17
Streptococcus sp. oral taxon 431	712633	S	118	2	4723	2352	13	40163	19378	3347	10	441	432	11	7	872	16	11861	1892	1118	47	5664	626	1	1575	0	37	9796	649	207	34	146	30	12888	369	145	125	7303	19	106	2585	176	544	3755	4212	1154	2557	1349	50
Streptococcus sp. HSISS1	1316410	S	3205	0	364	80	0	198	0	73	0	0	0	0	0	0	0	0	0	0	0	62	0	55	0	0	0	349	0	0	61	2149	0	84	456	0	0	93	0	0	0	3146	0	169	2017	0	65	0	99
Streptococcus sp. NPS 308	1902136	S	68	30	955	1310	3	2088	508	169	4	19	73	1	10	74	10	466	87	35	8	492	2	0	7	1	84	1128	47	55	62	41	29	394	60	29	145	197	51	6	295	33	9	410	627	163	36	84	52
Streptococcus sp. 1643	2576376	S	43	35	900	895	7	2528	369	2676	8	8	137	0	34	0	7	479	215	41	7	437	0	5	24	0	45	1338	11	83	90	54	60	271	127	14	192	226	60	3	288	52	10	315	511	32	80	157	93
Streptococcus sp. CNU G3	2698804	S	58	0	0	0	0	0	0	0	0	0	0	0	0	0	0	0	0	0	0	0	0	0	0	0	0	0	0	0	0	0	5	0	0	0	0	0	0	0	0	0	0	0	37	0	0	0	0
Streptococcus sp. NSJ-72	2763068	S	34	147	84	42	0	362	171	0	156	0	299	0	9	0	86	259	61	543	14	31	14	0	22	0	120	383	16	43	143	33	13	170	722	87	7	151	47	25	151	47	40	25	189	0	89	15	339
Streptococcus sp. 116-D4	2598453	S	6	1	386	326	0	2286	742	161	46	35	40	1	2	1714	23	451	84	183	7	67	21	0	30	0	20	446	24	11	1	23	1	487	39	9	48	404	2	13	209	22	8	392	1085	22	63	80	22
Streptococcus sp. oral taxon 064	712624	S	20	0	1523	1538	0	93	112	435	0	9	59	0	330	98	15	856	563	173	31	1732	12	5	0	0	559	4113	87	718	225	137	34	606	97	16	593	631	77	0	218	173	13	2730	882	36	212	285	224
Streptococcus parasanguinis	1318	S	12026	1696	11932	1172	1	6728	880	14431	2	127	1597	11	1245	49	40	1063	301	1119	33	853	163	126	2635	105	954	18548	460	88731	8240	6641	119	774	1025	405	7715	1495	342	577	4409	8152	289	9520	15214	425	2887	228	12292
Streptococcus thermophilus	1308	S	3566	7	238	44	1	1175	125	25	1	1	45	2	8	77	21	998	19	304	4	9	0	133	25	0	33	285	9	107	17	705	7	602	203	71	32	51	41	13	43	936	8	81	634	36	137	12	109
Streptococcus lactarius	684066	S	869	210	988	91	1	293	118	196	0	7	88	0	192	5	2	143	6	121	3	104	7	11	78	4	24	1093	39	4168	153	372	44	92	116	6	607	120	40	18	70	493	9	877	665	53	530	12	297
Streptococcus vestibularis	1343	S	720	0	51	60	4	311	288	109	0	0	4	0	7	0	113	11048	8	2357	7	2	0	2141	5	0	188	74	3	58	20	1099	0	6602	1707	330	2	267	113	0	7	1427	0	41	1531	27	533	8	439
Streptococcus gordonii	1302	S	415	9	9175	2884	11	809	388	239	134	30	240	0	40	66	10	5007	155	646	770	7216	69	2	46	3	2610	37524	194	2613	70	3220	370	3032	161	184	130	3944	26	114	2277	3516	489	549	1207	72	774	162	6531
Streptococcus intermedius	1338	S	362	7	372	132	1	118	136	73	29	6	285	1	10	14	44	129	148	214	90	183	1	0	23	3	863	310	108	4006	199	161	376	60	222	67	488	175	33	30	58	225	19	618	684	315	72	22	523
Streptococcus anginosus	1328	S	101	9	1446	462	16	1397	615	137	54	3	352	82	17	132	1723	1351	345	1069	986	167	35	187	195	7	907	1170	37	269	626	578	1558	1106	1357	361	54	417	411	148	414	876	102	338	609	53	677	67	2099
Streptococcus constellatus	76860	S	31	56	26	173	0	119	214	8	228	0	840	8	0	0	382	216	179	1625	97	128	0	0	552	0	175	1810	28	586	191	161	66	214	631	615	14	472	118	123	82	182	91	43	912	24	422	71	719
Streptococcus australis	113107	S	736	246	3084	5844	24	3732	15141	737	14	312	22001	8	180	96	38	1490	252	1291	22	524	24	17	395	5	201	4455	240	10063	254	420	174	1219	290	710	720	4739	74	1790	922	576	373	6558	3449	5797	1173	531	513
Streptococcus pneumoniae	1313	S	1471	0	8310	3736	2	4352	760	375	464	25	1090	0	192	130	164	1326	734	1149	76	377	366	22	115	5	300	1585	28	4478	35	201	22	1224	489	87	646	6293	143	148	857	408	86	1681	9702	146	229	156	330
Streptococcus ilei	1156431	S	578	229	953	5739	19	3589	18388	346	0	249	19929	14	116	86	11	795	38	692	7	177	5	11	145	0	58	3946	178	6619	128	415	155	724	107	527	662	6114	31	839	808	455	399	6469	987	7835	510	908	380
Streptococcus sanguinis	1305	S	161	15	603	26145	157	11368	143	68	15	15	486	2	744	5	11	1233	2619	923	111	7392	98	1	97	1	359	1254	86	2041	341	2496	2693	822	142	732	63	604	2	62	822	3506	309	11986	5230	2217	2644	845	3660
Streptococcus oralis	1303	S	181	855	60730	22166	33	21161	2788	1560	87	221	1514	2	907	678	974	14204	5533	1636	669	20902	224	58	111	22	3566	59519	670	3816	3934	1623	1504	9976	2981	552	13383	6463	4515	130	1817	2007	296	14354	28250	943	2408	1689	3883
Streptococcus mitis	28037	S	103	9	2252	18152	10	10968	1201	278	1414	31	1871	2	153	417	863	1609	3767	9777	559	555	115	115	69	11	1879	1983	147	153	163	2553	15	1425	7920	216	1607	32619	172	603	930	3677	47	12093	45073	76	555	1029	1550
Streptococcus rubneri	1234680	S	172	59	449	1430	29	2376	3159	161	0	49	8275	3	9	14	0	507	30	125	2	81	0	2	6	2	5	1119	147	748	32	98	25	566	18	174	104	1320	10	252	335	69	74	1727	344	1189	150	217	38
Streptococcus koreensis	2382163	S	235	133	220	2554	31	4359	7982	308	0	136	8634	0	119	79	0	556	12	367	2	119	0	0	39	2	16	1426	76	1723	48	187	65	715	29	203	169	2565	6	405	363	206	127	2296	575	3245	145	379	183
Streptococcus cristatus	45634	S	63	23	382	5249	29	653	66	55	2	1	4687	0	11	24	184	236	1340	2378	192	1823	843	0	1396	8	187	524	72	511	119	129	22	259	809	161	18	1291	10	392	274	88	227	154	5487	50	187	41	4737
Streptococcus mutans	1309	S	58	74	17	19	2	22	23	95	0	178	17	2	5	2	103	94	51	33	72	1	0	7	41	1	2314	19	0	22969	22	74	26	136	75	20	28	4	540	1	8	84	71	21	199	32	53	4	972
Streptococcus agalactiae	1311	S	371	31	205	379	0	231	545	79	0	28	212	0	0	0	33	2209	171	24	38	53	0	0	222	0	102	216	155	878	34	69	10	1220	63	51	234	561	104	0	98	49	41	629	861	108	129	151	222
Streptococcus pseudopneumoniae	257758	S	22	0	187	558	0	409	76	15	159	5	61	0	4	19	25	232	86	142	8	40	3	3	1	4	30	113	13	40	9	21	0	232	348	2	22	1071	3	24	59	30	2	189	2005	118	33	34	49
Streptococcus dysgalactiae	1334	S	93	0	241	42	12	3	120	22	0	0	100	34	0	0	41	89	37	157	49	97	5	0	46	0	48	90	14	3	0	14	0	49	39	121	0	66	50	19	33	13	18	9	364	6	107	39	142
Streptococcus equi	1336	S	3	0	7	57	0	6	102	6	0	0	2	4	0	9	5	2	36	24	26	13	0	1	31	0	8	106	2	64	9	25	0	0	13	62	0	86	34	0	3	36	1	4	64	6	26	6	122
Streptococcus parasuis	1501662	S	7	0	6	2	4	108	14	10	0	0	4	0	0	10	0	11	0	0	0	13	0	0	0	0	1	43	0	29	1	1	1	6	0	1	0	8	0	1	5	0	1	11	12	16	8	4	0
Streptococcus pyogenes	1314	S	6	0	3	236	0	10	46	1	0	0	5	1	2	5	3	0	2973	86	984	6	0	0	7	236	234	569	0	4	6	123	1	5	4	1737	3	506	2300	234	6	2	198	1	376	127	224	804	3760
Streptococcus suis	1307	S	3	3	66	12	6	73	38	25	0	0	4	1	2	1	1	38	11	8	2	29	3	7	1	0	1	37	0	37	0	5	2	25	9	5	1	5	2	1	5	5	0	49	28	8	21	8	16
Streptococcus equinus	1335	S	1	0	0	0	0	5	0	1	0	0	0	0	0	0	0	1	0	1	0	0	0	0	0	0	0	15	0	1	0	0	0	0	0	0	0	0	0	0	0	1	0	0	0	0	0	0	0
Streptococcus pseudoporcinus	361101	S	1	0	10	4	1	15	3	0	0	0	2	0	0	0	18	4	32	30	16	2	0	1	7	0	21	126	2	4	0	15	1	1	12	20	0	8	29	0	0	21	2	4	10	1	35	3	99
Streptococcus milleri	33040	S	4	0	171	70	0	22	59	0	96	0	396	9	7	12	360	215	27	361	133	57	0	0	125	8	120	45	22	99	118	55	138	145	2965	30	0	224	30	25	42	37	48	40	112	7	53	0	370
Limosilactobacillus fermentum	1613	S	5765	556	7	1	0	105	0	746	0	0	0	0	0	212	29	43128	0	4	104	0	0	34	0	0	0	0	0	877	707	11	3329	21547	49	1	2398	0	7542	1	0	18	0	0	0	3	1	2	1
Limosilactobacillus gastricus	227942	S	10	2	0	0	0	0	0	1	0	0	0	0	0	0	3	67	0	0	0	0	0	0	0	0	0	0	0	0	0	0	0	32	3	0	30	0	19	0	0	0	0	0	0	0	0	0	0
Limosilactobacillus reuteri	1598	S	6	19	0	0	0	0	0	1	0	0	1	0	0	0	22	98	0	0	0	0	0	0	0	0	7	0	0	7481	1	2	11	75	0	0	43	0	215	0	0	2	0	5	0	0	0	0	0
Limosilactobacillus pontis	35787	S	3	1	0	0	0	0	0	0	0	0	0	0	0	0	1	8	0	0	0	0	0	0	0	0	0	0	0	15	0	0	0	4	0	0	2	0	1	0	0	0	0	0	0	0	0	0	0
Limosilactobacillus mucosae	97478	S	1	0	0	0	0	0	0	0	0	0	0	0	0	0	0	2	0	0	0	0	0	0	0	0	0	0	0	2	0	0	0	0	0	0	112	0	28	0	0	0	0	0	0	0	0	0	0
Lactobacillus delbrueckii	1584	S	560	0	0	0	0	0	0	0	0	0	0	0	0	0	0	0	0	0	0	0	0	0	0	0	0	4	0	831	0	0	0	0	0	0	0	0	1	0	0	0	0	0	0	0	0	0	0
Lactobacillus gasseri	1596	S	407	20	0	0	0	0	0	0	0	0	0	0	5	6	109	4069	0	0	125	0	0	0	0	0	18	0	0	1970	251	211	7727	1665	55	0	10593	8	4476	0	0	265	0	0	0	0	0	0	0
Lactobacillus iners	147802	S	5	0	2	16	0	12	15	14	0	1	2	0	0	0	0	0	6	0	2	0	0	0	20	0	0	8	0	15	1	7	0	0	3	4	0	28	33	0	10	3	0	44	0	0	11	1	7
Lactobacillus helveticus	1587	S	8	2	3	0	0	0	0	0	0	0	0	0	0	0	25	2	0	0	0	0	0	0	0	0	0	0	0	0	0	0	0	0	0	0	155	0	179	0	0	0	0	0	0	0	0	0	0
Lactobacillus sp. 3B(2020)	2695882	S	2	2	0	0	0	0	0	0	0	0	0	0	0	0	1	0	0	0	0	0	0	0	0	0	0	0	0	2	0	0	0	0	1	0	11	0	11	0	0	0	0	0	0	0	0	0	0
Lactobacillus paragasseri	2107999	S	9	6	14	0	0	0	0	2	0	0	18	0	0	17	528	93	0	1	4	0	0	0	0	0	0	0	0	532	0	3	216	33	28	0	14154	0	2665	0	0	5	13	0	0	0	0	0	0
Lactobacillus johnsonii	33959	S	1	4	0	0	0	0	0	0	0	0	0	0	0	0	1	6	0	8	0	0	0	0	0	0	0	0	0	1	0	0	80	3	2	0	108	0	25	0	0	1	0	0	0	0	0	0	0
Lacticaseibacillus rhamnosus	47715	S	113	0	270	0	0	0	0	298	0	0	0	0	4	212	1	475	0	0	0	0	0	2	0	0	19	423	0	1073	80	37	666	244	0	0	14	0	18	0	0	2	0	0	1	0	4	0	0
Lacticaseibacillus paracasei	1597	S	25	45	9	0	0	0	0	70	0	0	0	0	0	3	4	329	0	0	0	0	0	1	0	0	19	27	0	99	5	2	75	213	5	0	125	0	105	0	0	1	0	10	0	4	0	0	0
Companilactobacillus paralimentarius	83526	S	51	0	0	0	0	0	0	0	0	0	0	0	0	0	0	0	0	0	0	0	0	0	0	0	0	0	0	0	0	0	0	0	0	0	0	0	2	0	0	0	0	0	0	0	0	0	0
Lactiplantibacillus plantarum	1590	S	126	1235	7	14	0	0	1	0	0	0	0	0	0	6	91	1991	0	0	0	0	0	0	0	1	4	3	99	885	0	3408	0	884	72	0	1252	0	183	0	4	265	0	0	0	0	17	0	0
Lactiplantibacillus paraplantarum	60520	S	1	0	0	0	0	0	0	0	0	0	0	0	0	0	0	0	0	0	0	0	0	0	0	0	0	0	0	0	0	0	0	0	0	0	0	0	0	0	0	0	0	0	0	0	0	0	0
Ligilactobacillus salivarius	1624	S	33	330	808	0	0	0	0	0	0	0	35	0	103	0	61	23	0	0	0	0	0	0	0	0	3	3	0	5	1806	149	7	16	615	0	605	1	281	0	0	175	1	1	11	4	12	0	17
Ligilactobacillus murinus	1622	S	1	0	0	0	0	0	0	0	0	0	0	0	0	0	0	0	0	0	0	0	0	0	0	0	0	0	0	0	0	0	0	0	0	0	0	0	0	0	0	0	0	0	0	0	0	0	0
Schleiferilactobacillus harbinensis	304207	S	6	0	0	0	0	0	0	0	0	0	0	0	0	0	0	0	0	0	0	0	0	0	0	0	0	0	0	1	0	0	22	0	0	0	1	0	9	0	0	0	0	0	0	0	0	0	0
Levilactobacillus zymae	267363	S	2	0	0	0	0	0	0	0	0	0	0	0	0	0	0	0	0	0	0	0	0	0	0	0	0	0	0	0	0	0	0	0	0	0	0	0	0	0	0	0	0	0	0	0	0	0	0
Lentilactobacillus kefiri	33962	S	1	0	0	0	0	0	0	0	0	0	0	0	0	0	0	3	0	0	0	0	0	0	0	0	0	0	0	0	0	0	0	1	0	0	0	0	0	0	0	0	0	0	0	0	0	0	0
Leuconostoc gelidum	1244	S	1	0	0	0	0	0	0	0	0	0	0	1	0	0	0	55	0	0	0	94	0	0	0	0	0	1	0	0	0	1	2	122	0	0	0	0	0	0	0	0	0	0	0	0	667	9	0
Granulicatella adiacens	46124	S	22	369	34878	2618	7385	38870	3895	5467	56	302	4156	22	531	15589	39	12047	423	344	38	15024	57	45	67	18	487	15731	809	9288	1954	1612	6580	8847	220	406	858	2259	20	469	2027	1584	210	7481	2381	5621	4465	1203	988
Enterococcus faecium	1352	S	4	14	2	6	0	17	260	40	0	5	5	0	43	0	0	10	0	0	0	0	0	0	5	0	12	4	0	108	0	6	1	7	1	0	1	0	7	0	0	17	4	0	7	1	0	4	4
Enterococcus faecalis	1351	S	2	4	3	1	3	1	17	450273	0	1	48	0	0	0	0	8	0	0	0	26	15	0	0	1	0	92	35	0	0	0	0	6	0	0	0	0	2	0	0	1	0	0	1	7	0	3	0
Staphylococcus hominis	1290	S	359	6	6	0	0	0	0	20	0	0	0	0	2	0	2	287	41	25	0	0	0	0	0	0	0	1	1	0	3	1	0	174	0	1	2	0	0	0	0	0	0	0	1	0	0	32	0
Staphylococcus epidermidis	1282	S	124	13	30	16	0	1	15	9256	0	0	6	79	0	2	9	3496	9	654	11	67	0	0	86	0	1	64	496	66	3	267	4	2472	11	24	76	8	23	10	20	16	3	28	15	56	23	158	814
Staphylococcus haemolyticus	1283	S	6	0	0	0	0	0	0	49	0	0	0	3	0	0	0	9	0	17	0	1	0	0	0	0	0	0	0	1	0	0	0	5	1	0	1	0	0	0	0	0	0	0	0	0	0	8	1
Staphylococcus capitis	29388	S	2	0	0	1	0	4	0	1	0	0	0	1	0	0	0	15	0	258	0	0	0	0	0	0	0	0	0	5	1	1	1	7	0	1	0	0	0	0	6	0	2	4	4	0	1	3	0
Staphylococcus auricularis	29379	S	2	0	0	0	0	0	0	0	0	0	0	0	0	0	0	0	0	0	0	0	0	0	0	0	0	0	0	0	0	0	0	0	0	0	0	0	0	0	0	0	0	0	0	0	0	4	0
Staphylococcus aureus	1280	S	7	0	5	0	0	23	0	152575	0	2	0	0	0	0	0	93	0	22	0	6	0	0	0	2	0	9	0	2	4	0	2	32	7	0	0	0	0	0	6	15	0	0	0	0	171	3	0
Staphylococcus equorum	246432	S	3	0	0	0	0	0	0	0	0	0	0	0	0	0	0	0	0	0	0	0	0	0	0	0	0	0	0	0	0	0	0	0	0	0	0	0	0	0	0	0	0	0	0	0	0	0	0
Gemella sanguinis	84135	S	183	0	0	1651	0	6086	2	0	0	1	23	0	0	0	0	897	134	36	9	36	0	0	0	0	340	2971	184	232	75	55	2	1116	425	587	35	1874	4	77	422	52	17	2370	3724	9	687	352	59
Gemella morbillorum	29391	S	12	0	2	568	0	63	12	1	0	0	9	0	6	0	24	10	49	401	202	53	0	0	63	1	24	404	119	11	36	27	4	11	46	172	9	536	15	6	177	36	3	28	505	38	184	54	2182
Gemella haemolysans	1379	S	2	0	11	1185	7	33	16	0	6	0	2	0	10	2	78	38	484	47	111	66	0	55	0	0	380	89	14	1	14	33	4	25	284	154	5	1794	26	1	56	28	2	600	1151	1	32	161	40
Bacillus thuringiensis	1428	S	2	5	0	0	0	2	0	1	0	0	0	0	0	0	0	0	0	0	0	0	0	0	0	0	0	0	0	6	0	0	0	0	0	0	0	0	0	0	0	0	0	0	0	0	0	0	0
Veillonella atypica	39777	S	20367	109	528	2311	198	93963	173503	4877	0	2791	1566	162	1246	72	90	4001	96	2181	843	1858	92	659	32323	22	512	202308	110	155526	3402	37297	3564	4392	1136	10107	4427	6722	3964	56	76	53357	4165	485	12343	4045	13230	789	3885
Veillonella parvula	29466	S	14566	6342	187930	20205	6766	17960	29788	141246	1	2002	86230	111554	6294	1430	796	10696	2390	14701	3184	38239	328	477	5054	64	9645	6256	1238	6011	8078	20857	39629	7861	1022	12074	6889	13845	36297	2042	1918	18393	12385	16631	9724	33379	42126	6081	26449
Veillonella nakazawae	2682456	S	18859	1927	856	15506	6582	338100	176108	205067	1	1252	14584	1681	51	562	11	37369	2047	3552	85	16056	663	821	53822	143	600	10246	378	23878	4144	26895	8608	40121	1396	13173	148	19267	612	1212	4086	41818	6870	24943	51237	33475	21556	4875	2549
Veillonella dispar	39778	S	9228	1178	1191	6041	2122	87453	50943	65471	0	468	9632	2188	54	1000	18	11674	3495	3556	125	8759	118	416	15152	71	233	3018	74	6740	1752	8757	4391	12345	1916	4835	83	6679	274	415	1111	12761	1693	13087	15777	13655	16040	1084	959
Veillonella sp. S12025-13	2682455	S	10053	932	402	9677	3313	130280	75154	108646	0	528	7820	1151	47	771	3	16400	1196	2323	46	8545	302	1009	21287	64	341	4422	107	9101	3756	12453	5392	17453	1072	7617	99	10112	210	744	1534	19217	2710	13791	20873	21088	14172	1902	995
Veillonella rodentium	248315	S	159	35	297	167	42	215	514	476	0	6	160	378	52	4	2	328	17	40	12	125	4	1	1052	0	25	95	6	293	815	175	228	303	12	176	28	164	61	23	9	129	26	64	122	199	410	81	64
Megasphaera stantonii	2144175	S	12	0	0	0	0	30	906	53	0	0	10	10	0	0	0	4	0	0	0	15	3	0	117	0	8	208	0	498	22	92	0	4	0	279	0	36	37	0	0	108	15	0	55	37	68	0	141
Megasphaera elsdenii	907	S	2	0	0	0	5	17	222	18	0	0	0	0	0	0	1	0	0	8	16	5	0	0	21	0	0	37	0	109	4	14	0	0	0	100	2	6	27	0	0	33	0	0	13	3	18	0	51
Dialister pneumosintes	39950	S	6	0	0	10	6	7	31	0	3	2	67	2	7	32	146	32	405	719	423	59	3	0	32	1	687	15	17	22	13	28	30	32	129	768	37	410	76	82	19	22	10	0	302	7	96	8	1174
Selenomonas sp. oral taxon 920	1884263	S	4	1	0	176	4	2	78	0	4	0	0	1	0	0	326	4	711	332	594	430	8	0	89	33	606	545	15	929	91	168	4	0	101	427	270	42	251	55	62	223	50	108	216	32	30	17	11973
Mogibacterium diversum	114527	S	319	1	53	396	3	1	101	248	3	0	8	0	1	0	179	5	235	887	799	572	0	0	42	8	541	19	75	1039	170	598	0	3	302	7962	16	5239	448	72	199	741	225	1704	1827	37	82	163	7251
Mogibacterium pumilum	86332	S	60	2	0	157	11	39	472	59	2	1	2	4	1	1	41	1	2585	74	168	34	2	0	121	4	66	95	9	48	8	76	7	1	30	545	16	180	264	22	21	90	39	53	75	7	44	19	742
Lachnoanaerobaculum umeaense	617123	S	84	2	3	867	2	28	719	25	0	20	0	2	19	0	27	32	59	216	147	990	0	0	137	4	132	4692	49	313	104	362	38	14	115	928	126	456	97	10	55	451	35	1436	934	66	575	91	689
[Ruminococcus] torques	33039	S	143	1	0	9	0	0	221	0	0	0	0	2	0	0	0	0	87	0	0	77	0	2	27	0	18	18	7	95	0	0	0	0	0	5	9	7	5	10	7	18	0	0	38	0	9	4	48
Coprococcus catus	116085	S	41	0	0	17	0	0	8	0	0	0	0	0	0	0	0	0	7	0	0	5	0	0	3	0	5	0	3	0	0	6	0	0	2	5	0	15	2	0	0	3	0	0	6	2	0	2	4
Enterocloster bolteae	208479	S	22	0	18	225	0	12	51	0	1	0	0	0	0	0	16	3	138	33	0	116	0	0	193	0	50	0	0	2017	129	324	0	6	6	0	0	87	23	0	0	494	29	10	110	5	24	13	2
Lachnoclostridium phocaeense	1871021	S	17	0	0	8	0	0	17	0	0	0	0	0	0	0	0	0	17	0	0	3	0	0	0	0	0	5	0	2	0	74	0	0	0	0	0	0	0	16	0	93	0	3	16	0	97	3	14
[Clostridium] scindens	29347	S	1	0	0	6	0	0	19	0	0	0	0	0	0	0	0	0	1	0	2	2	0	0	2	0	0	0	0	0	0	12	0	0	0	1	0	0	2	0	0	25	0	1	3	0	10	0	14
Anaerobutyricum hallii	39488	S	10	0	0	0	0	0	21	0	0	3	0	0	0	0	2	0	1	7	0	7	0	0	0	0	0	4	0	13	1	3	8	0	5	0	0	0	2	0	0	0	0	0	2	0	9	0	0
Roseburia intestinalis	166486	S	3	0	0	29	0	0	19	0	0	0	0	0	2	0	0	6	16	39	18	63	1	0	0	0	14	0	6	49	0	14	0	12	13	9	10	8	32	0	0	13	15	19	26	5	0	1	77
Roseburia hominis	301301	S	4	0	0	4	0	0	15	0	0	0	0	0	0	0	0	0	6	8	0	0	0	0	27	0	0	15	0	0	3	0	0	0	0	0	0	16	7	0	0	0	0	0	0	6	12	0	13
Anaerostipes hadrus	649756	S	1	0	1	8	0	0	4	10	0	0	0	0	0	0	0	0	0	3	0	8	0	0	9	0	0	3	3	32	0	0	0	0	2	2	0	2	0	0	2	0	0	0	0	0	0	1	0
Lacrimispora saccharolytica	84030	S	1	0	0	0	0	3	37	0	0	0	0	0	0	0	1	0	5	36	0	9	0	0	11	0	0	0	0	45	2	4	0	0	2	0	1	9	16	0	3	15	3	0	4	2	1	0	63
Faecalibacterium prausnitzii	853	S	85	0	0	19	0	6	332	4	1	3	0	0	1	0	8	9	44	51	48	81	0	0	322	8	24	328	27	1683	28	89	17	24	27	36	0	125	121	7	18	113	7	13	104	28	46	11	218
Mageeibacillus indolicus	884684	S	15	0	11	1	0	2	26	1	0	4	0	0	0	0	0	10	11	9	10	22	0	0	6	0	8	50	5	70	4	1	0	12	3	7	0	6	37	1	0	8	3	0	19	1	13	4	14
Fastidiosipila sanguinis	236753	S	5	0	0	0	0	16	9	5	0	0	1	0	0	0	0	4	3	0	1	16	0	0	1	0	2	65	0	1	0	4	0	2	1	0	0	0	7	0	0	4	1	0	2	4	4	1	5
Oscillibacter sp. MM35	2714353	S	3	0	0	3	0	0	0	0	0	0	0	0	0	0	0	0	0	0	6	0	0	0	0	0	0	5	0	0	0	0	0	0	9	6	0	3	4	0	0	2	0	0	2	0	0	0	6
Clostridium botulinum	1491	S	44	664	2998	6	0	0	0	0	0	0	2	190	5	1	3	326	0	0	6	2	0	0	448	0	0	0	43	0	0	6	2	372	0	0	187	0	0	0	1	13	0	0	0	0	2401	3	20
Clostridioides difficile	1496	S	12	1	16	30	3	2	21	0	0	0	33	0	0	0	8	16	36	25	21	12	0	0	81	0	20	79	0	15	0	22	1	0	17	18	0	53	62	5	11	27	7	4	7	16	36	8	78
Filifactor alocis	143361	S	2	2	0	102	350	0	37	0	1	0	1	5	0	1	773	1	113	18	1620	3	3	0	172	24	45	427	40	10	7	235	9	0	1227	979	0	15	2722	33	17	292	133	7	176	18	88	144	14615
Bulleidia sp. zg-1006	2806552	S	19	0	1	15	0	42	32	18	0	0	4	1	0	0	3	16	35	10	15	8	0	0	56	0	10	42	3	4	5	7	1	5	15	51	3	59	67	1	2	12	0	6	30	19	15	3	61
Murdochiella vaginalis	1852373	S	9	0	2	3	0	3	11	2	0	0	1	0	0	0	3	1	11	0	10	1	0	0	8	1	10	31	1	3	0	5	0	3	1	6	1	4	33	0	4	3	8	2	2	0	55	0	24
Parvimonas micra	33033	S	7	10	11	473	10	1	55	4	18	2	30	16	0	0	92	245	854	1171	523	204	3	0	81	0	837	92	160	617	21	207	20	167	409	308	86	932	230	86	245	179	67	62	123	12	1658	80	2320
Schaalia odontolytica	1660	S	31851	303	88	68803	2893	34776	7123	30303	0	61	1789	234	6	2123	196	2964	3759	9286	1175	18493	71	216	16173	89	1059	257043	349	370244	767	7447	4555	2067	1805	14971	21	24053	2039	463	1880	9043	1588	1	78805	20147	27461	7581	9912
Schaalia meyeri	52773	S	199	2	0	416	23	145	134	474	0	1	17	61	0	419	14	55	90	234	73	486	12	7	315	13	46	4159	21	5822	21	353	30	63	631	244	5	388	121	5	17	251	4	0	1592	100	405	86	398
Schaalia turicensis	131111	S	7	0	0	21	0	41	396	68	0	0	2	4	0	6	0	12	19	26	8	11	0	0	324	0	4	177	2	911	57	24	0	16	5	108	0	9	21	3	8	47	2	0	302	3	128	16	18
Schaalia cardiffensis	181487	S	1	0	0	1	0	0	0	0	0	0	0	0	0	0	2	15	1	3	135	9	9	0	11	0	0	43	149	3	0	0	0	8	282	150	0	1	365	0	38	1	0	0	15	0	0	0	4482
Schaalia sp. 19OD2882	2794089	S	1	6	3	1	1	7	5	2	0	0	0	0	0	1	0	0	3	2	0	0	0	3	2	0	1	58	0	9	0	0	3	2	0	0	0	1	0	0	0	1	1	0	22	3	4	1	1
Actinomyces pacaensis	1852377	S	5942	3409	2095	3130	1576	20102	17982	368	9	268	1005	8	0	119	2	808	312	363	39	18891	591	2417	10546	10	98	5153	137	13296	1014	1348	4251	654	66	2239	24	1763	542	182	101	1745	1136	0	4385	2024	5019	998	609
Actinomyces sp. oral taxon 171	706438	S	156	15	160	4324	58	16968	530	2	0	70	301	259	27	481	19	5455	474	2391	69	1462	4	6	73	16	278	127	60	1026	119	400	53	4898	83	262	19	1216	60	40	1223	449	433	167	5235	3089	451	1965	505
Actinomyces sp. oral taxon 169	712116	S	182	39	217	10402	105	2982	454	94	0	147	505	27	291	5383	41	2091	245	5249	102	918	20	219	251	18	2370	4355	501	1055	102	1678	273	1027	258	70	35	393	181	18	3293	1931	930	3445	8075	710	993	1026	8502
Actinomyces sp. HMT 175	2789425	S	235	55	70	5562	22	586	359	32	0	217	2322	15	836	6326	216	3508	1216	8738	389	4351	49	10	211	21	598	614	98	1719	248	1957	1233	1792	498	638	152	5080	247	186	1411	2452	506	4020	11653	256	2169	564	7484
Actinomyces sp. oral taxon 414	712122	S	15	47	3	258	19	5	900	44	2	13	3	5	2	60	909	11	1312	6088	1565	15557	183	0	545	283	2060	13	249	10	25	678	0	4	2658	497	212	106	686	672	947	293	192	107	5096	330	17	53	43028
Actinomyces sp. MAS-1	2755559	S	3	0	4	4	0	1	1	0	0	0	9	1	0	0	1	10	12	1	0	3	0	0	0	0	1	0	2	0	0	2	0	4	1	0	0	0	1	0	2	5	1	0	6	1	1	3	11
Actinomyces sp. Chiba101	1851395	S	3	0	0	16	0	1	0	0	0	0	0	0	0	0	0	0	0	11	3	8	0	0	0	0	1	0	0	0	0	6	0	0	13	15	0	0	1	0	10	3	1	3	33	1	1	0	7
Actinomyces sp. HMT897	2789424	S	15	0	0	40	0	0	86	5	0	4	0	5	0	68	131	0	984	1099	253	5594	24	0	45	42	86	0	4	0	0	24	0	0	249	49	27	17	30	76	5	7	35	11	4755	30	8	34	3358
Actinomyces sp. oral taxon 897	2081702	S	7	7	0	63	0	0	118	0	0	5	0	0	0	18	118	0	795	1232	287	5525	25	0	69	26	81	9	9	28	0	0	0	0	344	102	24	21	41	74	0	0	23	0	5678	5	0	34	3742
Actinomyces naeslundii	1655	S	299	70	16413	2831	28	375	928	8	0	288	2857	342	88	153	16	660	3395	1033	93	717	39	6	166	82	1842	26	24	53	597	2635	45	414	98	76	67	122	28	112	795	3494	346	116	2267	845	954	233	9792
Actinomyces viscosus	1656	S	181	11	70	274	13	65	66	0	0	53	278	3	5	66	22	289	1188	211	17	126	4	2	7	4	69	45	22	26	219	308	37	182	23	18	12	46	26	3	49	377	141	51	500	129	229	21	341
Actinomyces oris	544580	S	267	70	384	8967	169	2108	2068	72	12	177	2404	89	951	13066	681	12407	3844	11401	2068	6645	207	40	1013	154	1853	2431	198	4040	767	4085	1891	7613	2287	594	243	1878	1353	122	2721	4682	2600	4665	51872	945	5043	2076	12269
Actinomyces slackii	52774	S	3	0	0	1	0	0	0	0	0	1	0	0	0	4	0	0	0	2	1	2	0	0	0	1	7	0	0	3	0	2	0	0	20	2	1	1	4	1	0	2	0	0	0	1	1	2	4
Actinomyces trachealis	2763540	S	2	0	0	7	0	67	14	0	0	0	0	0	0	0	1	7	0	0	0	2	0	0	1	0	1	0	0	0	0	2	0	8	0	3	0	8	0	0	0	3	0	0	27	0	3	1	2
Actinomyces wuliandei	2057743	S	3	0	0	5	0	0	0	0	0	0	1	0	0	1	1	0	10	0	0	0	1	0	0	0	14	0	0	3	0	0	0	0	0	0	0	0	1	0	0	0	0	0	13	0	0	0	6
Actinomyces radicidentis	111015	S	1	1	0	16	1	0	1	0	0	0	0	0	0	5	0	0	1	1	0	8	0	0	2	1	4	5	2	0	0	3	0	0	2	4	1	0	1	0	0	3	0	0	9	1	0	0	46
Actinomyces marmotae	2737173	S	1	2	0	4	0	0	0	0	0	0	1	0	0	0	0	0	0	0	2	0	0	0	0	0	0	0	0	0	0	1	0	0	2	1	0	0	0	1	0	0	0	0	0	2	0	0	0
Pauljensenia hongkongensis	178339	S	43	0	0	96	4	16	183	11	1	10	1	10	0	77	51	3	43	1031	144	931	0	3	136	31	402	1521	53	414	5	126	3	2	137	152	5	52	63	60	65	39	9	0	1932	169	37	78	1781
Arcanobacterium haemolyticum	28264	S	4	0	0	0	0	70	35	1	0	0	0	0	0	0	0	6	7	1	0	26	0	0	55	0	0	10	0	56	6	1	1	2	0	10	0	0	0	0	0	0	0	0	14	0	23	1	8
Bifidobacterium longum	216816	S	27767	38	466	0	0	0	12559	4813	0	0	5	0	0	79	0	0	10	981	1823	0	1718	1	3	16	5	2	0	574	4	10	65	3	1339	31	0	0	3433	0	0	8	3	3	1	16	18	9	2097
Bifidobacterium breve	1685	S	983	0	16	0	0	61	580	229	0	0	6	3	0	1	1	0	0	425	65	0	66	0	6	2	0	3	0	189	0	0	0	0	55	1	8	0	4780	0	0	0	1	0	0	0	87	4	90
Bifidobacterium bifidum	1681	S	21	0	0	0	0	52	28	1	0	0	0	0	0	0	0	0	0	4	1	0	0	0	6	1	0	0	0	27	0	0	0	0	1	0	0	0	1	0	0	0	0	0	0	0	98	4	0
Bifidobacterium scardovii	158787	S	12	0	0	0	0	0	4	3	0	0	0	0	0	0	0	0	0	102	0	0	0	0	0	0	0	0	0	0	0	0	0	0	0	0	63	1	2	0	0	1	0	0	0	0	0	0	1
Bifidobacterium pseudocatenulatum	28026	S	13	0	0	0	0	0	0	0	0	0	0	0	0	0	0	0	0	0	0	0	0	0	0	0	0	0	0	88	0	0	0	0	0	0	0	0	1	0	0	0	0	0	0	0	2	2	0
Bifidobacterium imperatoris	2020965	S	8	0	0	0	0	0	1	1	0	0	0	0	0	0	0	0	0	0	0	0	2	0	0	0	0	0	0	0	0	0	0	0	2	0	0	0	6	0	0	0	0	0	0	0	0	1	1
Bifidobacterium adolescentis	1680	S	6	0	0	0	0	0	1	1	0	0	0	0	1	0	6	1	0	0	2	0	0	0	4	0	2	0	0	111	0	0	0	0	1	0	0	0	1	0	0	0	0	0	0	0	0	0	11
Bifidobacterium thermophilum	33905	S	2	4	3	0	0	1	0	0	0	0	0	0	0	0	3	1	0	0	0	0	0	0	1	0	0	0	0	3	0	0	0	0	5	1	2	0	20	0	0	0	0	0	0	1	1	16	0
Bifidobacterium catenulatum	1686	S	1	0	0	0	0	0	0	0	0	0	0	0	0	0	0	3	0	0	6	0	0	0	0	0	0	0	0	90	0	0	0	0	0	0	0	0	0	0	0	0	0	0	0	0	1	0	0
Bifidobacterium eulemuris	1765219	S	1	0	0	0	0	0	0	0	0	0	0	0	0	0	0	0	0	0	0	0	0	0	0	0	0	0	0	0	0	0	0	0	0	0	0	0	1	0	0	0	0	0	0	0	0	0	0
Gardnerella vaginalis	2702	S	12	1	34	0	0	2	0	0	0	0	0	0	0	0	26	0	0	4	0	1	0	0	33	0	0	3	40	28	0	2	0	0	1	1	0	118	1227	0	0	0	0	1	0	0	0	0	0
Gardnerella leopoldii	2792978	S	13	0	0	0	0	19	1	0	0	0	0	0	0	0	0	1	0	0	2	0	0	0	1	0	0	0	0	137	0	0	0	0	0	0	0	7	19	0	0	1	0	0	4	0	0	1	5
Scardovia inopinata	78259	S	12	133	108	0	0	0	0	0	0	0	0	7	0	1	20	0	22	5	18	2	0	0	12	0	7	4	0	6	609	16	8	0	4	0	59	0	244	0	0	3	22	1	0	0	0	0	2
Rothia mucilaginosa	43675	S	578	77741	50	61569	37453	1696	595	5373	2	20978	17776	94	4138	30106	36	9903	195	14116	28	85092	57	44114	5338	30	1005	57952	1346	251860	17573	35966	51047	1232	9961	15229	13	11079	3405	33466	2225	39838	10669	73724	68601	201632	53089	113528	8471
Rothia dentocariosa	2047	S	361	1614	86	27572	110	61866	4625	151	382	5494	2824	26	2023	1035	24	5067	794	12013	191	12734	59	805	2147	57	3016	18172	31	57057	50	35882	5673	3395	1828	244	567	6251	1602	337	3154	54099	3715	2157	11387	47311	18982	6871	4946
Rothia aeria	172042	S	28	96	8	16696	116	3483	293	5	109	186	2000	10	77	6622	2	19037	24232	3261	11	1550	7	31	100	7	1736	488	305	1649	5	5208	298	12689	595	45	13	3186	55	45	898	7616	945	656	6189	2467	3874	4883	512
Glutamicibacter arilaitensis	256701	S	10	1	0	0	0	0	0	0	0	0	0	0	0	0	0	0	0	0	0	0	0	0	0	0	0	0	0	0	0	0	0	0	0	0	0	0	0	0	0	0	0	0	0	0	0	0	1
Glutamicibacter mishrai	1775880	S	2	0	0	0	0	0	0	0	0	0	0	0	0	0	0	0	0	0	0	0	0	0	0	0	0	0	0	0	0	0	0	0	0	0	0	0	0	0	0	0	0	0	0	0	0	0	0
Brachybacterium sp. SGAir0954	2571029	S	6	0	0	0	0	0	0	0	0	0	0	0	0	0	0	0	0	0	0	0	0	0	0	0	0	0	0	0	0	0	0	0	0	0	0	0	0	0	0	0	0	0	0	0	0	0	0
Brevibacterium luteolum	199591	S	2	1	5	2	1	6	18	0	0	0	1	0	0	0	0	0	1	1	0	0	0	2	2	0	0	6	1	26	1	1	1	0	0	0	0	0	0	1	0	0	2	0	18	3	1	0	0
Brevibacterium linens	1703	S	1	0	0	0	0	0	0	0	0	0	0	2	0	0	0	0	0	0	0	0	0	0	1	0	0	0	0	0	0	0	0	0	0	0	0	0	0	0	0	0	0	0	0	0	0	0	0
Microbacterium sp. Y-01	2048898	S	1	0	0	0	0	0	0	0	0	0	0	0	0	0	0	0	0	0	0	0	0	0	0	0	0	0	0	0	0	0	0	0	0	0	0	0	0	0	0	0	0	0	3	0	0	3	0
Microbacterium foliorum	104336	S	1	0	0	0	0	0	0	0	0	0	0	0	0	0	0	0	0	0	0	0	0	0	0	0	0	0	0	0	0	0	0	0	0	0	0	0	0	0	0	0	0	0	0	0	0	1	0
Kytococcus sedentarius	1276	S	1	0	0	0	0	0	0	2	0	0	0	0	0	1	0	0	0	1	0	1	0	0	0	0	0	0	0	12	0	0	0	0	0	0	0	0	1	0	0	1	0	0	0	0	0	0	0
Arachnia propionica	1750	S	225	1	136	12297	196	1369	371	10	9	241	637	496	0	4854	3	638	1955	1838	246	1927	19	0	112	14	272	51	313	140	249	792	100	641	116	198	42	32	5	144	195	967	69	153	1076	1033	3036	204	2268
Arachnia rubra	1547448	S	44	0	1	15187	1	3	686	0	0	0	3	0	0	16	0	6	4	22	1	11	0	0	0	0	286	253	62	0	20	166	0	3	0	55	0	0	0	0	1	258	3	0	0	0	215	284	19
Cutibacterium acnes	1747	S	218	949	17	1460	8	43	566	35	24	140	28	500	15	2	21	3228	20	3575	9	1201	25	60	96	4	5	650	66	1184	15	72	0	2153	49	360	2	96	2	102	223	50	59	13	492	412	56	1176	33
Cutibacterium modestum	2559073	S	7	2	0	4	0	1	2	0	1	0	0	0	0	0	0	1	0	3	2	2	0	0	0	0	0	2	0	0	0	0	0	5	1	0	0	1	0	0	0	0	0	0	0	1	0	8	0
Cutibacterium avidum	33010	S	4	5	0	1	0	30	14	0	0	0	0	0	0	1	0	4	0	32	0	7	1	0	9	1	0	16	0	1	0	10	0	3	0	1	0	3	1	6	1	31	0	0	17	0	0	14	0
Cutibacterium granulosum	33011	S	1	30	0	0	1	1	1	0	0	9	0	1	1	1	1	28	0	143	0	66	4	2	7	1	0	2	2	0	2	1	0	24	1	5	1	4	0	0	11	0	0	2	0	2	0	20	0
Propionibacterium acidifaciens	556499	S	47	270	15	26	0	0	3	4	0	0	0	9	0	24	107	23	60	44	47	5	0	0	31	2	136	0	0	2001	249	4	0	13	151	1	2	0	51	1	4	5	106	1	47	5	1	0	50
Propionibacterium freudenreichii	1744	S	1	0	0	0	0	0	0	0	0	0	0	0	0	0	0	2	0	0	0	0	0	0	0	0	0	0	0	143	0	0	0	0	75	0	0	10	0	0	0	0	0	0	3	0	0	1	1
Propionibacterium australiense	119981	S	1	3	1	0	0	0	1	0	0	0	0	0	0	0	0	0	1	0	1	0	0	0	1	0	1	0	0	0	1	0	1	0	0	0	0	0	0	0	0	0	0	0	1	0	0	0	0
Corynebacterium kroppenstedtii	161879	S	11	4	0	5	0	0	0	0	12	0	0	0	0	0	2	8	0	136	0	0	1	1	0	0	1	0	7	5	5	0	9	6	0	0	0	0	0	9	4	1	0	1	0	0	0	6	14
Corynebacterium matruchotii	43768	S	8	0	0	6197	14	98	227	4	0	29	2	0	0	98	260	3	41	9025	451	20431	203	2	898	126	2666	154	694	879	24	68	3	3	1867	528	123	313	68	260	5024	39	101	3336	8246	237	131	15	23354
Corynebacterium argentoratense	42817	S	5	3	1	20	2	2	2	0	0	0	0	0	0	0	0	7	0	1	0	0	0	2	0	0	0	0	0	30	3	1	2	15	5	5	0	9	1	0	22570	0	0	0	16	0	3	1	3
Corynebacterium sp. zg-917	2763010	S	6	0	0	0	0	0	0	0	12	0	0	0	0	0	0	0	0	1	0	0	0	0	0	0	0	0	0	0	0	0	0	0	0	1	0	0	0	0	0	0	0	0	0	5	0	3	0
Corynebacterium urealyticum	43771	S	4	0	0	16	0	0	0	12	3	0	0	0	0	0	0	0	0	102	0	0	0	0	0	0	0	0	0	0	0	0	0	0	1	0	0	0	0	0	0	0	0	0	3	0	0	0	0
Corynebacterium tuberculostearicum	38304	S	2	2	2	42	0	18	2	316	67	0	0	14	1	0	4	4	54	194	0	16	1	1	6	0	0	9	0	9	8	3	6	3	3	13	0	15	0	6	3	1	2	0	0	0	4	267	0
Corynebacterium kefirresidentii	1979527	S	3	0	0	116	0	1	12	2	18	0	4	1	0	0	1	48	0	469	0	76	0	0	53	0	0	7	1	40	17	2	0	28	4	13	0	6	0	9	48	1	2	0	0	2	4	145	0
Rhodococcus pyridinivorans	103816	S	7	0	0	24	0	0	0	0	0	0	0	0	0	0	0	0	0	0	0	0	0	0	0	0	0	0	0	0	0	0	0	0	0	0	0	0	0	0	0	0	0	0	0	0	0	2	0
Rhodococcus sp. R79	2811421	S	1	0	0	0	0	0	0	0	0	0	0	0	0	0	0	0	0	0	0	0	0	0	0	0	0	0	0	0	0	0	0	0	0	0	0	0	0	0	0	0	0	0	0	0	0	0	0
Lawsonella clevelandensis	1528099	S	2	0	1	3	0	0	48	0	2	0	1	0	0	0	0	0	18	16	9	0	1	0	48	0	0	0	0	29	7	0	0	0	0	7	0	12	0	2	4	0	2	0	5	0	11	2	17
Lancefieldella parvula	1382	S	9522	112	496	2036	268	39768	10419	2684	6	94	3798	45	3	10	447	1154	253	2721	493	3033	410	36	1831	13	531	8898	29	15607	1640	8308	2978	1317	337	1954	269	1195	4873	279	38	6406	234	1	1892	4407	1604	381	3582
Olsenella uli	133926	S	844	99	101	0	5	75	378	7	0	2	36	1	4	1	747	187	1220	1379	714	70	9	3	740	33	810	47	46	402	89	81	0	156	593	253	16	35	1108	361	88	103	346	13	25	5	12	91	1651
Olsenella sp. oral taxon 807	712411	S	6	247	118	0	68	0	4506	5	0	1	36	51	0	263	1319	2	32900	4009	2620	2320	454	0	2064	1060	5486	0	444	2	139	243	0	0	3590	146	674	180	5050	1026	70	419	3733	1	4025	502	1	809	11051
Parolsenella catena	2003188	S	56	10	0	0	0	0	14	598	0	0	0	0	0	0	0	0	0	0	0	0	0	0	0	0	0	0	0	24	0	0	0	0	0	0	0	0	6	0	0	0	0	0	0	0	0	0	0
Collinsella aerofaciens	74426	S	96	52	34	11	0	319	125	453	0	0	18	0	0	1	15	18	28	12	0	72	0	10	57	0	0	69	0	387	49	95	0	16	8	0	7	0	69	12	0	108	6	0	22	70	0	10	23
Collinsella sp. zg1085	2844380	S	2	0	1	0	0	87	17	0	0	0	2	0	0	0	4	0	11	9	0	17	1	0	4	0	0	35	1	86	0	1	7	0	4	25	0	0	0	1	3	5	2	0	1	5	0	1	7
Cryptobacterium curtum	84163	S	94	6	0	130	13	1	9	0	0	0	4	0	0	1	32	25	31	48	54	46	8	0	61	1	12	0	0	0	0	17	0	27	74	0	16	2	0	12	0	24	11	0	5	4	0	0	95
Gordonibacter pamelaeae	471189	S	13	0	0	0	2	6	34	22	0	0	2	0	0	0	1	2	29	0	2	7	0	0	13	1	0	0	0	25	11	10	0	0	2	11	0	4	15	9	1	11	0	0	1	0	0	0	9
Adlercreutzia equolifaciens	446660	S	1	0	0	0	0	0	0	0	0	0	0	0	0	0	0	0	0	0	0	0	0	0	0	0	0	0	0	0	0	0	0	0	0	0	0	0	0	0	0	0	0	0	0	0	0	0	0
Halothece sp. PCC 7418	65093	S	63	0	0	0	0	0	0	0	0	0	0	0	0	0	0	0	0	0	0	0	0	0	0	0	0	0	0	0	0	0	0	0	0	0	0	0	0	0	0	0	0	0	0	0	0	0	0
Mycoplasma salivarium	2124	S	5	0	30	70	8	0	15	1	66	0	0	528	0	572	7	14	248	157	51	17	4	0	6	0	12	12	58	8	22	5	0	1	39	4	97	59	26	33	17	8	0	7	13	0	1905	21	675
Meiothermus silvanus	52022	S	1	2	0	0	0	0	0	0	0	0	0	3	4	0	0	4	0	0	0	0	0	0	0	0	0	0	0	0	0	0	0	16	0	0	0	0	0	0	0	0	0	0	0	0	0	748	0
Dehalococcoides mccartyi	61435	S	1	0	0	0	0	0	0	0	0	0	0	0	0	0	0	0	0	0	0	0	0	0	2	0	0	7	0	1	0	1	0	0	0	0	0	0	3	0	0	0	0	0	0	0	0	0	0
Prevotella melaninogenica	28132	S	107105	2643	13531	46855	32831	939467	566767	257572	37	235	20482	39533	12522	64	5982	30227	7951	28801	13143	240305	1298	878	308531	1044	3511	769543	1201	115608	15294	53741	73975	19812	12039	307983	384	205060	278459	3007	3424	48890	18676	101	113781	539458	109681	14269	206542
Prevotella veroralis	28137	S	8405	89	4713	150	350	2176	374313	433	110	75	278	3253	18	297	2350	175	543	435	3945	1396	35	78	1209	59	4330	1709	8	600	9043	22548	93	114	1380	4248	33	1048	6731	3439	20	37032	352	21	364	3350	10034	252	1236
Prevotella histicola	470565	S	4463	17219	20967	115	91	1580	109392	397	1	16	32	44	7	2	78	78	133	429	3029	5539	847	20352	792	145	633	2703	13	21244	11248	774	51	40	1805	30636	345	27041	216	115	56	1201	2325	13	2890	1910	62665	25	2505
Prevotella jejuni	1177574	S	2881	487	127715	3468	1132	206570	311267	9962	17	98	1126	562	270	6	2821	11918	1012	4149	14367	152287	3737	272	256254	5750	395	42150	82	9107	1530	263759	2427	8499	2662	12057	934	16069	4368	27073	327	428000	67749	69	26516	11976	26882	989	18544
Prevotella oris	28135	S	1683	1376	3883	5536	5689	1500	2461	13193	699	3499	2459	3925	250	700	2516	402	4438	2391	1076	18696	667	3	3694	2142	8068	2793	488	20824	383	1793	276	256	1209	3096	9893	3942	11702	275	213	2467	1352	150	1473	9847	1505	347	14270
Prevotella intermedia	28131	S	841	262	1435	5810	1263	2914	7574	5436	111	386	836	573	70	47	9036	422	12164	9184	7961	3395	3964	57	21695	3488	13559	6033	336	3630	500	3651	206	227	1262	14179	611	3417	11912	1094	568	4523	1482	320	1403	3669	1755	1515	97555
Prevotella nigrescens	28133	S	905	137	1914	2807	7273	1798	6345	3632	1398	348	4686	184	56	78	5517	527	14689	6879	4993	4187	192	48	7978	287	17222	10516	284	6699	1268	2199	346	358	7694	12641	3538	12568	47613	10521	1112	2902	474	3143	5183	3115	2677	667	30403
Prevotella multiformis	282402	S	824	43	147	115	1826	68	788	270	42	17	21	35	13	4	2943	34	70	2335	1905	246	47	17	229	1127	403	728	0	375	29	79	7	11	3677	2066	43	147	18278	7241	18	83	22	2	206	164	269	139	1377
Prevotella scopos	589437	S	492	53	512	377	248	8927	4099	1495	7	10	198	125	131	0	38	321	140	154	180	1934	129	66	4828	23	81	16357	10	1084	160	1487	786	225	116	24068	9	2172	1185	208	97	1678	560	8	7257	3382	853	197	1174
Prevotella denticola	28129	S	448	5679	5422	11355	747	3761	3816	2927	25	89	360	177	84	717	8282	518	1234	4706	4152	5162	108	103	7770	683	13841	1726	28	18191	1512	2042	319	287	3134	2127	2492	3003	102440	2289	162	2994	1134	203	1530	4259	1516	119	8657
Prevotella fusca	589436	S	156	43	171	132	122	1960	625	1270	1	5	132	58	126	2	506	611	220	71	1593	563	14	4	630	55	107	491	3	223	68	546	256	352	139	1926	18	249	29272	150	270	810	381	11	473	950	184	38	1650
Prevotella sp. oral taxon 299	652716	S	98	32	232	9279	33201	31607	2647	295128	117	126	10638	53	5	7	15	4896	1258	1341	100	1589	172	25	175	22	58	2520	120	461	45	206	53	3308	47	2573	28	13906	169	239	1282	276	14	12	1247	6556	2747	69	691
Prevotella sp. oral taxon 475	712471	S	28	9	97	431	259	112	307	114	40	667	85	335	1	0	69	102	305	195	118	581	162	0	461	37	121	76	70	217	16	86	22	58	97	1209	16	363	573	159	99	126	70	68	309	224	184	15	4482
Prevotella sp. WR041	2801997	S	2	0	1	1	1	1	5	2	0	2	3	2	0	0	0	1	1	0	1	3	1	0	5	0	1	11	0	28	0	9	0	4	0	11	0	3	4	0	0	5	1	0	1	0	5	0	15
Prevotella enoeca	76123	S	99	507	540	556	2501	139	1658	566	411	181	32	127	26	28	113	176	1903	171	1097	513	82	0	2373	115	744	384	32	3466	48	349	75	94	1643	1127	77	963	1659	441	151	297	136	8	727	138	1561	60	7510
Prevotella dentalis	52227	S	16	7	17	9	44	1	111	18	52	6	1	74	0	7	745	10	137	634	599	76	30	0	4285	14	1952	95	324	153	18	41	3	3	874	430	11	12	329	44	3	60	25	1	5	11	5	37	19880
Tannerella sp. oral taxon HOT-286	712710	S	165	0	0	3080	579	15	3106	15406	2	23	18	8602	0	27	407	130	8886	4777	1396	5212	1046	0	2509	720	1543	56	3170	440	69	224	45	76	180	5801	51	659	62	700	2533	348	627	122	4860	1864	621	136	9839
Tannerella forsythia	28112	S	7	50	31	1031	2138	52	703	279	87	233	42	3	0	14	574	5	6796	2326	1980	630	587	0	882	598	3335	14	512	162	154	1352	1568	1	3332	590	25	2002	1458	329	500	2081	294	18	348	49	16	711	18457
Parabacteroides distasonis	823	S	1	0	0	0	0	1	0	0	0	0	0	0	0	0	0	0	0	2	0	0	0	0	2	0	0	0	0	0	0	0	0	0	0	0	0	0	11	0	0	0	0	0	0	0	0	0	0
Porphyromonas gingivalis	837	S	98	27	411	1143	1310	186	885	627	12	42	321	82	2	12	3928	222	672	136	10360	722	445	0	919	1626	9408	163	826	81	53	1439	85	130	185	2015	17	4626	711	350	4385	2297	118	251	154	255	189	66	24380
Porphyromonas endodontalis	28124	S	5	410	0	390	790	26	96	17	168	12	2	3	0	4	477	0	10745	4460	3861	453	218	0	248	442	8098	44	120	0	30	52	40	5	9480	1952	2	13085	42459	304	267	104	33	16	1660	22	5	224	36205
Porphyromonas sp. oral taxon 275	712435	S	5	2	17	1553	5870	223	60	55	8	8	380	6	4	15	16	1784	182	326	57	230	218	0	27	3	53	145	67	353	33	39	423	995	11	427	2	1318	31	24	61	37	14	1889	450	27	486	27	292
Bacteroides zoogleoformans	28119	S	24	3	2	0	15	1	19	384	8	0	5	10	0	0	34	0	30	12	1723	77	12	0	68	14	135	45	4	155	2	16	22	3	19	33	7	5	1048	25	0	45	9	0	6	9	13	0	19
Bacteroides fragilis	817	S	22	0	29	45	0	2	55	5	0	0	0	0	0	0	1	2	13	15	5	6	0	0	35	2	4	15	0	31	1	0	0	0	1	163	0	10	73	0	7	0	0	0	34	2	4	10	108
Bacteroides heparinolyticus	28113	S	12	1	203	37	23	4	13	1463	7	0	6	6	0	4	340	5	37	31	89	70	35	0	764	160	2231	347	6	12	4	8	5	9	8	368	3	32	19822	22	209	3	9	9	79	16	74	4	299
Bacteroides thetaiotaomicron	818	S	2	0	16	2	2	1	11	0	6	1	8	0	0	0	1	3	3	5	1	0	0	0	34	0	1	6	0	12	233	16	4	0	2	65	2	0	36	2	0	5	1	0	0	4	8	1	1
Bacteroides uniformis	820	S	5	5	0	10	0	0	52	0	0	0	16	0	0	0	1	3	0	15	0	0	0	0	14	0	9	39	0	10	14	0	3	0	9	4	0	0	250	2	0	0	4	0	2	6	43	7	3
Bacteroides caccae	47678	S	5	0	0	13	0	2	74	0	0	4	55	7	0	0	4	3	0	11	2	0	0	0	20	7	22	39	0	24	9	0	0	0	6	13	2	0	107	0	5	0	0	0	0	6	46	0	42
Bacteroides xylanisolvens	371601	S	9	0	2	4	4	523	91	0	0	0	0	0	0	0	53	0	0	0	14	2	2	0	0	3	1	0	0	0	27	0	0	0	0	8	0	60	7	2	0	0	0	0	0	237	0	5	0
Phocaeicola dorei	357276	S	4	0	0	2	11	1	40	0	0	0	23	5	0	0	0	0	16	12	0	0	6	0	10	2	0	18	0	8	11	0	0	0	0	7	0	3	22	0	0	0	0	0	3	0	18	5	12
Alistipes communis	2585118	S	3	6	0	7	4	0	1	2	0	0	13	0	0	0	1	0	3	14	3	3	0	0	20	2	6	38	0	20	11	0	5	0	14	12	5	0	96	2	0	1	1	0	1	13	30	0	1
Alistipes indistinctus	626932	S	1	0	0	1	1	0	19	0	0	0	12	0	0	0	1	0	0	1	0	0	2	0	9	0	2	11	0	4	5	0	0	0	3	4	0	0	33	0	0	0	0	0	0	5	9	0	0
Odoribacter splanchnicus	28118	S	1	5	0	16	5	1	2	0	0	0	2	1	0	0	0	2	7	11	3	10	0	0	9	0	26	3	1	2	1	0	1	4	2	47	3	150	18	0	0	1	4	1	2	5	24	1	36
Capnocytophaga gingivalis	1017	S	1	5483	42233	25955	479	24271	10809	225688	11	158	11141	5157	2565	422	46	1332	694	2517	619	2618	7	0	3162	1132	2249	9596	2031	110	26	260	6260	839	119	1801	11	4311	1	42	448	351	2030	7227	1281	3496	290	510	4637
Capnocytophaga stomatis	1848904	S	2	0	0	0	0	0	0	3	0	0	0	0	0	0	0	0	0	1	0	0	0	0	0	0	0	0	0	0	0	0	0	0	1	0	0	0	9	0	0	0	0	0	0	0	0	0	0
Epilithonimonas vandammei	2487072	S	2	0	15	27	0	0	4	0	0	0	0	0	0	0	0	0	0	0	0	0	0	0	0	0	0	0	0	0	0	0	0	0	0	0	0	0	0	0	0	0	0	0	0	0	0	0	0
Leptotrichia hongkongensis	554406	S	693	127	0	15	0	6	385	0	0	1	0	911	0	307	11	0	99	192	16	135	0	0	31	1	95	0	12	57	0	87	647	1	21	70	2	5	4	1	28	64	13	0	54	499	125	4	30
Leptotrichia trevisanii	109328	S	177	14	0	25	0	6	1140	0	0	1	0	120	0	71	15	15	158	93	61	604	1	0	28	0	33	0	40	96	3	84	154	4	106	108	19	28	61	9	38	82	9	1	82	66	31	16	76
Leptotrichia wadei	157687	S	87	2	9	12	1	13	27371	0	0	5	1	67	0	24	228	56	124	601	808	11607	8	0	150	4	344	0	469	2071	107	50	429	42	250	2850	656	650	299	69	95	21	143	0	1189	29	168	24	800
Leptotrichia hofstadii	157688	S	78	11	0	9	0	15	315	0	0	0	0	98	0	51	10	11	79	173	32	344	0	0	31	0	19	0	63	12	0	297	175	4	26	70	1	22	2	17	61	285	11	0	171	52	48	2	113
Leptotrichia buccalis	40542	S	24	0	0	0	1	1	236	0	0	0	0	26	0	9	3	0	50	35	150	689	0	0	19	1	39	0	53	4	0	63	29	0	152	112	3	5	10	35	47	83	2	0	12	18	12	23	53
Leptotrichia sp. oral taxon 847	1785996	S	7	1	0	1	0	0	1315	0	0	0	0	8	0	6	7	2	17	15	55	213	0	0	8	0	8	0	24	46	4	0	27	7	15	62	7	3	6	5	0	0	1	0	45	1	2	0	23
Leptotrichia sp. oral taxon 221	712362	S	3	0	0	34	0	0	2987	0	0	0	0	3	0	0	6	21	152	20	23	298	5	0	22	0	7	0	29	11	0	23	33	23	6	1868	0	69	3	1	5	9	8	0	127	1	65	23	17
Leptotrichia sp. oral taxon 212	712357	S	2	0	0	2495	0	126	14142	0	0	2	2	112	0	0	9	787	6990	3200	221	1951	3	0	410	0	104	29	418	157	10	95	632	575	35	1407	0	1196	7	54	529	99	135	0	3542	47	287	376	348
Leptotrichia shahii	157691	S	1	0	0	1	0	0	653	0	0	0	0	8	0	7	28	2	14	36	25	372	0	0	11	0	59	0	11	91	1	10	16	4	5	86	18	18	36	1	4	17	4	0	48	3	11	4	13
Fusobacterium nucleatum	851	S	7	1	327	3261	18	3	510	60	0	0	5	2	1	13	360	12	4766	2224	2730	982	7	0	155	5	2757	608	352	764	932	265	1081	3	1963	1270	146	1283	1654	96	304	174	64	65	4625	99	488	540	8281
Fusobacterium necrophorum	859	S	1	1	3	11	3	0	3	28	0	0	0	1	0	0	9	0	54	4	32	1	0	0	12	3	19	66	6	7	3	7	7	0	13	145	4	9	16	12	4	24	6	1	5	0	9	3	421
Pasteurella multocida	747	S	984	19455	0	237	29	0	35	0	0	110	5	87	2	39	36	102	44	0	0	4	0	0	0	69	1	0	5604	45	26	26	0	53	53	1	0	0	1	0	99	56	0	47	9	152	40	19	53
Haemophilus parainfluenzae	729	S	1	0	2	111395	38	6	1	42	3	0	0	2	14	0	24	0	98	3342	294	272	1	0	0	1	1037	77	127	0	4	369	388	0	3696	1679	0	43027	1	10	23057	640	9	68570	74106	297	857	355	3369
Acinetobacter baumannii	470	S	37	461	0	205	0	0	25	7	0	0	0	0	0	10	0	66	30	0	0	0	0	0	0	6	0	18	1777	13	5	9	0	45	3	0	0	0	0	0	48	5	0	0	10	44	9	15	5
Pseudomonas sp. S-6-2	1931241	S	2	1	0	0	0	0	0	0	0	0	0	10	5	2	0	0	0	1	0	0	0	0	0	0	0	0	0	0	0	0	0	8	0	0	0	0	0	0	0	0	0	0	0	0	0	168	0
Pseudomonas lundensis	86185	S	3	0	0	1	0	0	0	0	0	0	0	1	0	1	0	0	0	0	0	0	0	0	0	0	0	0	0	0	0	0	0	0	0	0	0	0	0	0	0	0	0	0	0	0	0	0	0
Vibrio coralliilyticus	190893	S	29	1669	0	10	0	0	1	0	0	0	0	0	0	1	0	4	1	0	0	0	0	0	0	1	0	2	2	0	0	0	0	1	0	0	0	0	0	0	0	0	0	0	0	2	1	0	1
Enterobacteriaceae endosymbiont of Donacia cincticornis	2675773	S	2	4	0	1	0	0	0	0	0	0	0	0	0	0	0	0	0	0	0	0	0	0	0	0	0	0	27	0	0	0	0	0	0	0	0	0	0	0	1	0	0	0	0	0	0	0	0
Lautropia mirabilis	47671	S	52	7	0	2982	4619	293	70	0	0	161	0	3	18	0	0	2	38	93690	48	2508	368	1	1149	4	367	0	1531	0	86	1945	14195	4	12	980	8	2565	0	133	131	2857	16	7802	1694	0	10180	29	1607
Orrella dioscoreae	1851544	S	1	0	0	0	0	0	0	0	0	0	0	0	0	0	0	0	0	0	0	0	0	0	0	0	0	0	0	0	0	0	0	0	0	0	0	0	0	0	0	0	0	0	0	0	0	2	0
Neisseria sp. oral taxon 014	641148	S	12	0	0	189	5	3	74	0	0	116	0	214	0	0	0	4	118	117	0	693	39	0	44	2	91	0	3	1	0	1	52	3	2	197	0	84	0	10	9	1	2	993	60	2	651	408	64
Neisseria sicca	490	S	4	0	0	9814	217	44	166	7	0	13	38	13	1	3	0	103	5	5591	1	133	5	0	24	1	3707	37	176	2	9	48	2220	105	508	807	3	4963	0	22	370	35	25	47066	1093	69	48	35	1126
Campylobacter gracilis	824	S	5	43	0	198	46	0	223	8	0	1134	19	128	42	53	100	22	1571	1875	243	1835	69	0	182	63	1106	0	93	447	3	344	107	16	356	69	166	103	244	48	41	393	280	407	780	321	0	72	5305
Campylobacter sp. RM6914	1032243	S	4	0	0	0	0	6	5	3	0	0	0	0	1	0	2	1	2	0	2	0	0	0	3	0	1	5	0	0	0	1	0	1	0	1	0	1	0	0	0	0	1	0	0	2	2	0	9
Campylobacter rectus	203	S	2	12	2	1914	437	15	7	0	2	15	0	3	0	3	201	0	75	239	155	34	27	0	24	38	520	2	83	10	1	11	7	3	584	213	14	31	420	3	67	12	108	3	178	12	2	53	2362
Candidatus Liberibacter africanus	34020	S	2	128	0	6	0	0	0	0	0	0	0	0	0	1	0	0	0	0	0	0	0	0	0	0	0	0	5	0	0	0	0	0	0	0	0	0	0	0	0	1	0	0	0	0	0	0	0
Bradyrhizobium sp. BTAi1	288000	S	1	0	0	0	0	0	0	0	0	0	0	0	0	0	0	0	0	0	0	0	0	0	0	0	0	0	0	0	0	0	0	0	0	0	0	0	0	0	0	0	0	0	0	0	0	1	0
Paracoccus yeei	147645	S	2	0	0	0	0	0	0	0	0	0	8	0	0	0	0	0	14	0	0	0	0	0	0	0	0	0	0	0	0	0	0	0	0	0	0	0	0	0	0	0	0	0	0	0	0	0	0
Treponema phagedenis	162	S	2	0	0	0	0	0	2	0	0	0	0	0	0	0	4	0	2	3	7	0	0	0	5	0	6	2	2	15	0	4	0	0	9	9	0	1	12	0	0	2	0	0	1	0	0	4	26
Treponema sp. OMZ 804	120683	S	2	37	0	1160	126	33	11	0	134	0	6	0	0	8	656	0	166	719	728	104	24	0	28	20	2211	11	89	1	5	225	11	0	713	462	0	319	2087	58	100	346	90	5	625	15	0	243	16217
Candidatus Nanosynbacter lyticus	2093824	S	3	0	0	1152	2	0	201	9	0	6	0	0	4	7	54	47	117	373	303	624	14	0	25	39	48	210	57	10	217	117	15	30	118	579	6	1289	109	19	112	197	18	53	636	28	97	31	3404
Persephonella marina	309805	S	1	0	0	0	0	0	0	1	0	0	0	0	0	0	0	0	0	0	0	0	0	0	0	0	0	0	0	0	0	0	0	0	0	0	0	0	0	0	0	0	0	0	0	0	0	0	0
Toxoplasma gondii	5811	S	8601	2372	6961	3195	7095	908	1908	2564	5275	6136	6377	7532	5385	5497	7519	3174	4983	5901	5887	4519	4431	29744	5634	6768	12067	2938	5027	3111	8780	4393	6340	3429	6053	5253	5489	5323	5153	11734	11681	5533	5983	6768	2689	3697	5744	4564	3889
Babesia bigemina	5866	S	3	0	999	0	0	0	0	0	0	0	0	44	0	0	0	107	0	0	0	0	0	0	177	0	0	0	0	0	0	2	0	112	0	0	56	0	0	0	0	6	0	0	0	0	874	0	1
Saccharomyces cerevisiae	4932	S	130	0	0	0	0	0	0	0	0	0	0	3	0	0	3	4	0	0	1	0	0	0	0	0	1	0	0	0	0	1	0	14	0	0	2	0	0	0	0	0	0	0	0	0	0	0	0
Saccharomyces paradoxus	27291	S	2	0	0	0	0	0	0	0	0	0	0	0	0	0	0	0	0	0	0	0	0	0	0	0	0	0	0	0	0	0	0	0	0	0	0	0	0	0	0	0	0	0	0	0	0	0	0
Malassezia restricta	76775	S	99	272	376	15	0	3	8	0	21	166	3	247	1	0	0	87	18	1389	4	86	3	15	16	5	1	4	56	24	22	10	1	50	2	5	5	3	0	11	45	2	1	35	3	1	15	37	68
Streptococcus phage YMC-2011	1051631	S	29	0	0	3	0	24	0	0	0	0	0	0	0	0	0	11	0	0	1	0	0	0	0	0	0	0	0	0	0	3	0	4	0	1	0	0	0	0	0	1	0	0	0	0	1	0	0
Streptococcus virus phiAbc2	633135	S	13	0	0	6	0	0	0	0	0	0	0	0	0	0	0	0	0	0	0	0	0	0	0	0	0	0	0	0	0	0	0	0	0	0	0	0	0	0	0	0	0	0	0	0	0	0	0
Streptococcus virus Sfi19	72638	S	4	0	0	0	0	0	0	0	0	0	0	0	0	0	0	0	0	0	0	0	0	0	0	0	0	0	0	0	0	0	0	0	0	0	0	0	0	0	0	0	0	0	0	0	0	0	0
Streptococcus virus 9874	1814960	S	15	0	0	0	0	13	0	0	0	0	0	0	0	0	0	0	0	0	0	0	0	0	0	0	0	0	0	0	0	0	0	0	0	0	0	0	0	0	0	0	0	0	0	0	0	0	0
Rothia nasimurium	85336	S	0	21	0	0	0	0	0	0	0	0	1	0	0	0	0	0	0	0	0	0	0	0	0	0	0	0	0	60	1	0	0	0	2	1	0	0	0	0	0	0	0	0	1	0	0	0	1
Rothia kristinae	37923	S	0	5	0	7	0	0	0	0	0	0	0	0	0	0	0	2	0	0	0	0	0	0	0	0	0	2	0	2	0	0	0	4	0	0	0	0	0	0	0	0	0	0	0	6	0	0	0
Rothia amarae	169480	S	0	5	0	0	0	0	0	0	0	0	0	0	0	2	0	0	0	0	0	0	0	0	0	0	0	0	0	0	0	0	1	1	0	0	0	0	0	0	0	0	0	0	0	0	0	5	0
Paeniglutamicibacter sp. Y32M11	2853258	S	0	1	0	0	0	0	0	0	0	0	0	0	0	0	0	0	0	0	0	0	0	0	0	0	0	0	0	0	0	0	0	0	0	0	0	0	0	0	0	0	0	0	0	0	0	0	0
Brevibacterium casei	33889	S	0	3	0	0	0	0	0	0	0	0	1	0	0	0	0	0	0	0	0	0	0	0	0	0	0	0	0	3	0	1	0	0	0	0	0	0	0	0	0	0	0	0	7	0	0	1	0
Schaalia sp. ZJ405	2709403	S	0	2	0	1	0	0	2	0	0	0	0	0	0	0	0	0	0	5	0	0	2	0	1	0	0	16	0	74	0	0	1	0	0	1	0	0	0	0	0	0	0	0	4	0	1	0	0
Trueperella pyogenes	1661	S	0	32	0	7	0	9	36	0	0	0	15	0	0	0	1	0	0	0	0	2	1	0	19	0	2	2	0	11800	11	9	0	0	2	99	0	0	1	0	0	7	0	0	35	3	7	3	0
Fannyhessea vaginae	82135	S	0	1	8126	0	2	0	5	0	0	0	0	0	0	0	0	0	0	451	0	1	0	0	45	0	0	2	0	1	0	1	2	0	0	0	0	72	880	0	0	3	0	0	1	0	0	1	5
Parascardovia denticolens	78258	S	0	1057	0	1	0	0	1	0	0	0	0	13	1	11	156	0	2	12	24	2	1	0	12	0	120	0	0	152	0	47	1	0	184	1	2	0	21	4	1	51	9	0	0	0	1	0	17
Bifidobacterium dentium	1689	S	0	77	0	0	2	5	0	1	1	0	0	0	0	21	1023	2	18	266	1948	112	3	0	59	14	368	0	0	49859	96	1	0	1	1671	1	64	7	3847	0	1	0	5	2	29	0	0	4	45
Corynebacterium jeikeium	38289	S	0	19	0	0	0	0	0	608	38	0	0	0	0	0	2	0	4	17	0	0	0	2	0	0	0	0	0	0	0	0	0	5	0	0	0	0	0	0	1	0	7	2	0	0	0	0	0
Corynebacterium segmentosum	43990	S	0	2	0	0	0	0	0	0	46	0	0	0	1	0	0	0	1	90	0	6	0	0	0	0	0	0	2	19	211	3	0	0	1	0	0	0	0	0	2	0	0	0	0	0	0	80	0
Corynebacterium striatum	43770	S	0	4	0	29	0	0	8	64282	39632	0	0	0	0	0	0	3	0	469	0	19	0	0	0	0	1	0	0	0	13	2	0	5	5	0	0	0	0	0	0	1	0	0	80	2	0	20	0
Corynebacterium aurimucosum	169292	S	0	3	0	12	0	0	0	48	29	0	0	0	0	0	0	0	1	1	0	1	0	0	0	0	0	0	0	0	1	0	0	0	0	0	0	0	0	0	0	0	0	0	0	0	0	0	0
Corynebacterium diphtheriae	1717	S	0	3	0	23	0	21	19	168	84	0	0	0	0	21	0	14	3	10	0	8	0	0	16	0	0	0	0	0	3	1	0	12	3	3	0	0	2	0	1	0	2	0	457	0	55	15	11
Corynebacterium sp. NML98-0116	702967	S	0	1	0	0	0	1	0	3	0	0	0	0	0	0	0	5	0	2	0	0	0	0	0	0	0	0	0	0	0	1	0	0	0	0	0	0	0	0	0	0	0	0	2	0	0	2	0
Corynebacterium choanae	1862358	S	0	1	0	0	0	0	1	0	0	0	0	0	0	0	0	0	0	0	0	0	0	0	0	0	0	1	0	1	0	0	0	0	0	0	0	0	0	0	1	0	0	0	1	0	1	0	0
Mycolicibacterium tokaiense	39695	S	0	1	0	0	0	0	0	0	0	0	0	0	0	0	0	0	0	0	0	0	0	0	0	0	0	0	0	0	0	0	0	0	0	0	0	0	0	0	0	0	0	0	0	0	0	0	0
Mycolicibacterium duvalii	39688	S	0	2	0	0	0	0	0	0	0	0	0	0	0	0	0	0	0	0	0	0	0	0	0	0	0	0	0	0	0	0	0	0	0	0	0	0	0	0	0	0	0	0	0	0	0	0	0
Nocardia asteroides	1824	S	0	2	0	0	0	0	0	0	0	0	0	0	0	0	0	0	0	0	0	0	0	0	0	0	0	0	0	0	0	0	0	0	0	0	0	0	0	5	0	0	0	0	0	0	0	0	0
Dietzia lutea	546160	S	0	1	0	0	0	0	0	0	0	0	0	0	0	0	0	0	0	0	0	0	0	0	0	0	0	0	0	0	0	0	0	0	0	0	0	0	0	0	0	0	0	0	0	0	0	0	0
Streptomyces sp. S1A1-7	2594459	S	0	10	0	0	0	0	0	0	0	0	0	0	0	0	0	0	0	0	0	0	0	0	0	0	0	0	0	0	0	0	0	0	0	0	0	0	0	0	0	0	0	0	0	0	0	0	0
Atopobium sp. oral taxon 416	712157	S	0	2478	157	0	0	1	5	0	0	0	0	0	0	180	1861	0	113	1	9	2	0	0	4	2	2	4	0	6	222	544	0	0	810	2	0	0	3	0	0	859	4	0	8	2	0	1	4
Olsenella sp. LZLJ-2	2779519	S	0	19	3	0	0	0	2	0	0	0	0	0	0	0	0	0	0	0	2	0	0	0	1	1	0	0	1	0	2	0	0	0	0	0	0	0	0	0	0	1	0	0	0	0	0	0	0
Olsenella sp. GAM18	2109685	S	0	5	8	0	0	9	2	0	0	0	0	0	0	0	0	0	3	9	5	1	0	0	0	0	2	0	0	0	2	0	0	0	0	0	0	0	1	0	0	4	1	0	0	0	0	0	0
Olsenella timonensis	1805478	S	0	1	1	0	0	0	0	0	0	0	0	0	0	0	1	0	0	0	1	0	0	0	0	0	0	0	0	0	2	0	0	0	0	0	0	0	0	0	0	2	0	0	0	0	0	0	0
Parafannyhessea umbonata	604330	S	0	16	18	0	0	0	0	0	0	0	0	0	0	0	5	0	1	0	5	0	0	0	2	0	3	2	0	3	8	1	0	0	3	0	0	0	0	0	0	5	0	0	2	7	0	0	0
Parolsenella massiliensis	1871022	S	0	11	15	0	0	0	0	392	0	0	0	0	0	0	0	0	31	0	9	0	0	0	39	0	8	0	0	0	0	0	0	0	0	0	0	0	35	0	0	0	0	0	0	0	0	0	0
Denitrobacterium detoxificans	79604	S	0	2	10	0	0	0	3	0	0	0	0	0	0	0	1	0	5	0	0	0	0	0	3	3	2	0	0	0	2	0	0	0	0	0	0	0	0	0	0	0	0	0	0	0	0	0	4
Slackia heliotrinireducens	84110	S	0	1	1	0	0	3	7	0	0	0	0	0	0	0	0	0	2	1	0	0	0	0	1	1	0	0	0	2	5	0	0	0	0	1	0	0	2	0	0	0	1	1	0	0	1	0	5
Streptococcus sobrinus	1310	S	0	65	2	5	0	93	0	0	1	0	0	0	1	0	26	15	1	3	2	0	0	0	0	0	0	0	2	0	0	0	2	26	0	1	0	0	15	0	0	5	0	1	1	0	2	0	0
Streptococcus infantis	68892	S	0	40	0	14	0	0	0	9	0	0	0	0	23	0	0	0	0	0	0	59	0	0	0	0	0	775	572	1131	4	0	0	0	0	7	0	73	0	0	0	0	0	254	3	0	140	27	0
Streptococcus merionis	400065	S	0	2	49	0	0	5	0	0	0	0	0	0	4	0	0	0	0	3	0	10	0	0	0	0	1	0	0	0	0	1	3	0	0	0	3	1	0	0	4	1	1	2	20	0	2	0	11
Limosilactobacillus vaginalis	1633	S	0	170	5	0	0	0	0	0	0	0	0	0	0	2	409	0	0	3	0	0	0	1	0	0	27	0	0	0	0	90	6	0	35	2	3672	0	2562	1	0	123	0	0	0	0	0	0	0
Limosilactobacillus panis	47493	S	0	14	0	0	0	0	0	0	0	0	0	0	0	0	4	23	0	0	0	0	1	0	0	0	0	0	0	12	0	0	0	22	2	0	29	0	10	0	0	0	0	0	0	0	0	0	0
Ligilactobacillus saerimneri	228229	S	0	7	0	0	0	0	0	0	0	0	0	0	0	0	0	0	0	0	0	0	0	0	0	0	0	0	0	3	0	0	0	0	0	0	13	0	6	0	0	0	0	0	0	0	0	0	0
Lactobacillus crispatus	47770	S	0	44	0	0	0	0	0	0	0	0	0	0	8	46	196	1	0	0	8	0	0	0	0	4	15	0	0	1	0	0	4	0	119	0	2707	0	6549	0	0	0	0	0	0	0	1	1	0
Lactobacillus ultunensis	227945	S	0	33	0	0	0	0	0	0	0	0	0	0	0	0	547	0	0	0	4	0	0	0	0	0	0	0	0	0	0	2	0	0	34	0	6	0	80	0	0	1	0	0	0	0	0	0	0
Lactobacillus sp. JM1	2690380	S	0	77	0	0	0	0	0	0	0	0	0	0	0	0	49	21	0	0	0	0	0	6	0	0	0	0	0	8	0	0	9	12	0	0	209	0	860	0	0	0	0	0	0	0	0	0	0
Lactobacillus amylovorus	1604	S	0	4	0	0	0	0	0	0	0	0	0	0	0	0	35	0	0	0	87	0	0	0	0	0	7	0	0	1	0	0	0	0	6	0	10	0	3113	0	0	0	0	0	0	0	0	0	0
Lactobacillus kefiranofaciens	267818	S	0	2	0	0	0	0	0	0	0	0	0	0	0	0	11	0	0	0	1	0	0	0	0	0	0	0	0	0	0	0	0	0	1	0	66	0	95	0	0	0	0	0	0	0	0	0	0
Weissella paramesenteroides	1249	S	0	1	0	0	0	0	0	0	0	0	0	0	0	0	0	0	5	0	0	0	0	0	0	0	0	0	0	0	0	0	0	0	0	0	0	0	0	0	0	0	0	0	0	0	1	0	0
Levilactobacillus brevis	1580	S	0	1	0	0	0	0	0	0	0	0	0	0	0	0	0	53	0	0	0	0	0	0	0	0	0	0	0	0	0	0	0	16	0	0	2	0	23	0	0	0	0	0	0	0	0	0	0
Staphylococcus pettenkoferi	170573	S	0	2	2	0	0	0	0	0	0	0	0	0	0	0	0	1	0	85	0	0	0	0	0	0	0	0	0	0	0	0	0	0	0	0	0	0	0	0	0	0	0	0	0	0	0	0	0
Bacillus cereus	1396	S	0	5	0	0	0	0	0	5	0	0	0	0	0	0	0	4	0	0	0	0	0	0	0	0	0	0	0	0	0	5	0	0	0	0	0	0	0	0	0	0	0	0	0	0	158	0	0
Caldibacillus thermoamylovorans	35841	S	0	1	0	0	0	0	0	0	0	0	0	0	0	0	0	0	0	0	0	0	0	0	0	0	0	0	0	0	0	0	0	0	0	0	0	0	0	0	2	1	0	0	0	0	1	303	0
Dialister hominis	2582419	S	0	2	0	0	0	0	0	0	0	0	0	0	0	0	0	0	0	0	0	0	0	0	0	0	0	0	0	0	2	0	0	0	0	0	0	0	0	0	0	0	0	0	0	0	0	0	0
Selenomonas sputigena	69823	S	0	32	0	31	24	14	8097	1	27	0	0	0	0	2	2547	13	14	837	2623	72	37	0	309	142	4087	94	149	2257	42	173	0	1	2632	1430	2	92	11043	15	32	223	124	26	83	109	8	112	27610
Selenomonas sp. oral taxon 126	712528	S	0	3	0	116	3	1	264	0	58	0	0	0	0	7	406	79	1337	541	492	285	9	0	43	19	633	595	36	410	68	277	1	21	160	466	69	18	302	23	100	411	24	67	244	13	90	15	9291
Selenomonas sp. oral taxon 136	713030	S	0	4	2	287	0	0	286	4	0	0	0	0	0	0	420	0	851	454	650	685	26	0	187	36	522	16049	94	11574	3249	2588	1	0	401	2253	110	325	1292	8	38	4108	67	111	917	35	910	112	11245
Selenomonas sp. oral taxon 478	712538	S	0	2	0	430	2	0	497	0	0	0	0	0	0	0	370	5	1326	689	826	700	27	0	268	14	527	26476	100	13349	4971	4291	0	0	340	3805	99	540	1253	30	55	6388	117	72	1387	49	1261	226	11914
Selenomonas timonae	2754044	S	0	4	1	491	10	0	84	0	9	0	0	0	0	7	360	0	135	988	505	859	11	0	31	29	545	762	24	504	40	142	8	1	148	327	126	40	222	24	49	247	29	70	722	82	31	7	7674
Acidaminococcus fermentans	905	S	0	1	0	0	0	0	0	4	0	0	0	0	0	0	0	0	0	0	0	0	0	0	0	0	0	0	0	0	0	0	0	0	0	0	0	0	0	0	0	0	0	0	0	0	0	0	0
Acidaminococcus intestini	187327	S	0	5	0	0	0	0	0	289	0	0	0	0	0	0	0	0	0	0	3	0	0	0	0	1	3	0	0	2	4	0	0	0	0	0	0	0	1378	0	0	0	0	1	0	0	0	0	0
Clostridium perfringens	1502	S	0	1	0	0	0	0	0	0	0	0	0	0	0	0	0	0	0	0	0	0	0	0	1	0	0	3	0	0	0	0	0	0	0	0	0	0	0	0	0	0	0	0	0	0	0	0	0
Mahella australiensis	252966	S	0	3	0	0	0	0	0	0	0	0	0	0	0	0	0	0	0	0	0	0	0	0	0	0	0	0	0	0	0	0	0	0	0	0	0	0	0	0	0	0	0	0	0	0	0	0	0
Anaerococcus prevotii	33034	S	0	3	3	0	0	0	1	0	0	0	1	0	0	0	0	0	0	0	0	0	0	0	0	0	0	0	0	0	0	0	0	0	0	0	0	0	0	0	0	0	0	0	0	0	0	9	1
Finegoldia magna	1260	S	0	1	2	16	0	4	41	5	1	0	0	6	0	0	1	0	13	220	2	17	0	0	17	0	5	50	2	2	0	10	8	4	0	12	0	8	27	2	2	7	0	8	22	0	10	7	52
Gloeocapsa sp. PCC 7428	1173026	S	0	143	0	0	0	0	0	0	0	0	0	0	0	0	0	0	0	0	0	0	0	0	0	0	0	0	0	0	0	0	0	0	0	0	0	0	0	0	0	0	0	0	0	0	0	0	0
Cyanobacterium aponinum	379064	S	0	128	0	0	0	0	0	0	0	0	0	0	0	0	0	0	0	0	0	0	0	0	0	0	0	0	0	0	0	0	0	0	0	0	0	0	0	0	0	0	0	0	0	0	0	0	0
Synechococcus sp. JA-3-3Ab	321327	S	0	854	0	0	0	0	0	0	0	0	0	0	0	0	0	0	0	0	0	0	0	0	0	0	0	0	0	0	0	0	0	0	0	0	0	0	0	0	0	0	0	0	0	0	0	0	0
Parabacteroides goldsteinii	328812	S	0	2	0	0	0	0	5	0	0	0	0	0	0	0	2	0	0	2	0	0	0	0	0	0	0	0	0	0	2	4	0	0	2	0	0	4	0	0	0	4	0	0	5	0	4	0	6
Bacteroides zhangwenhongi	2650157	S	0	2	0	0	2	0	6	0	0	0	0	0	0	0	0	0	0	0	1	31	1	0	1	1	5	12	0	1	1	1	0	3	0	5	1	0	3	4	0	0	0	0	0	0	0	0	6
Capnocytophaga sputigena	1019	S	0	613	3764	8919	204	834	930	62400	3	8	10312	4182	94	63	27	64	28910	2452	145	609	0	0	191	65	997	427	225	458	11	2159	11514	49	30	688	5	216	5	41	842	3187	3133	2907	804	298	2245	701	1471
Capnocytophaga sp. oral taxon 878	1316596	S	0	100	3874	1952	32	225	271	6521	0	5	273	404	65	45	0	77	793	153	39	59	0	0	33	29	126	224	29	40	8	112	209	36	6	93	11	287	0	50	31	143	211	817	313	91	85	29	422
Capnocytophaga sp. FDAARGOS_737	2545799	S	0	58	21641	30222	43	46	140	787	20	1	154	60	9	14	21	329	8404	943	227	384	0	0	7	29	746	2611	57	14	0	61	6400	218	130	1040	13	1567	2	999	412	97	359	13887	3855	477	189	46	2946
Capnocytophaga sp. oral taxon 902	2748316	S	0	22	1461	800	3	209	315	1706	0	0	169	103	35	282	22	35	381	355	118	837	0	0	53	51	922	68	58	123	22	114	206	18	68	87	38	110	1	20	120	122	137	362	341	1209	27	20	767
Capnocytophaga sp. oral taxon 864	1316593	S	0	15	476	230	15	123	206	1141	0	0	92	73	22	149	16	15	197	274	80	380	5	0	411	24	652	14	42	153	12	73	32	13	60	101	45	32	26	21	85	117	110	154	267	636	25	14	446
Capnocytophaga endodontalis	2708117	S	0	71	2149	1136	57	218	720	7355	0	6	491	410	59	48	27	45	691	442	114	342	5	0	32	47	766	134	22	1710	14	548	478	27	27	69	5	55	14	14	98	749	500	351	740	272	232	138	3358
Capnocytophaga leadbetteri	327575	S	0	55	22513	26312	55	66	142	630	27	0	149	21	37	5	47	280	7519	802	199	435	4	0	14	26	622	2046	59	6	4	60	6131	267	130	927	13	1287	33	862	435	73	366	15306	3254	493	238	43	3128
Capnocytophaga haemolytica	45243	S	0	8	55	60	2	12	4	74	0	0	4	7	3	0	2	4	16	4	1	5	0	0	1	1	5	11	0	1	1	4	3	1	0	4	1	0	0	1	0	2	5	3	5	115	6	1	308
Capnocytophaga ochracea	1018	S	0	15	279	178	4	118	106	473	0	2	43	20	0	203	15	5	86	180	35	216	2	0	24	18	625	27	34	87	4	52	73	5	36	30	49	16	0	9	73	90	52	55	139	742	22	16	225
Zunongwangia sp. SCSIO 43204	2779359	S	0	1	0	0	0	0	0	0	0	0	0	0	0	0	0	0	0	0	0	0	0	0	0	0	0	0	0	0	0	0	0	0	0	0	0	0	0	0	0	0	0	0	0	0	0	0	0
Chryseobacterium indologenes	253	S	0	2	0	0	0	0	0	0	0	0	0	0	1	0	0	0	0	0	0	0	0	0	0	0	0	1	0	2	0	0	0	0	0	0	0	0	0	0	0	0	0	0	10	0	0	0	0
Photobacterium damselae	38293	S	0	1	0	0	0	0	0	0	0	0	0	0	0	0	0	0	0	0	0	0	0	0	0	0	0	0	0	10	0	0	0	0	0	0	0	0	0	0	0	0	0	0	0	0	0	0	0
Acinetobacter sp. WCHA45	2004644	S	0	1	0	0	0	0	0	0	0	0	0	2	0	0	0	0	0	0	0	0	0	0	0	0	0	0	0	0	0	0	0	0	0	0	0	0	0	0	0	0	0	0	0	0	0	0	0
Pseudomonas stutzeri	316	S	0	2	0	2	0	0	0	0	0	0	0	0	0	0	0	0	0	0	0	0	0	2	0	0	0	0	0	0	0	0	0	0	0	0	0	0	0	2	0	0	0	0	0	0	0	9	0
Halomonas sp. JS92-SW72	2306583	S	0	2	0	0	0	0	0	0	0	0	0	0	0	0	0	1	0	0	0	0	0	0	0	0	0	0	0	0	0	0	0	0	0	0	0	0	0	0	0	0	0	0	0	0	0	0	0
Cardiobacterium hominis	2718	S	0	1	0	12220	70	972	99	0	41	0	0	0	0	0	10	0	0	871	229	169	0	0	56	48	287	2	136	0	0	1493	148	0	13	191	0	82	0	24	423	2162	55	433	11819	720	157	24	830
Methylorubrum extorquens	408	S	0	8	0	0	0	0	0	0	0	0	0	0	0	0	0	0	0	0	0	0	0	0	0	0	0	0	0	0	0	0	0	0	0	0	0	0	0	2	0	0	0	0	0	0	2	0	0
Brevundimonas mediterranea	74329	S	0	2	0	0	0	0	0	0	0	0	0	0	0	0	0	0	0	0	0	0	0	0	0	0	0	0	0	0	0	0	0	0	0	0	0	0	0	0	0	0	0	0	0	0	0	2	0
Campylobacter concisus	199	S	0	5	41558	14461	205	3080	9060	239	0	757	1	20	132	1	102	3428	1878	7457	769	3480	38	0	16137	2	1191	3490	336	2417	216	1803	4951	2282	501	3438	106	5065	2030	54	150	2487	38	9	5489	3261	26617	904	13535
Campylobacter showae	204	S	0	1	19	13993	80	6	130	1	25	31	1	4	5	0	89	11	722	2586	455	103	18	0	37	21	230	0	251	41	1	22	4	9	149	638	8	362	97	19	198	26	13	33	2524	147	26	14	2155
Hydrogenophaga sp. NH-16	2184519	S	0	4	0	72	0	0	1	0	0	0	0	0	0	0	0	7	0	0	0	0	0	0	0	0	0	0	0	0	0	0	0	0	0	0	0	0	0	0	0	0	0	0	1	5	10	0	0
Acidovorax monticola	1926868	S	0	1	0	0	0	0	0	0	0	0	0	0	0	0	0	0	0	0	0	0	0	0	0	0	0	0	0	0	0	0	0	0	0	0	0	0	0	0	0	0	0	0	0	0	0	0	0
Leptotrichia sp. oral taxon 218	712361	S	0	2	0	42	3	3	1461	0	0	1	0	32	0	0	6	10	26	12	63	523	0	0	47	0	7	11	25	38	1	19	27	16	1	254	23	90	7	3	0	7	9	0	62	0	171	3	18
Treponema sp. Marseille-Q4132	2766701	S	0	4	1	1	22	1	66	0	2	9	0	0	0	22	57	0	107	100	424	42	14	0	33	64	141	0	71	1	3	12	25	0	84	149	29	22	293	27	32	12	26	10	39	15	1	16	3438
Treponema sp. OMZ 838	1539298	S	0	3	0	97	15	1	5	1	10	0	1	0	0	1	354	0	22	91	410	5	4	0	12	10	645	56	14	2	1	32	0	0	295	363	0	180	722	24	18	37	7	0	28	1	10	16	5139
Treponema sp. OMZ 806	1706820	S	0	1	0	44	19	0	4	1	24	0	0	0	0	0	736	0	19	61	364	6	8	0	6	6	478	0	13	0	1	12	3	0	237	360	0	253	1447	9	5	10	6	0	32	2	0	19	3899
Treponema socranskii	53419	S	0	21	1	7	151	1	761	0	7	76	1	0	0	377	180	0	1130	461	508	103	119	0	130	159	825	0	157	3	4	59	5	0	444	140	72	62	818	101	122	66	150	8	370	72	1	80	8660
Treponema denticola	158	S	0	20	3	234	448	0	336	0	32	24	0	0	0	46	1828	5	10921	917	3099	72	84	0	126	252	7253	36	257	0	10	406	0	0	2435	1784	0	487	3823	181	95	513	97	0	472	19	20	398	36358
Treponema medium	58231	S	0	2	0	89	171	2	6	0	10	0	0	0	0	0	387	0	21	96	433	10	13	0	4	10	606	0	16	0	1	12	6	0	322	241	0	234	1099	7	11	24	14	0	33	2	0	24	4481
Treponema putidum	221027	S	0	2	0	3	6	0	3	0	0	0	0	0	0	0	58	0	84	18	2011	0	0	0	0	18	54	0	8	0	0	11	0	0	82	32	0	3	99	6	2	11	1	0	3	0	0	14	1240
Fretibacterium fastidiosum	651822	S	0	61	1	15	204	0	351	0	70	0	0	0	0	14	214	3	63	532	1109	55	153	0	224	143	126	29	347	1	20	170	0	0	987	180	0	93	683	31	474	204	127	0	51	0	1	45	6339
Candida dubliniensis	42374	S	0	1010	1428	0	0	0	0	27	0	0	18	0	38	1	1	0	0	0	0	0	0	0	0	0	0	0	0	0	0	0	1	0	0	0	8	0	0	0	0	0	0	0	0	0	0	0	0
Candida albicans	5476	S	0	403	43122	0	0	0	0	38197	0	0	7595	6	438	76	0	0	0	0	0	0	1	0	0	0	74	0	0	0	770	173	805	0	71	0	6118	0	51	0	6	205	309	21	2	0	0	0	0
Debaryomyces hansenii	4959	S	0	1	7	0	0	0	0	5	0	9	0	0	0	0	0	0	0	0	0	0	0	0	0	0	0	0	0	0	0	0	0	0	0	0	0	0	0	0	0	0	0	0	0	0	1	0	0
Plasmodium vinckei	5860	S	0	1	0	0	0	0	0	0	0	0	0	0	0	0	0	0	0	0	0	0	0	0	0	0	0	0	1	0	0	0	0	0	0	0	0	0	0	0	0	0	0	0	0	0	0	0	0
Plasmodium cynomolgi	5827	S	0	1	0	0	0	0	0	0	0	0	0	0	0	0	0	0	0	0	0	0	0	0	0	0	0	0	0	0	0	0	0	0	0	0	0	0	0	0	0	0	0	0	0	0	0	0	0
Bigelowiella natans	227086	S	0	1	0	0	0	0	0	0	0	0	0	0	0	0	0	0	0	0	0	0	0	0	0	0	0	0	0	0	0	0	0	0	0	0	0	0	0	0	0	0	0	0	0	0	0	0	0
Cryptomonas paramecium	2898	S	0	5	0	0	0	0	0	0	0	0	0	0	0	0	0	0	0	0	0	0	0	0	0	0	0	0	0	0	0	0	0	0	0	0	0	0	0	0	0	0	0	0	0	0	0	0	0
Human gammaherpesvirus 4	10376	S	0	175	341	0	0	0	0	0	0	0	0	6	9	0	0	0	0	0	0	0	0	0	0	0	5	0	0	149	0	0	0	0	0	0	0	0	0	0	0	0	0	0	0	0	0	0	55
Proteus virus Isfahan	2560650	S	0	4	18	5	17	6	6	6	16	11	8	18	4	9	7	15	4	10	4	10	3	2	8	10	15	5	3	7	16	3	21	14	14	16	6	12	17	9	21	3	7	10	2	17	20	30	17
Lactobacillus phage phiPYB5	438780	S	0	1	0	0	0	0	0	0	0	0	0	0	0	0	0	0	0	0	0	0	0	0	0	0	0	0	0	0	0	0	3	0	0	0	0	0	2	0	0	0	0	0	0	0	0	0	0
Streptococcus sp. NCTC 11567	2583584	S	0	0	718	187	41	0	34	0	0	0	0	0	0	0	27	0	25	84	30	29	0	0	113	0	0	267	0	0	0	19	18	0	53	20	0	0	44	0	42	38	0	0	30	0	155	0	331
Streptococcus sp. HKU75	2781599	S	0	0	5	0	0	0	0	0	0	0	0	0	0	0	0	0	0	0	0	0	0	0	0	0	0	0	0	0	0	0	0	0	0	2	0	3	0	0	0	0	0	0	0	0	0	0	0
Streptococcus gwangjuense	1433513	S	0	0	456	627	0	664	83	20	35	0	21	0	19	60	36	71	192	572	28	29	0	1	3	0	140	394	19	30	9	422	2	58	36	3	163	1011	22	16	34	588	0	1971	1648	11	20	36	103
Streptococcus canis	1329	S	0	0	229	1	0	2	2	1	0	0	2	0	0	0	5	1	1	4	1	5	0	0	5	0	1	9	0	0	1	0	0	0	1	2	0	5	1	0	1	0	0	0	0	0	11	0	9
Streptococcus pluranimalium	82348	S	0	0	55	2	0	0	0	20	0	0	0	0	0	0	0	0	0	8	1	1	0	0	0	0	0	1	0	0	0	1	0	0	0	1	0	0	1	0	0	1	0	1	12	0	2	0	0
Streptococcus uberis	1349	S	0	0	41	0	0	0	0	0	0	0	0	0	0	0	0	0	0	1	0	3	0	2	0	0	0	0	0	0	0	0	0	2	0	0	0	1	0	1	0	0	0	0	2	0	0	0	0
Streptococcus porcinus	1340	S	0	0	32	14	4	2	2	0	0	0	1	0	0	0	4	9	14	2	20	1	0	0	32	0	12	392	0	2	1	6	1	23	4	14	1	10	5	4	9	9	10	0	7	2	27	3	53
Streptococcus ferus	1345	S	0	0	22	0	0	0	1	0	0	0	0	0	0	0	0	0	0	0	0	0	0	0	0	0	0	0	0	0	0	0	0	0	0	0	0	1	2	0	0	0	0	0	6	0	0	0	0
Streptococcus periodonticum	2490633	S	0	0	71	13	0	95	37	948	12	0	64	4	4	0	290	80	33	192	55	18	23	0	0	0	46	8	5	4	14	21	34	74	118	8	17	40	0	45	99	13	0	0	22	0	15	19	78
Streptococcus lutetiensis	150055	S	0	0	55	0	0	227	0	9	0	0	0	0	0	0	0	0	0	31	0	0	0	0	0	0	0	0	0	0	0	0	0	0	0	0	0	0	0	0	0	0	0	0	8	0	0	0	0
Streptococcus urinalis	149016	S	0	0	6	0	0	0	7	0	0	0	0	0	0	0	0	1	0	2	0	0	0	1	0	0	0	0	0	1	0	0	0	0	3	0	0	1	0	0	0	0	0	0	0	0	0	2	1
Streptococcus ruminantium	1917441	S	0	0	12	0	0	0	0	0	0	0	0	0	0	0	0	16	0	9	0	0	0	0	0	0	0	11	0	0	0	2	0	4	0	0	0	0	2	0	4	0	0	4	7	0	0	0	0
Streptococcus iniae	1346	S	0	0	2	0	0	1	0	0	0	0	0	0	0	0	0	0	0	0	0	0	0	0	0	0	0	0	0	0	0	0	0	0	0	0	0	0	0	0	0	1	0	1	2	0	0	0	0
Streptococcus marmotae	1825069	S	0	0	1	0	0	1	0	0	0	0	0	0	0	0	0	0	0	0	0	0	0	0	0	0	0	0	0	0	0	0	0	0	0	0	0	0	0	0	0	0	0	0	0	0	0	0	0
Dolosigranulum pigrum	29394	S	0	0	1	6	0	5	1	0	0	0	0	0	0	0	0	0	0	7	0	0	0	0	0	0	0	0	0	3	0	0	0	0	1	0	0	1	1	0	0	0	0	0	1	0	1	4	1
Lactobacillus gallinarum	52242	S	0	0	1	0	0	0	0	0	0	0	0	0	0	0	2	0	0	0	0	0	0	0	0	0	0	0	0	0	0	0	0	0	2	0	35	0	7	0	0	0	0	0	0	0	0	0	0
Levilactobacillus suantsaii	2292255	S	0	0	1	0	0	0	0	0	0	0	0	0	0	0	0	0	0	0	0	0	0	0	0	0	0	0	0	0	0	0	0	0	0	0	0	0	0	0	0	0	0	0	0	0	0	0	0
Fructilactobacillus sanfranciscensis	1625	S	0	0	1	0	0	0	0	0	0	0	0	0	0	0	0	1	0	0	0	0	0	0	0	0	0	0	0	0	0	0	1	0	0	0	0	0	0	0	0	0	0	0	0	0	0	0	0
Aerococcus christensenii	87541	S	0	0	19	0	0	0	0	0	0	0	0	0	0	0	0	0	0	0	0	1	0	0	3	0	0	0	21	1	0	1	0	0	0	0	0	7	0	0	0	2	0	0	1	0	1	0	0
Abiotrophia defectiva	46125	S	0	0	12	509	1210	39811	26226	6	0	417	428	4	14	1743	1	12876	399	222	153	591	4026	0	1311	0	174	0	135	0	79	478	7597	14273	2	171	34	754	0	2201	13949	661	1642	821	161	0	2463	33	236
Enterococcus avium	33945	S	0	0	2	0	0	0	0	3	0	0	2	0	0	0	0	0	0	1	0	0	0	0	0	0	0	1	0	0	0	0	0	0	0	5	0	4	0	0	0	0	0	0	1	0	10	0	0
Staphylococcus caprae	29380	S	0	0	2	0	0	0	0	2	0	0	0	0	0	1	0	1	0	0	0	0	0	0	0	0	0	0	0	0	0	0	0	0	7	0	0	0	0	0	0	0	0	0	0	0	0	0	0
Anoxybacillus flavithermus	33934	S	0	0	2	1	0	0	0	0	0	0	0	0	0	0	0	0	0	0	1	0	0	0	0	0	0	0	0	0	0	0	0	0	0	0	0	0	0	0	0	0	0	2	0	0	0	22	1
Ndongobacter massiliensis	1871025	S	0	0	1	0	0	0	0	0	0	0	0	0	0	0	0	0	0	1	2	0	0	0	1	0	0	0	0	3	0	0	0	0	2	1	0	0	0	0	2	0	0	0	2	0	0	0	2
Actinomyces israelii	1659	S	0	0	2	0	1	7	2	0	0	0	0	0	0	0	0	1	1	1	1	4	0	0	8	0	0	4	0	0	1	18	0	0	0	2	0	2	0	1	0	40	0	0	1	0	14	0	2
Corynebacterium sp. FDAARGOS 1242	2778078	S	0	0	5	0	0	3	0	0	14	0	0	0	0	0	2	0	12	0	0	0	0	0	0	0	0	0	0	0	0	0	0	0	0	0	0	0	0	0	0	0	0	0	0	0	0	0	0
Mycobacteroides chelonae	1774	S	0	0	3	0	0	3	0	0	0	0	6	56	0	0	0	0	5	0	0	0	0	0	0	0	0	6	0	0	0	0	0	0	0	0	0	0	1	0	0	2	0	0	0	0	9	21	0
Mycobacteroides abscessus	36809	S	0	0	2	0	0	0	0	0	0	0	1	52	0	0	0	8	4	0	0	0	0	0	0	0	0	0	1	24	0	0	2	13	0	0	0	0	0	46	11	0	0	0	0	0	0	82	0
Mycolicibacterium phocaicum	319706	S	0	0	2	0	0	6	0	0	0	0	1	73	0	0	0	13	12	1	0	0	0	0	4	1	4	12	0	0	0	10	15	41	0	0	0	1	1	104	25	3	0	0	0	0	8	328	0
Mycobacterium sp. YC-RL4	1682113	S	0	0	1	0	0	0	0	0	0	0	2	0	0	0	0	0	0	0	0	0	0	0	0	0	0	0	0	0	0	0	0	0	0	0	0	0	0	0	0	0	0	0	0	0	0	0	0
Mycolicibacter minnesotensis	1118379	S	0	0	1	0	0	2	0	0	0	0	0	18	0	0	0	0	0	0	0	0	0	0	0	0	0	0	0	0	0	0	0	2	0	0	0	1	0	35	5	0	0	0	0	0	0	27	0
Berryella intestinalis	1531429	S	0	0	2	0	0	0	14	0	0	0	0	0	0	0	0	0	0	0	0	0	0	0	0	0	0	0	0	0	0	0	0	0	1	0	0	0	0	0	0	2	0	0	0	0	0	7	3
Kovacikia sp. CCNU0001	2875500	S	0	0	59	0	0	0	0	0	0	0	0	0	0	0	0	0	0	0	0	0	0	0	0	0	0	0	0	0	0	0	0	0	0	0	0	0	0	0	0	0	0	0	0	4	0	0	0
Leptolyngbya sp. 7M	2812896	S	0	0	4	0	0	0	0	0	0	0	0	0	0	0	0	0	0	0	0	0	0	0	0	0	0	0	0	0	0	0	0	0	0	0	0	0	0	0	0	0	0	0	0	0	0	0	0
[Phormidium] sp. ETS-05	222819	S	0	0	6	0	0	0	0	0	0	0	0	0	0	0	0	0	0	0	0	0	0	0	0	0	0	0	0	0	0	0	0	0	0	0	0	0	0	0	0	0	0	0	0	0	0	0	0
Prevotella copri	165179	S	0	0	2	0	0	3	17	4	1	0	2	1	0	1	3	2	2	3	1	1	4	0	4	0	4	2	1	5	0	7	0	0	3	4	0	4	28	1	0	9	0	0	1	3	5	0	15
Pseudoprevotella muciniphila	2133944	S	0	0	60	2	62	18	43	0	0	0	159	0	0	3	2	14	48	44	15	0	2	0	10	0	7	88	11	8	0	14	18	11	4	127	0	73	5	1	32	3	0	0	12	2	17	10	6
Paraprevotella xylaniphila	454155	S	0	0	1	0	8	10	7	0	0	0	16	0	0	0	1	0	8	6	0	11	0	0	10	0	0	0	0	0	3	0	0	0	2	16	0	1	17	0	0	2	0	0	1	1	0	1	6
Porphyromonas crevioricanis	393921	S	0	0	4	21	5	14	19	7	0	0	0	0	0	0	2	48	11	3	10	8	0	0	2	3	7	0	0	1	0	0	1	25	2	33	0	12	25	3	4	3	2	0	10	9	1	2	19
Bacteroides ovatus	28116	S	0	0	15	2	17	0	0	0	0	0	0	0	0	0	3	3	4	0	0	0	0	0	0	0	0	0	0	0	3	0	0	0	2	0	0	2	7	0	0	0	0	0	1	0	0	0	3
Bacteroides helcogenes	290053	S	0	0	4	0	1	0	0	0	0	0	4	0	0	0	0	0	0	2	0	0	0	0	0	0	0	1	2	0	0	0	2	1	0	0	0	5	2	0	0	0	0	0	1	0	0	1	0
Phocaeicola coprophilus	387090	S	0	0	6	0	0	1	0	0	0	0	0	0	0	0	0	0	10	0	2	0	0	0	0	0	0	0	0	0	0	0	0	0	0	10	0	1	2	0	6	1	0	0	0	0	0	0	1
Alistipes shahii	328814	S	0	0	1	0	0	0	17	0	0	0	0	10	0	0	4	0	0	0	2	0	10	0	41	0	0	50	2	0	7	0	0	0	7	0	0	13	40	0	0	0	1	0	14	12	0	0	27
Capnocytophaga sp. oral taxon 323	1705617	S	0	0	622	282	26	167	184	1365	0	0	50	92	0	268	25	20	146	351	85	515	0	0	35	8	1194	76	24	114	10	69	194	23	46	52	44	44	0	16	111	115	87	119	231	765	25	32	481
Capnocytophaga canimorsus	28188	S	0	0	20	20	37	0	20	32	0	0	0	0	0	0	0	0	21	12	6	0	4	0	11	0	0	0	3	15	0	6	5	9	0	0	0	32	23	0	8	0	4	5	0	0	0	0	35
Flavobacterium sp. CLA17	2724135	S	0	0	2	0	0	0	0	0	0	0	0	0	0	0	0	0	0	0	0	0	0	0	0	0	0	0	0	0	0	0	0	0	0	0	0	0	0	0	0	0	0	0	0	0	0	0	0
Flavobacterium faecale	1355330	S	0	0	3	0	0	0	0	0	0	0	0	0	0	0	0	0	0	0	0	0	0	0	0	0	0	0	0	0	0	0	0	0	0	0	0	0	0	0	0	0	0	0	0	0	0	0	0
Cellulophaga lytica	979	S	0	0	1	0	0	0	0	0	0	0	0	0	0	0	0	0	0	0	0	0	0	0	0	0	0	0	0	0	0	0	0	0	0	0	0	0	0	0	0	0	0	0	0	0	0	0	0
Gilvibacter sp. SZ-19	754429	S	0	0	1	0	0	0	0	0	0	0	0	0	0	0	0	0	0	0	0	0	0	0	0	0	0	0	0	0	0	0	0	0	0	0	0	0	0	0	0	0	0	0	0	0	0	0	0
Bergeyella cardium	1585976	S	0	0	159	64	0	71	4	13	0	0	34	0	1	4	0	18	10	8	0	1	1	0	13	2	2	10	0	0	0	3	4	4	0	5	0	15	0	0	0	0	5	26	52	0	7	1	32
Chryseobacterium indoltheticum	254	S	0	0	18	0	0	0	0	0	0	0	0	0	0	0	0	0	0	0	0	0	0	0	0	0	0	0	0	0	0	0	0	0	0	0	0	0	0	0	0	0	0	0	11	0	0	0	0
Cruoricaptor ignavus	1118202	S	0	0	54	0	22	0	0	0	0	0	0	0	0	0	0	0	0	0	3	0	0	0	21	0	4	11	0	0	0	0	8	0	7	6	0	0	15	0	6	0	0	0	0	0	0	0	0
Riemerella anatipestifer	34085	S	0	0	2	0	0	0	0	0	0	0	0	0	0	0	0	0	0	0	0	0	0	0	0	0	0	2	0	0	0	0	0	0	0	0	0	4	0	0	0	0	0	0	5	0	0	0	0
Hymenobacter sp. PAMC 26554	1484116	S	0	0	6	0	0	0	0	0	0	0	0	0	0	0	0	0	0	0	0	0	0	0	0	2	0	0	0	0	0	0	0	0	0	0	0	0	0	0	0	0	0	0	0	0	0	0	0
Pontibacter actiniarum	323450	S	0	0	1	0	0	0	0	0	0	0	0	0	0	0	0	0	0	0	0	0	0	0	0	0	0	0	0	0	0	0	0	0	0	0	0	0	0	0	0	0	0	0	0	0	0	0	0
Flavisolibacter tropicus	1492898	S	0	0	1	0	0	0	0	0	0	0	0	0	0	0	0	0	0	0	0	0	0	0	0	0	0	0	0	0	0	0	0	0	0	0	0	0	0	0	0	0	0	0	0	0	0	0	0
Campylobacter curvus	200	S	0	0	17	51	0	1	2	0	12	7	0	0	0	0	23	5	4	121	40	7	1	0	10	0	4	6	10	2	0	18	0	4	8	4	0	7	5	3	30	2	0	0	20	13	12	0	5533
Acinetobacter johnsonii	40214	S	0	0	31	9	0	6	24	33	0	9	7	132	10	54	4	11	20	50	0	32	6	1	15	7	14	8	4	0	1	25	18	5	1	7	0	6	14	33	7	8	1	0	4	30	18	124	21
Acinetobacter pittii	48296	S	0	0	3	0	0	0	0	0	0	0	0	0	0	0	0	0	0	0	0	0	0	0	0	0	0	0	0	0	0	0	0	0	0	0	0	0	0	0	0	0	0	0	0	0	0	3	0
Escherichia coli	562	S	0	0	7	2	0	0	0	4	63	0	2	0	0	24	0	2	119	76	0	0	0	0	0	0	0	17	0	0	0	3	0	0	2	0	0	176	0	0	2	10	0	0	5	0	10	4	0
Rahnella inusitata	58169	S	0	0	3	0	0	0	0	0	0	0	0	6	0	0	0	0	0	0	0	0	0	0	0	0	0	0	0	0	0	0	0	0	0	0	0	0	0	0	0	0	0	0	0	0	18	0	0
[Haemophilus] ducreyi	730	S	0	0	4	9	0	0	1	0	0	0	0	0	0	0	0	0	4	1	0	1	0	0	17	0	0	2	1	2	0	0	0	0	0	6	0	2	28	0	0	1	1	0	2	0	3	3	3
Methylocaldum marinum	1432792	S	0	0	1	0	0	0	0	0	0	0	0	0	0	0	0	0	0	0	0	0	0	0	0	0	0	0	0	0	0	0	0	0	0	0	0	0	0	0	0	0	0	0	0	0	0	0	0
Sphingopyxis sp. 113P3	292913	S	0	0	7	0	0	0	0	0	0	0	0	5	0	0	0	0	0	0	0	0	0	0	0	0	0	0	0	0	0	0	0	0	0	0	0	0	0	0	0	0	0	0	0	0	4	0	0
Porphyrobacter sp. CACIAM 03H1	2003315	S	0	0	2	0	0	0	0	0	0	0	0	7	0	0	0	0	0	0	0	0	0	0	0	0	0	0	0	0	0	0	0	0	0	0	0	0	0	0	0	0	0	0	0	0	0	0	0
Bradyrhizobium sp. CCBAU 051011	858422	S	0	0	5	0	0	0	0	0	0	0	0	0	0	0	0	0	12	0	0	0	0	0	0	0	0	0	0	0	0	0	0	0	0	0	0	0	0	0	0	0	0	0	0	0	0	0	0
Caulobacter sp. FWC26	69665	S	0	0	3	0	0	8	0	0	0	1	0	49	0	0	0	2	87	0	0	0	0	0	0	0	0	1	0	0	0	3	0	0	0	0	2	0	0	3	0	0	0	0	0	0	0	0	0
Asticcacaulis sp. AND118	2840468	S	0	0	1	0	0	0	0	0	0	0	0	0	0	0	0	0	0	0	0	0	0	0	0	0	0	0	0	0	0	0	0	0	0	0	0	0	0	1	0	0	0	0	0	0	0	0	0
Neisseria lactamica	486	S	0	0	5	2519	4	33	0	0	6	0	0	0	0	0	3	0	4	265	2	10	0	0	2	0	54	0	0	0	0	6	49	0	16	29	0	178	0	2	40	2	0	901	47	131	2	2	106
Eikenella corrodens	539	S	0	0	4	7590	5	13	70	1	17	0	8	4	0	0	24	1135	341	1752	355	764	17	0	48	23	669	0	115	294	2	126	12	491	78	608	13	3771	0	20	425	181	39	2074	884	115	480	191	5792
Comamonas aquatica	225991	S	0	0	6	0	0	2	0	2	0	1	0	5	0	1	10	2	5	0	0	0	0	0	0	0	0	0	0	0	0	0	0	0	0	0	0	0	0	0	2	0	0	0	0	0	0	0	3
Sneathia vaginalis	187101	S	0	0	3	0	0	0	1	0	0	0	0	0	0	0	0	0	0	0	0	0	0	0	0	0	0	21	36	0	2	0	0	0	0	0	0	15	23	0	0	0	0	0	0	0	0	0	0
Botrytis cinerea	40559	S	0	0	3	0	0	0	0	0	0	0	0	0	0	0	0	3	0	0	0	0	0	0	0	0	0	0	0	0	0	0	0	0	0	1	0	0	1	0	0	0	0	0	0	0	0	0	4
Streptococcus phage PH10	644007	S	0	0	487	37	0	0	290	0	0	1	16	0	0	0	2	0	5	3	0	9	4	0	2	0	0	288	0	12	0	0	0	0	20	0	0	0	0	0	1	1	0	3	70	2	5	1	0
Streptococcus phage phiARI0131-2	1701814	S	0	0	283	38	0	5	322	0	0	18	0	0	0	0	0	3	0	0	0	0	0	0	15	0	0	90	0	16	0	0	0	0	41	0	0	5	0	0	0	0	16	0	99	0	0	10	0
Streptococcus phage SpSL1	1566990	S	0	0	26	25	0	0	12	0	0	0	4	0	0	0	0	1	1	0	0	0	0	0	1	0	0	25	0	3	0	1	0	0	8	2	0	14	0	0	1	0	0	0	40	0	1	0	0
Streptococcus phage phiARI0004	1701811	S	0	0	489	32	0	32	0	0	0	0	0	0	0	0	0	16	29	16	0	0	0	0	0	0	0	0	0	0	0	0	0	0	0	0	0	17	0	0	0	0	0	14	0	0	0	0	0
Streptococcus phage PH15	537874	S	0	0	1	1	0	0	0	0	0	1	0	0	0	0	0	20	0	1	0	0	0	0	0	0	1	0	1	22	0	18	0	9	0	0	0	15	0	0	0	22	1	0	3	1	1	0	2
Streptococcus phage phiARI0460-1	1701824	S	0	0	37	0	0	0	0	0	0	0	0	0	0	0	0	0	0	0	0	0	0	0	0	0	0	0	0	0	0	0	0	0	33	0	0	32	0	0	0	0	0	6	0	0	0	0	23
Streptococcus phage EJ-1	12402	S	0	0	5	31	0	11	2	0	0	0	1	0	0	0	0	0	1	0	0	0	0	0	0	0	0	1	0	2	0	0	0	0	0	1	8	4	0	0	0	0	0	0	13	0	1	6	0
Human betaherpesvirus 7	10372	S	0	0	15	6	0	0	1	0	0	0	4	1	4	4	5	0	0	25	0	13	0	0	1	0	0	0	0	0	0	1	3	0	0	0	0	0	0	0	0	0	0	0	0	0	0	4	19
Micrococcus luteus	1270	S	0	0	0	3	0	0	0	0	0	1	0	0	6	0	0	5	0	0	0	1	0	0	0	0	0	0	0	0	0	0	0	0	1	0	0	0	0	0	0	0	0	0	0	0	0	99	0
Brevibacterium aurantiacum	273384	S	0	0	0	55	6	2	5	0	0	0	3	0	0	0	0	0	0	0	0	0	0	0	0	0	0	23	0	0	0	3	0	0	0	2	0	0	0	0	0	1	0	0	83	0	29	2	0
Brevibacterium sp. CS2	2575923	S	0	0	0	1	0	0	0	0	0	0	0	0	0	0	0	0	0	9	0	0	0	0	53	0	0	0	2	0	0	0	0	0	0	0	0	3	0	0	0	0	0	0	0	0	0	1	2
Curtobacterium sp. L6-1	2841594	S	0	0	0	3	0	0	0	0	0	0	0	0	0	0	0	0	0	0	0	0	0	0	0	0	0	0	0	0	0	0	0	0	0	0	0	0	0	0	0	0	0	0	0	0	0	0	0
Curtobacterium sp. BH-2-1-1	1905847	S	0	0	0	1	0	0	0	0	0	0	0	0	0	0	0	0	0	0	0	0	0	0	0	0	0	0	0	0	0	0	0	0	0	0	0	0	0	0	0	0	0	0	0	0	0	0	0
Curtobacterium sp. TC1	2862880	S	0	0	0	3	0	0	0	0	0	0	0	0	0	0	0	0	0	0	0	0	0	0	0	0	0	0	0	0	0	0	0	0	0	0	0	0	0	0	0	0	0	0	0	0	0	0	0
Curtobacterium flaccumfaciens	2035	S	0	0	0	4	0	0	3	0	0	0	0	8	0	0	0	0	0	0	0	0	0	0	0	0	0	0	0	0	0	0	0	0	0	0	0	0	0	0	0	0	0	0	0	0	1	3	0
Pseudoclavibacter sp. Marseille-Q3772	2866588	S	0	0	0	8	0	0	0	0	0	0	0	0	0	0	0	0	0	0	0	0	0	0	4	0	0	0	0	0	0	0	0	0	0	0	0	0	0	0	0	0	0	0	0	0	0	0	0
Microbacterium amylolyticum	936337	S	0	0	0	7	0	9	0	0	0	0	0	2	0	0	0	0	0	0	0	0	0	0	0	0	0	21	0	9	0	3	0	1	0	1	0	2	0	0	0	7	0	0	5	0	3	0	0
Microbacterium paraoxydans	199592	S	0	0	0	2	0	0	0	0	0	0	0	0	0	0	0	0	0	0	0	0	0	0	0	0	0	0	0	0	0	0	0	0	0	0	0	11	0	0	0	3	0	0	0	0	0	0	0
Aquiluna borgnonia	2499157	S	0	0	0	1	0	0	0	0	0	0	0	0	0	0	0	0	0	0	0	0	0	0	0	0	0	0	0	0	0	0	0	0	0	0	0	0	0	0	0	0	0	0	0	0	0	0	0
Actinomyces sp. 432	2057798	S	0	0	0	2	0	0	0	0	0	0	0	0	0	0	0	1	0	0	0	0	0	0	0	0	0	0	1	0	0	0	0	0	0	0	0	0	0	0	0	0	2	0	3	1	1	0	0
Actinomyces respiraculi	2744574	S	0	0	0	308	0	0	0	2	0	0	3	0	0	0	0	1	4	6	2	3	0	0	1	0	1	0	0	0	1	1	0	0	3	17	0	0	2	0	0	2	0	0	5	4	2	0	12
Actinomyces faecalis	2722820	S	0	0	0	4	0	7	2	0	0	0	0	0	0	0	0	1	1	1	0	3	0	0	2	0	1	0	0	0	0	0	1	1	0	1	0	2	0	0	1	4	0	0	6	0	8	0	7
Actinomyces howellii	52771	S	0	0	0	4	1	1	1	0	0	0	1	0	0	1	1	0	0	2	0	3	0	0	1	1	4	0	0	1	1	1	0	0	0	1	0	1	1	1	1	0	0	2	0	0	1	0	2
Actinomyces gaoshouyii	1960083	S	0	0	0	1	0	0	0	0	0	0	0	0	0	0	0	0	0	2	2	2	0	0	0	0	0	0	0	0	0	1	0	0	3	2	0	1	0	0	0	0	0	0	1	2	0	0	0
Actinomyces qiguomingii	2057800	S	0	0	0	1	0	0	0	0	0	0	0	0	0	0	0	0	1	1	1	2	0	0	0	0	1	0	0	0	0	0	0	0	0	0	0	0	0	0	0	0	2	0	1	0	0	0	6
Flaviflexus salsibiostraticola	1282737	S	0	0	0	7	0	0	0	0	0	0	0	0	0	0	0	0	0	3	0	0	0	0	0	0	0	0	0	0	0	0	0	1	0	0	0	0	0	0	0	1	0	0	0	0	0	0	0
Tessaracoccus flavus	1610493	S	0	0	0	12	0	0	0	0	0	0	0	0	0	0	0	0	0	0	0	0	0	0	0	0	0	0	0	0	0	0	0	0	0	0	0	0	0	0	0	0	0	0	0	0	2	0	3
Propionimicrobium sp. Marseille-P3275	1871034	S	0	0	0	3	0	3	58	1	4	0	1	0	0	0	0	2	0	0	3	0	0	0	385	0	0	0	0	0	35	0	0	3	0	71	1	0	1	0	0	1	0	1	1	0	1	3	3
Corynebacterium deserti	1408191	S	0	0	0	77	7	34	0	0	0	0	2	0	0	0	0	0	0	0	0	0	0	0	0	0	0	43	0	0	0	12	0	4	0	0	0	0	0	0	0	27	0	0	56	0	8	3	0
Corynebacterium vitaeruminis	38305	S	0	0	0	8	0	1	57	3	0	0	0	0	0	0	0	7	1	2	0	2	0	0	37	0	0	0	0	0	1	89	0	10	1	3	0	10	0	2	0	113	0	0	35	0	7	2	0
Corynebacterium rouxii	2719119	S	0	0	0	12	0	1	0	5	11	0	0	0	0	0	0	0	0	0	0	0	0	0	0	0	0	0	0	0	0	1	0	0	0	0	0	0	0	0	0	0	4	0	34	0	0	2	0
Corynebacterium pseudotuberculosis	1719	S	0	0	0	4	0	0	0	0	0	0	0	0	0	0	0	0	0	0	0	0	0	0	0	0	0	0	0	0	0	0	0	0	0	0	0	0	0	0	0	0	0	0	10	0	0	0	2
Corynebacterium resistens	258224	S	0	0	0	5	0	0	0	3	77	0	0	0	0	0	0	0	0	0	0	1	0	0	0	0	0	0	0	0	0	0	0	0	1	0	0	0	0	0	0	0	0	0	0	0	0	0	0
Corynebacterium mycetoides	38302	S	0	0	0	5	0	0	0	0	0	0	0	0	0	0	0	0	0	1	0	0	0	0	0	0	0	0	0	0	0	0	0	0	0	0	0	0	0	0	0	0	0	0	0	0	0	0	0
Corynebacterium atypicum	191610	S	0	0	0	1	0	0	0	0	0	0	0	0	0	0	0	0	0	0	0	0	0	0	7	0	0	0	0	0	1	0	0	0	0	0	0	1	0	0	0	0	0	0	1	3	0	1	0
Corynebacterium bovis	36808	S	0	0	0	1	0	0	0	0	0	0	0	0	0	0	0	0	0	0	0	0	0	0	0	0	0	0	0	0	0	13	0	0	0	0	0	0	0	0	0	1	0	0	0	0	0	28	1
Corynebacterium sp. 1864	2820399	S	0	0	0	1	0	0	0	0	0	0	0	0	0	0	0	0	0	0	0	0	0	0	0	0	0	0	0	0	0	0	0	0	2	1	0	0	0	0	0	0	0	0	23	0	0	0	0
Gordonia phthalatica	1136941	S	0	0	0	4	0	0	0	0	0	1	0	0	0	0	0	0	0	0	0	0	0	0	0	0	0	0	0	0	0	0	0	0	0	0	0	0	0	0	0	0	0	0	0	0	0	0	0
Dietzia sp. oral taxon 368	712270	S	0	0	0	3	0	3	0	0	0	0	0	0	0	0	0	0	0	0	0	0	0	0	0	0	0	0	0	0	0	0	0	1	0	0	0	0	0	0	0	0	0	0	0	0	0	0	0
Streptomyces sp. NHF165	2175864	S	0	0	0	5	0	0	0	0	0	0	0	0	0	0	0	0	0	0	0	0	0	0	0	0	0	0	0	0	0	0	0	0	0	0	0	0	0	0	0	0	0	0	0	0	0	0	0
Saccharomonospora viridis	1852	S	0	0	0	2	0	0	0	0	0	0	0	0	0	0	0	0	0	0	0	0	0	0	0	0	0	0	0	0	0	0	0	0	0	0	0	0	0	0	0	0	0	0	0	0	0	0	0
Streptococcus sp. FDAARGOS_522	2420310	S	0	0	0	321	0	1160	883	863	0	0	150	0	180	0	0	294	0	181	133	647	0	0	286	0	0	1476	0	0	124	0	0	986	0	186	0	0	67	162	361	0	0	332	645	0	266	0	424
Streptococcus sp. DAT741	1940319	S	0	0	0	4	13	9	0	0	0	0	0	0	0	0	0	0	0	0	8	20	0	0	5	0	3	0	0	0	0	0	0	0	3	0	0	0	28	0	0	2	0	0	43	0	50	0	0
Streptococcus himalayensis	1888195	S	0	0	0	1	0	5	0	0	0	0	0	0	0	0	0	0	0	0	0	0	0	0	0	0	0	0	0	1	0	0	0	0	0	0	1	0	0	0	0	0	0	0	0	0	0	0	1
Enterococcus cecorum	44008	S	0	0	0	2	0	8	0	8	0	0	0	0	0	0	0	2	0	0	0	0	0	0	0	0	0	0	0	2	0	0	0	1	0	0	0	0	0	1	0	0	0	0	1	3	0	0	2
Gemella sp. oral taxon 928	1785995	S	0	0	0	33	14	13	14	2	0	0	3	0	0	0	23	7	100	19	29	23	0	0	18	0	22	218	8	13	0	22	0	8	29	12	2	35	33	2	2	19	22	1	13	0	186	5	141
Exiguobacterium sp. N4-1P	2051906	S	0	0	0	209	0	0	0	0	0	0	0	0	0	0	0	3	0	0	0	0	0	0	0	0	0	2	0	3	0	0	0	2	0	0	0	0	0	0	0	0	0	0	0	24	0	6	1
Weizmannia coagulans	1398	S	0	0	0	2	0	0	0	0	0	0	0	0	0	1	0	0	0	0	0	18	3	0	0	0	0	0	0	0	0	0	0	0	0	0	0	0	0	0	0	1	0	1	0	0	0	229	0
Listeria grayi	1641	S	0	0	0	1	0	0	0	0	0	0	0	0	0	0	0	0	0	0	0	0	0	0	0	0	0	0	0	1	0	0	1	0	0	0	0	0	0	0	0	0	0	0	1	0	0	0	0
Enterocloster clostridioformis	1531	S	0	0	0	92	0	0	16	0	0	0	0	0	0	0	0	0	21	0	22	0	0	0	0	0	0	107	21	0	32	0	0	0	0	53	0	58	0	0	0	21	0	0	0	22	0	0	133
Lachnoclostridium sp. YL32	1834196	S	0	0	0	26	0	0	60	0	0	0	0	0	0	0	0	3	36	31	16	120	0	0	0	0	0	78	0	169	7	0	0	0	21	13	0	0	142	0	0	0	0	17	44	0	0	7	55
[Ruminococcus] gnavus	33038	S	0	0	0	25	0	0	35	0	0	0	0	0	0	0	0	0	18	15	8	12	0	0	130	0	11	218	0	0	2	8	0	0	3	10	0	14	3	0	0	19	0	0	15	7	82	0	23
Anaerocolumna sedimenticola	2696063	S	0	0	0	6	0	0	0	0	0	0	0	0	0	0	0	0	0	0	0	1	0	0	0	0	0	1	0	0	0	0	0	0	0	0	0	0	0	0	0	0	0	0	0	0	1	0	0
Lachnospira eligens	39485	S	0	0	0	6	0	0	1	0	0	0	0	0	0	0	0	0	0	0	0	4	0	0	0	0	0	0	0	7	0	1	0	0	0	0	0	1	2	0	0	7	0	5	1	0	1	0	0
Butyrivibrio proteoclasticus	43305	S	0	0	0	2	0	0	0	0	0	0	0	0	0	0	0	1	0	0	0	0	0	0	10	0	0	0	0	0	0	0	0	0	0	0	0	0	0	0	0	0	0	0	0	0	0	0	0
Clostridium tetani	1513	S	0	0	0	71	0	0	3	0	0	0	0	0	0	0	0	7	0	0	0	0	0	0	0	0	0	0	4	0	0	0	0	0	0	0	0	0	0	0	0	0	0	0	1	8	0	0	0
Clostridium sp. SY8519	1042156	S	0	0	0	3	3	0	1	0	0	0	0	0	0	0	4	0	5	6	8	0	1	0	3	0	1	8	0	15	0	1	0	0	0	1	0	5	22	0	1	0	0	1	1	0	0	0	3
Oscillibacter sp. PEA192	2109687	S	0	0	0	38	0	0	0	0	0	0	0	0	0	0	0	0	0	0	0	0	0	0	0	0	0	301	0	0	10	0	0	0	0	17	0	8	0	0	0	0	0	0	40	13	0	0	0
Acutalibacter muris	1796620	S	0	0	0	2	0	0	0	0	0	0	0	0	0	0	0	0	0	0	0	0	0	0	0	0	0	0	0	0	0	0	0	0	0	0	0	0	0	0	0	0	0	0	0	0	0	0	0
Ruminococcus champanellensis	1161942	S	0	0	0	1	0	0	1	0	0	0	0	0	0	0	0	0	0	0	0	0	0	0	0	0	0	0	0	0	0	0	0	0	0	0	0	0	2	0	0	0	0	0	0	0	0	0	0
Eubacterium maltosivorans	2041044	S	0	0	0	22	0	0	2	0	0	0	0	0	0	0	0	0	23	0	5	86	0	0	85	0	0	0	0	13	0	0	3	0	2	25	0	0	0	0	0	3	0	0	4	0	45	0	9
Christensenella minuta	626937	S	0	0	0	14	0	0	0	2	0	0	0	0	0	0	0	0	0	0	1	0	0	0	0	4	0	0	0	0	0	7	0	0	0	0	0	1	2	0	0	12	0	0	0	0	0	0	0
Anaerococcus mediterraneensis	1870984	S	0	0	0	5	0	0	17	0	0	0	0	0	0	0	0	0	5	4	1	3	1	0	10	0	0	4	0	0	0	2	0	0	3	0	0	9	7	2	1	1	0	0	7	1	0	0	8
Erysipelatoclostridium ramosum	1547	S	0	0	0	1	0	0	2	3	0	0	0	0	0	0	0	0	3	2	1	0	0	0	10	0	0	5	1	0	0	0	0	0	0	5	0	0	0	0	0	0	0	0	1	0	0	0	0
Longibaculum sp. KGMB06250	2584943	S	0	0	0	2	0	0	0	0	0	0	0	0	0	0	0	0	0	0	0	0	0	0	0	0	0	0	0	0	0	0	0	0	0	0	0	0	0	0	0	0	0	0	0	0	0	0	0
Mycoplasmopsis pullorum	48003	S	0	0	0	10	0	0	17	0	0	0	0	0	0	0	0	0	0	0	0	0	0	0	0	0	0	0	0	0	0	6	0	0	0	2	0	0	0	0	0	18	0	0	8	1	0	0	6
Neisseria subflava	28449	S	0	0	0	63341	72	1	80	0	0	1	0	0	0	0	0	36	2	4134	1	41	0	0	0	0	180	5	28	1	0	22	43	36	828	887	0	31868	0	6	488	11	39	36360	146	40	8	8	81
Neisseria mucosa	488	S	0	0	0	21728	854	15	2	0	0	3	0	2	0	0	0	0	10	3427	7	112	0	0	2	0	1248	0	26	4	0	6	501	0	3500	453	0	15373	0	34	1370	12	12	23886	281	1	17	22	1776
Neisseria flavescens	484	S	0	0	0	9652	9	12	31	1	0	0	2	0	0	0	0	32	0	755	0	7	0	0	0	0	15	10	7	14	0	1	6	46	60	164	0	3690	0	1	66	5	3	7763	47	63	7	16	10
Neisseria meningitidis	487	S	0	0	0	6200	22	14	34	0	3	0	0	2	0	0	0	0	0	653	0	25	0	0	2	0	127	0	19	0	0	6	36	0	76	198	0	2196	0	0	79	8	7	3844	88	3	5	3	105
Neisseria cinerea	483	S	0	0	0	1728	0	0	0	0	5	0	0	0	0	0	0	0	0	71	0	1	0	0	0	0	4	0	61	0	0	0	4	0	1	13	0	246	0	1	15	3	0	364	88	2	0	1	16
Neisseria elongata	495	S	0	0	0	786	314	1107	3	0	36	0	0	0	0	0	6	28	10	7119	55	464	0	0	15	4	1113	0	31	6	1	211	1083	8	20	569	0	3145	0	25	956	231	1	1487	3186	405	21	10	7343
Neisseria gonorrhoeae	485	S	0	0	0	1090	37	3	0	0	0	0	0	0	0	0	0	1	0	44	0	40	0	0	0	0	19	0	2	0	0	3	75	1	24	49	0	385	0	0	0	0	0	244	50	5	0	0	13
Neisseria polysaccharea	489	S	0	0	0	1367	13	0	0	0	0	0	0	0	0	0	0	0	0	81	0	0	0	0	14	0	0	27	0	0	0	5	0	1	6	26	0	257	0	0	17	7	0	163	12	2	10	0	22
Neisseria sp. KEM232	655307	S	0	0	0	30	0	5	0	0	2	0	0	0	3	0	0	0	0	47	0	3	0	0	0	0	58	0	0	0	0	4	11	0	1	4	0	26	0	0	6	3	0	79	13	95	2	0	75
Neisseria sp. 10022	1853276	S	0	0	0	3	0	0	0	0	0	0	0	0	0	0	0	0	0	0	0	0	0	0	0	0	0	0	0	0	0	0	0	0	0	0	0	0	0	0	0	0	0	1	0	0	0	0	0
Neisseria sp. ZJ785	2709396	S	0	0	0	1	0	0	0	0	0	0	0	0	0	0	0	0	0	2	0	0	0	0	0	0	0	0	0	0	0	0	0	0	1	0	0	3	0	0	0	0	0	1	0	0	0	0	0
Neisseria perflava	33053	S	0	0	0	65294	0	0	0	0	0	0	0	0	0	0	0	0	0	1300	0	0	0	0	0	0	0	0	0	0	0	0	0	0	812	436	0	18347	0	0	0	0	0	30625	0	0	0	0	0
Neisseria bacilliformis	267212	S	0	0	0	100	2	9	1	0	114	2	0	2	129	0	0	0	0	1093	0	24	0	0	0	2	132	0	0	1	0	4	3	0	0	0	0	13	0	0	0	11	0	25	15	6284	3	1	1595
Neisseria chenwenguii	1853278	S	0	0	0	18	0	0	0	0	0	0	0	0	0	0	0	0	0	2	0	0	0	0	0	0	0	0	0	0	0	0	0	0	0	0	0	7	0	0	0	0	0	0	0	0	0	0	0
Neisseria brasiliensis	2666100	S	0	0	0	11	0	0	0	0	0	0	0	0	0	0	0	0	0	2	0	0	0	0	0	0	0	0	0	0	0	0	0	0	2	0	0	21	0	0	1	0	0	0	0	0	0	0	1
Neisseria zalophi	640030	S	0	0	0	1	0	0	0	0	0	0	0	0	0	0	0	0	0	0	0	0	0	0	0	0	0	0	0	0	0	0	0	0	0	0	0	0	0	0	0	0	0	0	0	0	0	0	0
Neisseria animalis	492	S	0	0	0	1	0	0	0	0	0	0	0	0	0	0	0	0	0	0	0	0	0	0	0	0	0	0	0	0	0	1	0	0	0	0	0	0	0	0	0	0	0	2	0	1	0	0	1
Eikenella exigua	2528037	S	0	0	0	490	0	2	5	0	0	2	0	0	0	0	2	76	9	155	30	35	7	0	5	7	44	0	9	5	0	7	21	47	30	29	0	458	0	1	18	27	3	92	88	13	17	6	477
Kingella oralis	505	S	0	0	0	2709	0	1	3	0	2	0	0	1	0	0	21	1	0	2139	29	1088	0	0	0	2	294	0	1	7	2	508	17	0	39	4	0	181	0	0	5	689	0	8	3218	116	45	0	156
Kingella denitrificans	502	S	0	0	0	71	15	16	3	24	1	0	0	0	1	3	0	9	3	670	1	8	0	0	4	0	186	19	0	3	0	4	10	1	0	10	1	59	0	0	109	7	1	20	34	37	10	1	143
Kingella kingae	504	S	0	0	0	1	0	0	0	0	0	0	0	0	0	0	2	0	0	8	0	1	0	0	0	0	0	0	0	0	0	0	0	0	0	21	0	0	0	0	0	0	0	0	0	0	0	0	0
Simonsiella muelleri	72	S	0	0	0	7	0	0	0	0	0	0	0	0	0	0	2	0	0	280	2	0	0	0	0	0	0	0	0	0	0	0	0	0	0	0	0	5	0	0	0	0	0	14	3	0	0	0	0
Conchiformibius steedae	153493	S	0	0	0	1	0	0	0	0	0	0	0	0	0	0	0	0	0	0	0	0	0	0	0	0	0	0	0	0	0	0	0	0	0	0	0	0	0	0	0	0	0	1	0	0	0	0	0
Burkholderia mayonis	1385591	S	0	0	0	1	0	0	0	0	0	0	0	0	0	0	0	0	0	0	0	0	0	0	0	0	0	0	0	0	0	0	0	0	0	0	0	0	0	0	0	0	0	0	0	0	0	0	0
Ottowia sp. oral taxon 894	1658672	S	0	0	0	9	227	0	94	11	51	2	0	0	0	0	0	0	0	1780	1	0	0	0	0	0	62	0	10	0	0	195	0	2	0	156	0	0	0	33	5	230	1	4207	3	487	0	0	10452
Haemophilus haemolyticus	726	S	0	0	0	982	0	0	2	0	0	0	0	0	0	0	62	0	5	74	90	2	0	16	0	0	146	0	26	2	36	8	1	0	318	19	0	2274	0	1	103	5	0	214	2485	1	125	20	36
Haemophilus influenzae	727	S	0	0	0	1009	2	0	0	1	0	1	1	0	0	0	23	36	0	28	14	8	2	4	0	0	87	19	49	2	20	3	4	14	62	65	0	2139	0	0	41	7	0	1025	1580	2	72	3	32
Haemophilus pittmaniae	249188	S	0	0	0	97	0	0	0	0	0	0	0	0	0	0	0	0	0	3	0	0	0	0	0	0	0	0	1	0	0	0	0	0	2	3	0	23	0	0	15	0	0	82	59	2	0	0	1
Haemophilus sp. oral taxon 036	712310	S	0	0	0	117	0	0	0	0	0	0	0	0	0	0	3	0	11	32	11	3	0	23	0	0	82	0	8	0	1	0	0	0	25	0	0	3249	0	0	11	0	0	1	2228	0	12	1	1
Haemophilus parahaemolyticus	735	S	0	0	0	60	0	0	0	0	0	0	0	0	0	0	0	0	0	0	0	1	0	0	0	0	1	0	0	0	1	0	0	0	1	1	0	539	0	0	0	0	0	153	666	0	0	0	3
Aggregatibacter aphrophilus	732	S	0	0	0	10546	0	4	1	0	1	0	0	0	0	0	239	0	1	42	15	106	0	0	0	1	250	0	15	0	0	3	3	0	5	377	0	291	0	8	112	0	0	787	2531	2	22	3	280
Aggregatibacter sp. 2125159857	2820817	S	0	0	0	207	1	0	0	0	2	0	0	0	0	0	22	0	0	75	51	38	1	0	0	2	103	0	12	0	0	3	1	0	111	218	0	2728	0	4	41	0	2	28	8183	0	1	0	180
Aggregatibacter sp. oral taxon 513	712150	S	0	0	0	244	0	0	0	0	3	0	0	0	0	0	34	0	0	233	100	8	0	0	0	0	31	0	146	0	0	0	0	0	20	250	0	430	0	7	109	0	0	265	1534	1	0	0	37
Aggregatibacter segnis	739	S	0	0	0	336	13	0	0	0	4	0	0	0	0	0	18	0	0	130	93	15	4	0	0	0	80	0	58	0	0	1	0	0	20	354	0	307	0	0	96	0	0	3	1183	0	0	0	12
Aggregatibacter actinomycetemcomitans	714	S	0	0	0	31	0	0	0	0	0	0	0	0	0	0	2	0	0	0	2	4	0	0	0	0	1	0	1	0	0	0	0	0	0	3	0	4	0	0	0	0	0	0	22	0	0	0	1
Pasteurella canis	753	S	0	0	0	1	0	0	0	0	0	0	0	0	0	0	0	0	0	0	0	1	0	0	0	0	0	0	0	0	0	0	0	0	0	0	0	3	0	0	4	0	0	0	9	0	0	0	1
Mannheimia varigena	85404	S	0	0	0	9	0	0	0	0	0	0	0	0	0	0	0	0	0	0	0	0	0	0	0	0	0	0	0	0	0	0	0	0	0	0	0	0	0	0	0	0	0	0	0	0	0	0	0
Mannheimia sp. USDA-ARS-USMARC-1261	1432056	S	0	0	0	12	0	0	0	0	0	0	0	0	0	0	0	0	0	0	0	0	0	0	0	0	0	0	0	0	0	0	0	0	0	0	0	0	0	0	0	0	0	0	2	0	0	0	0
Histophilus somni	731	S	0	0	0	8	0	0	0	0	0	0	0	1	0	0	0	0	0	0	1	0	0	0	0	0	0	0	0	0	0	0	0	0	0	0	0	0	1	0	0	0	0	0	3	0	0	0	1
Actinobacillus pleuropneumoniae	715	S	0	0	0	2	0	0	0	3	0	0	0	0	0	0	0	0	0	0	0	0	0	0	0	0	0	0	0	0	0	0	0	0	0	0	0	5	0	0	0	0	0	0	0	0	0	0	0
Cardiobacterium sp. Marseille-Q4385	2866573	S	0	0	0	2038	18	293	49	0	3	0	0	0	0	0	7	0	0	193	38	167	2	0	2	14	103	0	144	0	0	131	15	0	44	162	0	60	0	34	212	176	1888	225	918	32	24	268	2098
Pantoea agglomerans	549	S	0	0	0	213	0	0	2	0	0	2	0	0	0	0	0	4	1	0	0	0	0	0	1	0	0	0	7	0	0	0	0	3	0	0	0	0	0	0	0	0	0	0	0	2	86	28	0
Pantoea vagans	470934	S	0	0	0	24	0	0	0	0	0	0	0	0	0	0	0	0	0	0	0	0	0	0	0	0	0	0	0	0	0	0	0	1	0	0	0	0	0	0	0	0	0	0	0	5	45	1	0
Pantoea ananatis	553	S	0	0	0	5	0	0	0	0	0	0	0	0	0	0	0	0	0	0	0	0	0	0	0	0	0	0	0	0	0	0	0	0	0	0	0	0	0	0	0	0	0	0	0	1	0	0	0
Pantoea eucalypti	470933	S	0	0	0	10	0	0	0	0	0	0	0	0	0	0	0	0	0	0	0	0	0	0	0	0	0	0	0	0	0	0	0	0	0	0	0	0	0	0	0	0	0	0	0	0	0	1	0
Pantoea sp. At-9b	592316	S	0	0	0	1	0	0	0	0	0	0	0	0	0	0	0	0	0	0	0	0	0	0	0	0	0	0	0	0	0	0	0	0	0	1	0	0	0	0	0	1	0	0	0	0	0	0	0
Pantoea sp. SM3640	2787629	S	0	0	0	5	0	0	0	0	0	0	0	0	0	0	0	0	0	0	0	0	0	0	0	0	0	0	0	0	0	0	0	0	0	0	0	0	0	0	0	0	0	0	0	0	0	0	0
Erwinia gerundensis	1619313	S	0	0	0	5	0	0	0	0	0	0	0	0	0	0	0	0	0	0	0	0	0	0	0	0	0	0	0	0	0	0	0	0	0	0	0	0	0	0	0	0	0	0	0	3	2	25	0
Kosakonia cowanii	208223	S	0	0	0	19	0	0	0	0	0	0	0	0	0	0	0	0	0	0	0	0	0	0	0	0	0	0	0	0	2	0	0	0	0	0	0	0	0	0	0	0	0	0	0	3	0	0	0
Kosakonia sp. CCTCC M2018092	2492396	S	0	0	0	1	0	0	0	0	0	0	0	0	0	0	0	0	0	0	0	0	0	0	0	0	0	0	0	0	0	0	0	0	0	0	0	0	0	0	0	0	0	0	0	0	0	0	0
Salmonella enterica	28901	S	0	0	0	1	0	0	0	0	0	0	0	0	0	0	0	0	0	0	0	0	0	0	0	0	0	0	0	0	0	0	0	0	9	0	0	0	0	0	0	0	0	0	0	0	0	0	0
Salmonella sp. SJTUF14178	2745895	S	0	0	0	82	0	0	0	0	0	0	0	0	0	0	0	0	0	0	0	0	0	0	0	0	0	0	0	0	0	0	0	0	0	0	0	0	0	0	0	0	0	0	0	0	0	0	0
Enterobacter kobei	208224	S	0	0	0	1	0	0	0	0	0	0	0	0	0	0	0	0	0	0	0	0	0	0	0	0	0	0	7	0	0	0	0	0	0	0	0	0	0	0	0	0	0	0	2	0	0	0	0
Klebsiella pneumoniae	573	S	0	0	0	2	0	0	0	0	7	0	52	157	0	0	0	0	207	0	0	0	0	10	0	0	86	0	4932	0	0	58	0	0	0	0	0	102	154	0	27	0	0	30	0	0	0	67	79
Dickeya zeae	204042	S	0	0	0	1	0	0	0	0	0	0	0	0	0	0	0	0	0	0	0	0	0	0	0	0	0	0	0	0	0	0	0	0	0	0	0	0	0	0	0	0	0	0	0	0	0	0	0
Acinetobacter larvae	1789224	S	0	0	0	1	0	0	0	0	0	0	0	0	0	0	0	0	0	0	0	0	0	0	0	0	0	0	0	0	0	0	0	0	0	0	0	0	0	0	0	0	0	0	0	0	0	0	0
Moraxella catarrhalis	480	S	0	0	0	10	0	0	0	0	0	0	0	0	0	0	0	0	0	0	0	0	0	0	0	0	0	0	0	0	0	0	0	0	0	0	0	5	0	0	0	0	0	0	0	0	0	0	0
Pseudomonas poae	200451	S	0	0	0	7	0	0	0	0	0	0	0	0	0	0	0	1	0	0	0	0	0	0	0	0	0	0	0	0	0	0	0	0	0	0	0	0	0	0	0	0	0	0	0	0	0	3	0
Pseudomonas rhodesiae	76760	S	0	0	0	2	0	0	0	0	0	0	0	0	0	0	0	2	0	0	0	0	0	0	0	0	0	0	31	0	0	0	0	1	4	0	0	0	0	0	2	0	0	0	0	0	23	1	0
Pseudomonas syringae	317	S	0	0	0	5	0	0	0	0	0	0	1	5	0	0	0	0	0	0	0	0	0	0	0	0	0	0	0	0	0	0	0	7	0	0	0	0	0	0	0	0	0	0	0	4	8	10	0
Pseudomonas oryzihabitans	47885	S	0	0	0	2	0	0	0	0	0	0	0	0	0	0	0	0	0	0	0	0	0	0	0	0	0	0	0	0	0	0	0	0	0	0	1	0	0	0	0	6	0	0	0	0	0	0	0
Pseudomonas rhizosphaerae	216142	S	0	0	0	1	0	0	0	0	0	0	0	0	0	0	0	0	0	0	0	0	0	0	0	0	0	0	0	0	0	0	0	3	0	0	0	0	0	0	0	0	0	0	0	0	1	0	0
Pseudomonas sp. AO-1	2855434	S	0	0	0	1	0	0	0	0	0	0	0	0	0	0	0	0	0	0	0	0	0	0	0	0	0	0	0	0	0	0	0	0	0	0	0	0	0	0	0	0	0	0	0	0	0	0	0
Xanthomonas campestris	339	S	0	0	0	1	0	0	0	0	0	0	0	0	0	0	0	46	0	1	0	0	0	0	0	0	0	60	0	44	64	0	0	28	0	0	0	0	0	0	0	0	0	0	0	0	0	60	42
Stenotrophomonas sp. pho	2211160	S	0	0	0	1	0	0	0	0	0	0	0	0	0	0	0	0	0	0	0	0	0	0	0	0	0	0	0	0	0	0	0	0	0	0	0	0	0	0	0	0	0	0	0	0	0	0	0
Thermomonas sp. XSG	2771436	S	0	0	0	1	0	0	0	0	0	0	0	0	0	0	0	0	0	0	0	0	0	0	0	0	0	0	0	0	0	0	0	0	0	0	0	0	0	0	0	0	0	0	1	0	0	0	0
Campylobacter sp. CCUG 57310	2517362	S	0	0	0	13	0	0	3	0	0	0	0	0	0	0	0	0	1	0	2	0	0	0	1	0	0	1	1	0	0	0	0	0	0	2	0	2	3	0	0	0	0	0	2	0	0	0	3
Campylobacter lanienae	75658	S	0	0	0	9	0	0	0	0	0	0	0	0	0	0	0	0	0	0	0	0	0	0	0	0	1	0	0	0	0	0	0	0	0	0	0	0	0	0	0	0	0	0	1	0	0	0	0
Campylobacter hyointestinalis	198	S	0	0	0	6	0	0	0	0	0	0	0	0	0	0	0	0	0	0	0	0	0	0	0	0	0	0	0	0	0	1	0	0	0	0	0	0	0	0	0	0	0	0	0	0	0	0	2
Campylobacter hominis	76517	S	0	0	0	1	0	0	0	0	0	0	0	0	0	0	2	1	0	16	4	0	0	0	20	0	0	0	0	0	0	0	0	0	0	22	0	4	3	0	0	0	0	0	6	0	0	0	4
Helicobacter pylori	210	S	0	0	0	4	0	0	0	0	0	0	0	0	0	0	0	0	0	0	0	0	0	0	0	0	0	0	0	0	0	0	0	0	0	0	0	0	0	0	0	0	0	0	0	0	0	0	0
Chryseobacterium gallinarum	1324352	S	0	0	0	9	0	0	0	2	0	3	0	0	0	0	0	0	5	0	2	0	0	0	0	0	4	0	0	0	0	0	0	0	2	0	0	21	3	0	3	0	0	0	0	0	0	0	0
Prevotella sp. Rep29	2691580	S	0	0	0	8	9	0	0	29	1	0	0	0	0	0	6	0	13	8	0	17	2	0	8	4	10	0	0	27	0	0	10	0	0	53	0	0	102	3	6	10	1	0	0	0	0	0	1
Porphyromonas asaccharolytica	28123	S	0	0	0	29	2	0	5	0	21	0	0	0	0	0	0	1	5	5	57	2	1	0	35	0	19	0	12	13	0	0	0	0	5	8	0	203	291	1	4	0	0	0	1	2	1	7	57
Porphyromonas cangingivalis	36874	S	0	0	0	4	8	0	0	0	0	0	0	0	1	0	2	49	12	1	3	7	0	0	10	1	3	5	0	3	1	0	24	20	0	53	0	2	16	0	0	1	1	0	0	0	2	0	21
Sodaliphilus pleomorphus	2606626	S	0	0	0	4	6	0	0	3	0	0	0	0	0	0	2	1	3	2	1	0	0	0	3	1	0	0	0	0	0	2	0	2	1	6	0	0	1	0	0	3	0	0	0	0	2	0	0
Pedobacter suwonensis	332999	S	0	0	0	1	0	0	0	0	0	0	0	0	0	0	0	0	0	0	0	0	0	0	0	0	0	0	0	0	0	0	0	0	0	0	0	0	0	0	0	0	0	0	0	0	0	0	0
Fusobacterium pseudoperiodonticum	2663009	S	0	0	0	9247	0	0	1115	1	0	0	0	1	5	0	3	28	3467	337	214	35	0	0	107	0	30	15534	611	3	4	9	112	23	134	4052	0	4531	40	14	298	7	3	0	14292	14	1072	586	163
Fusobacterium periodonticum	860	S	0	0	0	711	0	0	56	0	0	0	0	0	0	0	0	2	276	44	29	2	0	0	16	0	10	1172	117	0	0	1	17	0	75	435	0	437	0	0	37	0	0	0	1261	6	505	15	35
Fusobacterium hwasookii	1583098	S	0	0	0	237	0	0	91	0	0	0	0	12	0	0	6	9	236	72	73	21	0	0	13	0	59	123	33	0	26	1	39	0	31	257	0	108	95	5	30	2	4	0	232	3	112	12	179
Fusobacterium canifelinum	285729	S	0	0	0	45	0	0	35	0	0	0	0	0	0	0	0	0	77	11	8	10	0	0	1	0	9	39	12	1	0	0	4	2	8	40	1	21	15	1	1	2	1	0	53	1	1	1	47
Fusobacterium sp. oral taxon 203	671211	S	0	0	0	5	0	0	6	0	0	0	0	0	0	1	1	0	42	6	40	4	0	0	0	0	24	0	7	3	7	0	6	0	5	52	0	87	22	0	0	0	0	1	19	0	0	8	59
Leptotrichia sp. oral taxon 498	712368	S	0	0	0	4	0	0	228	0	0	0	0	1	0	0	15	3	24	30	42	1307	4	0	32	1	15	0	2	21	1	1	13	5	69	79	15	16	84	14	5	0	6	0	37	0	20	0	27
Pseudoleptotrichia goodfellowii	157692	S	0	0	0	6	1	2	44	0	0	0	0	0	0	0	0	3	33	15	31	25	0	0	3	0	50	0	7	0	0	0	0	1	0	7	0	2	0	4	5	0	0	0	130	2	6	2	8
Streptobacillus moniliformis	34105	S	0	0	0	3	0	4	3	0	0	0	0	0	0	0	0	0	0	0	0	1	0	0	4	0	0	1	1	0	0	0	1	0	3	4	0	8	6	0	0	1	3	0	11	0	6	1	3
Treponema pedis	409322	S	0	0	0	15	0	6	12	0	0	0	1	1	0	1	8	5	23	3	14	0	0	0	28	0	9	23	0	2	0	11	2	7	16	6	1	12	19	1	3	12	2	3	7	0	1	2	100
Treponema parvum	138851	S	0	0	0	4	7	0	17	0	0	0	0	0	0	6	76	0	67	56	218	1	6	0	6	38	40	0	19	0	1	4	0	0	82	31	3	11	237	1	6	4	19	0	1	1	1	8	2008
Treponema succinifaciens	167	S	0	0	0	3	0	0	0	0	0	0	0	0	0	0	3	0	2	1	3	0	0	0	5	0	43	1	0	0	0	0	0	0	0	1	0	1	15	0	0	0	0	0	0	0	0	0	23
Candidatus Saccharimonas aalborgensis	1332188	S	0	0	0	9	1	0	5	0	0	0	0	0	1	0	4	0	6	25	5	46	1	0	2	0	4	0	1	0	6	4	0	0	2	1	0	8	4	1	4	4	0	21	4	0	1	0	68
Jonquetella anthropi	428712	S	0	0	0	1	0	0	0	0	0	0	0	0	0	0	0	0	0	0	2	0	0	0	6	0	1	0	0	0	0	0	0	0	0	0	0	1	0	0	0	0	2	0	0	0	0	1	0
Akkermansia muciniphila	239935	S	0	0	0	2	0	0	0	0	0	0	0	0	0	0	0	0	1	0	0	5	0	0	0	0	0	0	0	0	0	0	0	0	0	1	0	1	1	0	0	1	0	0	0	0	0	0	1
Fusarium graminearum	5518	S	0	0	0	55	0	0	0	0	0	0	0	0	0	0	0	1	0	0	0	0	0	0	0	0	0	0	0	0	0	0	0	1	0	0	0	0	0	0	0	0	0	0	0	4	0	1	0
Colletotrichum higginsianum	80884	S	0	0	0	3	0	0	0	0	0	0	0	1	0	0	0	0	0	0	0	0	0	0	0	0	0	0	32	0	0	0	0	0	0	0	0	0	0	0	0	0	0	0	0	0	0	0	0
Aspergillus chevalieri	182096	S	0	0	0	4	0	0	0	0	0	0	0	0	0	0	0	0	0	0	0	0	0	0	0	0	0	0	0	0	0	0	0	0	0	0	0	0	0	0	0	0	0	0	0	0	0	0	0
Zymoseptoria tritici	1047171	S	0	0	0	9	0	0	0	0	0	0	0	0	0	0	0	0	0	0	0	0	0	0	0	0	0	0	0	0	0	0	0	0	0	0	0	0	0	0	0	0	0	0	0	0	0	0	0
Natrialba magadii	13769	S	0	0	0	1	0	0	3	1	0	0	0	0	0	0	0	0	0	1	0	0	0	0	0	0	0	1	0	0	0	0	0	0	0	0	0	0	0	0	0	0	0	0	0	1	0	0	0
Streptococcus phage K13	1448274	S	0	0	0	22	0	14	0	0	0	0	0	0	0	0	0	0	0	0	0	0	0	0	0	0	0	0	0	0	0	0	0	0	0	0	0	0	0	0	0	0	0	0	20	0	0	0	0
Streptococcus phage phiARI0746	1701837	S	0	0	0	18	0	0	0	0	0	0	0	0	0	0	0	0	0	0	0	0	0	0	0	0	0	15	0	0	0	0	0	0	0	0	0	6	0	0	0	9	0	0	65	0	31	0	0
Propionibacterium virus P1.1	1982264	S	0	0	0	14	0	0	0	0	0	0	0	0	0	0	0	0	0	0	0	0	0	0	0	0	0	0	0	0	0	0	0	0	0	0	0	0	0	0	0	0	0	0	0	0	0	0	0
Aggregatibacter phage S1249	683735	S	0	0	0	11	0	0	0	0	0	0	0	0	0	0	0	0	0	0	0	0	0	0	0	0	0	0	0	0	0	0	0	0	0	0	0	0	0	0	0	0	0	0	0	0	0	0	0
Actinomyces virus Av1	338473	S	0	0	0	12	0	22	0	0	0	0	4	0	0	0	0	0	0	0	0	0	0	0	0	0	0	0	0	0	0	0	0	0	0	0	0	0	2	0	0	0	0	0	0	0	0	0	0
Cucumber mosaic virus	12305	S	0	0	0	1	0	0	0	0	0	0	0	0	0	0	0	0	0	0	0	0	0	0	0	0	0	0	0	0	0	0	0	0	0	0	0	0	0	0	0	0	0	0	0	0	0	0	0
Prevotella ruminicola	839	S	0	0	0	0	1	2	1	0	0	0	0	0	0	0	0	1	0	0	0	1	0	0	4	0	0	8	0	0	0	4	1	1	0	16	0	6	18	2	2	2	0	0	4	0	0	0	1
Bacteroides nordii	291645	S	0	0	0	0	2	0	0	1	0	0	0	1	0	0	1	0	0	1	9	0	0	0	0	0	0	0	0	0	0	0	0	0	0	0	0	0	0	0	1	0	1	0	0	0	0	0	0
Polaribacter sp. Q13	2806551	S	0	0	0	0	1	0	0	0	0	0	0	0	0	0	0	0	0	0	0	0	0	0	0	0	0	0	0	0	0	0	0	0	0	0	0	0	0	0	0	0	0	0	0	0	0	0	0
Pedobacter roseus	336820	S	0	0	0	0	1	0	0	0	0	0	0	0	0	0	0	0	0	0	0	0	0	0	0	0	0	0	0	0	0	0	0	0	0	0	0	0	0	0	0	0	0	0	0	0	0	0	0
Arthrobacter agilis	37921	S	0	0	0	0	1	0	0	0	0	0	0	0	0	0	0	0	0	0	0	0	0	0	0	0	0	0	0	0	0	0	0	0	0	0	0	0	0	0	0	0	0	0	0	0	0	0	0
Eggerthella lenta	84112	S	0	0	0	0	3	0	12	0	0	0	0	0	0	0	8	0	0	0	2	0	0	0	0	0	0	0	0	0	0	0	0	0	4	8	0	14	0	0	1	0	2	0	0	0	0	0	0
Peptacetobacter hiranonis	89152	S	0	0	0	0	4	0	1	0	0	0	0	0	0	0	0	0	0	0	0	0	0	0	0	0	0	0	0	0	0	0	0	0	1	3	0	0	4	0	0	0	0	0	0	0	32	0	0
Oscillibacter sp. MM50	2714355	S	0	0	0	0	8	0	0	0	0	0	0	0	0	0	0	0	0	0	0	0	0	0	0	0	0	0	0	22	0	0	0	0	0	3	0	0	0	0	0	3	0	0	2	0	0	0	0
Desulfobulbus oralis	1986146	S	0	0	0	0	648	1	0	0	1	0	0	0	0	0	98	0	0	0	524	0	114	0	21	37	34	0	115	0	5	0	0	0	571	117	0	116	267	0	136	0	4	0	1	0	0	4	53
Desulfomicrobium orale	132132	S	0	0	0	0	2	0	0	0	0	0	0	1	0	0	2	0	0	0	4	0	80	0	0	280	0	0	0	0	0	0	0	0	0	0	0	0	3	390	0	0	3	0	0	0	0	0	18
Pseudodesulfovibrio profundus	57320	S	0	0	0	0	1	0	0	0	0	0	0	0	0	0	0	0	0	0	0	0	0	0	0	0	0	0	0	0	0	0	0	0	0	0	0	0	0	0	0	0	0	0	0	0	0	0	0
Geoalkalibacter subterraneus	483547	S	0	0	0	0	1	0	0	0	0	0	0	0	0	0	0	0	0	0	0	0	0	0	0	0	0	0	0	0	0	0	0	0	0	0	0	0	0	0	0	0	0	0	0	0	0	0	0
Treponema brennaborense	81028	S	0	0	0	0	1	0	0	0	0	0	0	0	0	0	0	0	2	0	3	0	0	0	0	0	0	0	0	0	0	0	0	0	2	1	0	0	7	0	1	1	0	0	0	0	0	0	25
Streptococcus infantarius	102684	S	0	0	0	0	0	6	0	0	0	0	0	0	0	0	0	0	0	9	0	0	0	0	0	0	0	0	0	0	0	3	0	0	0	0	0	0	0	0	0	3	0	0	0	0	0	0	0
Streptococcus gallolyticus	315405	S	0	0	0	0	0	3	0	34	0	0	2	0	0	0	2	0	0	0	0	0	0	0	0	0	0	0	0	0	7	1	0	0	4	0	0	0	0	0	6	0	5	0	2	0	9	0	11
Streptococcus respiraculi	2021971	S	0	0	0	0	0	1	0	0	0	0	0	0	0	0	0	0	0	2	1	0	0	0	0	0	0	2	0	1	0	0	0	0	0	0	0	0	0	0	0	0	0	1	0	0	0	0	2
Streptococcus halotolerans	1814128	S	0	0	0	0	0	1	0	0	0	0	0	0	0	0	0	0	0	0	0	0	0	0	0	0	0	0	0	0	0	0	0	0	0	0	0	0	0	0	0	0	0	0	0	0	1	0	0
Lactococcus cremoris	1359	S	0	0	0	0	0	904	0	0	14	0	2	0	0	0	0	0	0	0	0	45	0	0	0	0	0	2	0	0	0	1	0	6	0	5	0	0	0	0	0	0	0	262	2	0	0	0	0
Lactococcus garvieae	1363	S	0	0	0	0	0	114	0	0	0	1	0	0	0	0	0	2	0	0	0	0	0	0	0	0	0	0	0	0	0	0	0	0	0	0	0	0	0	0	0	0	0	0	0	1	0	0	0
Lactobacillus terrae	2269374	S	0	0	0	0	0	1	0	0	0	0	0	0	0	0	0	0	0	0	0	0	0	0	0	0	0	0	0	0	0	0	0	0	0	0	0	0	0	0	0	0	0	0	0	0	0	0	0
Weissella ceti	759620	S	0	0	0	0	0	2	0	0	0	0	0	0	0	0	0	0	0	0	0	0	0	0	0	0	0	0	0	0	0	0	0	0	0	0	0	0	0	0	0	0	0	0	0	0	0	0	0
Enterococcus casseliflavus	37734	S	0	0	0	0	0	6	0	35	0	0	0	0	0	0	0	0	0	0	0	0	0	0	0	0	0	3	0	0	0	0	0	0	0	0	0	0	0	0	0	0	0	0	0	0	3	0	0
Staphylococcus pseudintermedius	283734	S	0	0	0	0	0	1	0	1	0	0	0	0	0	0	0	15	0	0	0	0	0	0	0	0	0	0	0	0	0	0	0	3	0	6	0	0	0	0	0	0	0	0	0	0	0	0	0
Staphylococcus simiae	308354	S	0	0	0	0	0	1	0	1	0	0	0	0	0	0	0	0	0	0	0	0	0	0	0	0	0	0	0	0	0	0	0	0	0	0	0	0	0	0	0	0	0	0	0	0	0	0	0
Priestia megaterium	1404	S	0	0	0	0	0	8	5	5	0	0	0	0	0	0	0	0	1	0	0	0	0	0	0	0	0	2	0	0	0	0	0	0	0	2	0	0	0	0	0	0	0	0	0	0	0	22	0
Ruthenibacterium lactatiformans	1550024	S	0	0	0	0	0	8	0	0	0	0	0	0	0	0	0	0	0	0	27	0	0	0	0	0	1	0	0	0	0	0	0	0	1	0	0	0	0	0	0	0	0	0	0	0	0	0	1
Alkalibacter sp. ES005	2815577	S	0	0	0	0	0	2	0	0	0	0	0	0	0	0	0	0	0	0	0	0	0	0	0	0	0	0	0	0	0	0	0	0	0	0	0	0	0	0	0	0	0	0	0	0	0	0	0
Clostridium fermenticellae	2068654	S	0	0	0	0	0	1	0	0	0	0	0	0	0	0	0	0	0	0	0	0	0	0	0	0	0	0	0	3	0	0	0	0	0	0	0	0	0	0	0	0	0	0	0	0	0	0	0
Mobiluncus curtisii	2051	S	0	0	0	0	0	56	125	28	4	0	0	3	0	6	0	0	9	6	9	2	0	0	407	0	2	0	1	444	52	0	0	0	0	116	2	3	12	0	3	0	1	1	13	2	5	4	5
Trueperella pecoris	2733571	S	0	0	0	0	0	2	0	0	0	0	0	0	0	1	0	0	0	3	0	0	0	0	0	0	0	0	0	0	1	1	0	0	0	0	0	0	0	0	0	0	0	0	0	0	0	0	2
Winkia sp. C64	2692125	S	0	0	0	0	0	2	0	0	0	0	0	0	0	0	0	0	0	0	0	0	0	0	0	0	0	1	0	0	0	0	0	0	0	0	0	0	0	0	0	0	0	0	0	0	0	0	0
Boudabousia tangfeifanii	1912795	S	0	0	0	0	0	1	1	0	0	0	0	0	0	0	0	0	0	0	0	0	0	0	0	0	0	0	0	0	0	0	0	0	0	0	0	0	0	0	0	0	0	0	0	0	0	0	0
Arthrobacter sp. D5-1	1477518	S	0	0	0	0	0	1	0	0	0	0	0	0	0	0	0	0	0	0	0	0	0	0	0	0	0	0	0	0	0	0	0	0	0	0	0	0	0	0	0	0	0	0	0	0	0	0	0
Dermabacter jinjuensis	1667168	S	0	0	0	0	0	19	6	0	2	0	0	0	0	0	0	2	0	9	0	1	0	0	63	0	0	0	0	0	5	0	0	1	0	7	0	0	0	0	0	0	0	0	16	1	0	2	1
Corynebacterium silvaticum	2320431	S	0	0	0	0	0	18	0	0	0	0	0	0	0	0	0	0	0	0	0	0	0	0	0	0	0	0	0	0	0	0	0	0	0	0	0	0	0	0	0	0	0	0	2	0	0	0	0
Corynebacterium pelargi	1471400	S	0	0	0	0	0	16	2	1	0	0	0	0	0	0	0	2	0	0	0	0	0	0	8	0	0	0	0	0	0	5	0	0	0	1	0	0	0	0	0	7	0	0	8	0	1	2	0
Corynebacterium freneyi	134034	S	0	0	0	0	0	16	2	0	0	0	0	0	0	0	0	0	0	0	0	0	0	0	0	0	0	0	0	0	1	1	0	1	0	0	0	1	1	0	0	0	0	0	5	0	5	1	0
Corynebacterium amycolatum	43765	S	0	0	0	0	0	78	21	94	75	0	3	0	0	0	0	17	0	0	0	0	0	0	0	0	0	0	0	24	0	22	0	15	0	18	0	0	0	0	0	27	0	0	0	0	42	0	0
Mycolicibacterium fortuitum	1766	S	0	0	0	0	0	9	0	1	0	1	0	53	0	0	0	5	11	0	0	0	0	0	1	0	1	7	0	0	4	1	0	1	0	0	2	0	0	0	0	6	0	0	0	0	1	1	0
Streptomyces sp. WAC 01438	2203204	S	0	0	0	0	0	1	0	0	0	0	0	0	0	0	0	0	0	0	0	0	0	0	0	0	0	0	0	0	0	0	0	0	0	0	0	0	0	0	0	0	0	0	0	0	0	0	0
Gordonibacter urolithinfaciens	1335613	S	0	0	0	0	0	34	0	12	0	0	0	0	0	0	0	0	13	1	0	34	0	0	104	0	0	3	0	6	12	16	0	0	0	97	0	0	70	5	0	27	0	0	19	0	11	7	2
Mycoplasma hominis	2098	S	0	0	0	0	0	1	0	0	0	0	1	0	0	0	0	0	0	0	0	0	0	0	0	0	0	0	0	0	0	4	0	0	0	0	0	0	0	1	0	0	4	0	0	0	0	0	1
Mycoplasma anserisalpingitidis	519450	S	0	0	0	0	0	1	0	0	0	0	0	0	0	0	0	0	0	0	0	0	0	0	0	0	0	0	0	0	0	0	0	0	0	0	0	0	7	0	0	0	0	0	0	0	0	0	0
Coprobacter secundus	1501392	S	0	0	0	0	0	1	0	0	0	0	0	0	0	0	0	0	0	0	0	0	0	0	0	0	0	0	0	0	0	0	0	0	0	0	0	0	0	0	0	0	0	0	0	0	0	0	0
Echinicola sp. LN3S3	2591634	S	0	0	0	0	0	1	0	0	0	0	0	0	0	0	0	0	0	0	0	0	0	0	0	0	0	0	0	0	0	0	0	0	0	0	0	0	0	0	0	0	0	0	0	0	0	0	0
Campylobacter sp. RM8964	1660074	S	0	0	0	0	0	1	0	0	0	0	0	0	0	0	0	0	0	0	0	0	0	0	0	0	0	0	0	0	0	0	0	0	0	0	0	0	0	0	0	0	0	0	0	0	0	0	0
Serpentinomonas raichei	1458425	S	0	0	0	0	0	1	0	0	0	0	0	0	0	0	0	0	1	0	0	0	0	0	0	0	0	0	0	0	0	0	0	0	0	0	0	0	0	0	0	0	0	0	0	0	0	0	0
Hydrogenophaga sp. BA0156	2716225	S	0	0	0	0	0	1	0	0	0	0	0	23	0	0	0	0	0	0	0	0	0	0	0	0	0	0	0	0	0	0	0	0	0	0	0	0	0	0	0	0	0	0	0	0	0	0	0
Methyloversatilis sp. RAC08	1842540	S	0	0	0	0	0	2	0	0	0	0	0	0	0	0	0	0	0	0	0	0	0	0	0	0	0	0	0	0	0	0	0	0	0	0	0	0	0	0	0	0	0	0	0	0	0	0	0
Pseudomonas aeruginosa	287	S	0	0	0	0	0	6	0	0	0	0	0	12	0	0	0	13	19	336	0	9	0	0	0	0	0	0	0	0	6950	0	0	0	0	0	0	1	0	0	0	0	0	0	0	0	38	0	6
Enterobacter hormaechei	158836	S	0	0	0	0	0	4	0	0	0	0	0	0	0	0	0	0	0	0	0	0	0	0	0	0	0	0	0	0	0	0	0	0	0	0	0	0	0	0	0	0	0	0	0	0	0	0	0
Mixta intestinalis	1615494	S	0	0	0	0	0	1	0	0	0	0	0	0	0	0	0	0	0	0	0	0	0	0	0	0	0	0	0	0	0	0	0	0	0	0	0	0	0	0	0	0	0	0	0	0	0	0	0
Luteimonas sp. JM171	1896164	S	0	0	0	0	0	2	0	0	0	0	0	0	0	0	0	0	0	0	0	0	0	0	0	0	0	0	0	0	0	0	0	0	0	0	0	0	0	0	0	0	0	0	0	0	0	0	0
Sphingobium sp. TKS	1315974	S	0	0	0	0	0	19	0	0	0	0	0	23	0	0	0	0	29	0	0	0	0	0	0	0	0	0	0	0	0	0	0	0	0	0	0	0	0	0	7	0	0	0	0	0	0	0	0
Altererythrobacter sp. TH136	2067415	S	0	0	0	0	0	1	0	0	0	0	0	0	0	0	0	0	0	0	0	0	0	0	0	0	0	0	0	0	0	0	0	0	0	0	0	0	0	0	0	0	0	0	0	0	0	0	0
Croceicoccus naphthovorans	1348774	S	0	0	0	0	0	1	0	0	0	0	0	0	0	0	0	0	0	0	0	0	0	0	0	0	0	0	0	0	0	0	0	0	0	0	0	0	0	0	0	0	0	0	0	0	0	0	0
Aurantiacibacter atlanticus	1648404	S	0	0	0	0	0	1	0	0	0	0	0	0	0	0	0	0	0	0	0	0	0	0	0	0	0	0	0	0	0	0	0	0	0	0	0	0	0	0	0	0	0	0	0	0	0	0	0
Methylobacterium brachiatum	269660	S	0	0	0	0	0	4	0	0	0	0	0	0	0	0	0	0	0	0	0	0	0	0	0	0	0	0	0	0	0	0	0	0	0	0	0	0	0	0	0	0	0	0	0	0	0	25	0
Bosea sp. RAC05	1842539	S	0	0	0	0	0	2	0	0	0	2	0	5	0	0	0	3	52	0	0	0	0	0	0	0	0	0	1	0	0	0	0	0	0	0	0	0	0	0	0	2	0	0	0	0	0	0	0
Terricaulis silvestris	2686094	S	0	0	0	0	0	1	0	0	0	0	0	0	0	0	0	0	0	0	0	0	0	0	0	0	0	0	0	0	0	0	0	0	0	0	0	0	0	0	0	0	0	0	0	0	0	0	0
Borrelia miyamotoi	47466	S	0	0	0	0	0	1	0	0	0	0	0	0	0	0	0	0	0	0	0	0	0	0	0	0	0	0	0	0	0	0	0	0	0	0	0	0	0	0	0	0	0	0	0	0	0	0	0
Borreliella burgdorferi	139	S	0	0	0	0	0	1	0	0	0	0	0	0	0	0	0	0	0	0	0	0	0	0	0	0	0	0	0	0	0	0	0	0	0	0	0	0	0	0	0	0	0	0	0	0	0	0	0
Ustilago maydis	5270	S	0	0	0	0	0	1	0	0	0	0	0	0	0	0	0	1	0	0	0	0	0	0	0	0	0	0	0	0	0	0	0	0	0	0	0	0	0	0	0	0	0	0	0	0	0	0	0
Dictyostelium discoideum	44689	S	0	0	0	0	0	1	0	0	0	0	0	0	0	0	0	0	0	0	0	0	0	0	0	0	0	0	0	0	0	0	0	0	0	0	0	0	0	0	0	0	0	0	0	0	0	0	0
Streptococcus phage phiARI0462	1701826	S	0	0	0	0	0	6	0	0	0	0	0	0	0	0	0	0	0	0	0	0	0	0	9	0	0	0	0	0	0	0	0	0	0	0	0	0	0	0	0	0	0	0	0	0	0	0	0
Human polyomavirus 5	1891726	S	0	0	0	0	0	1	0	0	0	0	0	0	0	0	0	0	0	0	0	0	0	0	0	0	0	0	0	0	0	0	0	0	0	0	0	0	0	0	0	0	0	0	0	0	0	1	0
Parabacteroides merdae	46503	S	0	0	0	0	0	0	1	0	0	0	0	0	0	0	0	0	0	0	0	0	0	0	3	1	0	0	0	0	0	0	0	0	0	0	0	0	7	0	0	2	0	0	0	0	0	1	0
Bacteroides coprosuis	151276	S	0	0	0	0	0	0	1	0	0	0	0	0	0	0	1	0	0	0	0	0	0	0	0	0	0	0	0	0	0	0	0	0	0	0	0	0	0	0	0	0	0	0	0	0	0	0	0
Butyricimonas faecalis	2093856	S	0	0	0	0	0	0	33	0	0	0	0	0	0	0	1	3	0	0	0	0	0	0	0	3	0	0	0	0	22	1	0	1	0	144	0	13	5	0	0	0	1	0	44	0	0	0	17
Streptococcus ratti	1341	S	0	0	0	0	0	0	1	0	0	0	0	0	0	0	0	0	0	0	0	0	0	0	0	0	0	0	0	0	0	0	0	0	0	0	0	0	0	0	0	0	0	0	0	0	0	0	0
Lactococcus lactis	1358	S	0	0	0	0	0	0	5	11	0	0	7	0	0	0	0	5	0	0	0	0	0	0	0	0	0	1	0	1	3	2	3	7	0	4	23	1	0	0	0	5	0	0	1	0	3	22	3
Enterococcus hirae	1354	S	0	0	0	0	0	0	1	1	0	0	0	0	0	0	0	0	0	0	0	0	0	0	0	0	0	0	0	0	0	0	0	0	0	0	0	0	0	0	0	0	0	0	0	0	0	0	0
Enterococcus rotai	118060	S	0	0	0	0	0	0	1	0	0	0	0	0	0	0	0	0	0	0	0	0	0	0	0	0	0	0	0	0	0	0	0	0	0	0	0	0	0	0	0	0	0	0	0	0	0	0	0
Lactobacillus acidophilus	1579	S	0	0	0	0	0	0	1	0	0	0	0	0	0	0	1	0	0	0	4	0	0	0	0	0	0	0	0	0	0	0	0	0	0	0	3	0	186	0	0	0	0	0	0	0	0	0	0
Paucilactobacillus nenjiangensis	1296540	S	0	0	0	0	0	0	1	0	0	0	0	0	0	0	0	0	0	0	0	0	0	0	0	0	0	0	0	0	0	0	0	0	0	0	0	0	0	0	0	0	0	0	0	0	0	0	0
Ligilactobacillus ruminis	1623	S	0	0	0	0	0	0	1	1	0	0	0	0	0	0	0	0	0	0	0	0	0	0	1	0	0	0	0	3	0	0	0	0	0	0	0	0	0	0	0	0	0	0	0	0	0	0	0
Gemella sp. ND 6198	2040624	S	0	0	0	0	0	0	14	0	0	8	6	0	0	0	11	0	16	3	10	0	0	0	11	0	0	5	7	0	0	0	0	0	0	23	0	4	22	0	6	6	0	0	5	0	14	0	15
Bacillus altitudinis	293387	S	0	0	0	0	0	0	2	0	0	0	0	0	0	0	0	0	0	0	0	0	0	0	0	0	0	1	0	0	0	0	0	0	0	0	0	0	0	0	0	1	0	0	0	0	0	0	0
Sporosarcina sp. PTS2304	2283194	S	0	0	0	0	0	0	5	0	0	0	0	0	0	0	0	0	0	0	0	0	0	0	0	0	0	0	0	0	0	0	0	0	0	0	0	0	0	0	0	0	0	0	0	0	0	0	0
Coprococcus comes	410072	S	0	0	0	0	0	0	58	0	0	0	0	0	0	0	0	0	0	6	9	46	0	0	44	0	0	0	5	279	0	9	0	0	18	32	0	5	12	0	0	22	0	0	0	0	18	0	10
Coprococcus sp. ART55/1	751585	S	0	0	0	0	0	0	2	0	0	0	0	0	0	0	0	0	0	0	0	2	0	0	0	0	0	0	0	0	0	0	0	0	0	0	0	0	2	0	0	0	0	0	0	0	0	0	12
Blautia producta	33035	S	0	0	0	0	0	0	14	0	0	0	0	0	0	0	0	0	1	1	0	0	0	0	10	0	1	16	1	2	0	2	0	0	1	2	0	1	4	0	0	0	0	0	3	0	1	0	0
Blautia sp. SC05B48	2479767	S	0	0	0	0	0	0	11	0	0	0	0	0	0	0	0	0	2	0	0	0	0	0	14	0	0	46	0	0	0	8	0	0	3	0	0	0	0	0	0	17	0	0	3	14	0	0	0
Blautia hansenii	1322	S	0	0	0	0	0	0	5	0	0	0	0	0	0	0	0	0	0	0	0	0	0	0	0	0	0	8	0	0	0	0	0	0	0	5	0	0	0	0	0	0	0	0	10	0	8	0	0
Butyrivibrio fibrisolvens	831	S	0	0	0	0	0	0	11	0	0	0	0	0	0	0	0	0	0	0	0	0	0	0	11	0	0	0	0	0	0	5	0	0	0	3	0	6	1	0	0	15	0	0	0	0	0	0	0
Anaerocolumna chitinilytica	1727145	S	0	0	0	0	0	0	1	0	0	0	0	0	0	0	0	0	0	0	0	0	0	0	0	0	0	1	1	0	0	0	0	0	0	1	0	1	0	0	0	0	0	0	1	0	0	0	1
Faecalicatena sp. Marseille-Q4148	2823316	S	0	0	0	0	0	0	3	0	0	0	16	0	0	0	0	0	2	0	0	0	0	0	10	0	0	0	0	0	0	0	0	0	2	8	0	6	3	0	32	0	0	0	0	9	12	0	0
Eubacterium limosum	1736	S	0	0	0	0	0	0	400	0	0	0	0	7	0	0	0	0	0	1	1	0	0	0	0	0	0	0	0	7	0	0	0	0	3	0	0	0	0	0	0	0	0	0	0	0	20	8	0
Oscillibacter sp. MM59	2714358	S	0	0	0	0	0	0	24	0	0	0	0	0	0	0	0	0	0	0	0	0	0	0	3	0	0	0	0	2	0	9	0	0	0	0	0	0	4	5	0	0	0	0	2	0	7	2	0
Oscillibacter sp. NSJ-62	2763056	S	0	0	0	0	0	0	1	0	0	0	0	0	0	0	0	0	1	0	0	0	0	0	73	0	0	0	0	12	0	0	0	0	0	0	0	0	2	5	0	0	0	0	0	0	0	0	10
Peptoniphilus harei	54005	S	0	0	0	0	0	0	1	0	15	0	0	0	0	0	0	0	0	53	2	2	0	0	0	0	0	0	0	0	0	0	1	0	0	0	0	2	5	0	2	0	0	0	0	0	0	3	68
Peptoniphilus ivorii	54006	S	0	0	0	0	0	0	1	0	0	0	0	0	0	0	0	0	0	1	0	0	0	0	0	0	0	0	0	0	0	0	0	0	0	0	0	0	0	0	0	0	0	0	0	0	0	0	0
Keratinibaculum paraultunense	1278232	S	0	0	0	0	0	0	3	0	0	0	0	0	0	0	0	0	0	0	0	0	0	0	0	0	0	0	0	0	0	0	0	0	0	0	0	0	0	0	0	0	0	0	0	0	0	0	0
Ezakiella massiliensis	1852374	S	0	0	0	0	0	0	5	1	0	0	0	0	0	1	0	0	3	11	0	2	0	0	10	0	0	23	0	0	0	10	0	0	0	2	0	1	1	0	0	1	0	0	1	1	4	0	0
Longicatena caecimuris	1796635	S	0	0	0	0	0	0	2	0	0	0	0	0	0	0	0	0	0	0	2	0	0	0	0	0	0	0	0	12	0	3	0	0	0	0	0	0	1	0	0	2	0	0	0	0	0	0	0
Erysipelothrix rhusiopathiae	1648	S	0	0	0	0	0	0	1	0	0	0	0	0	0	0	0	0	0	0	0	0	0	0	0	0	0	0	0	0	0	0	0	0	0	0	0	0	0	0	0	0	0	0	0	0	0	0	0
Amedibacterium intestinale	2583452	S	0	0	0	0	0	0	1	0	0	0	0	0	0	0	0	0	0	0	0	0	0	0	0	0	0	0	0	0	0	0	0	0	0	0	0	0	0	0	0	0	0	0	0	0	0	0	0
Actinomyces procaprae	2560010	S	0	0	0	0	0	0	1	0	0	1	0	0	0	0	0	0	2	0	0	3	0	0	0	0	1	0	0	1	0	0	0	0	1	1	0	1	0	0	0	1	0	0	1	0	1	0	3
Arcanobacterium sp. 2701	2722751	S	0	0	0	0	0	0	4	0	0	0	0	0	0	0	0	0	0	0	0	0	0	0	0	0	0	0	0	0	0	0	0	0	0	0	0	1	1	0	0	0	0	0	0	0	0	0	0
Bifidobacterium pullorum	78448	S	0	0	0	0	0	0	1	0	0	0	0	0	0	0	0	0	0	0	0	0	0	0	0	0	0	0	0	0	0	0	0	0	0	0	0	0	0	0	0	0	0	0	0	0	0	0	0
Arthrobacter sp. NicSoilB8	2830998	S	0	0	0	0	0	0	1	0	0	0	0	0	0	0	0	0	0	0	0	0	0	0	0	0	0	0	0	0	0	0	0	0	0	0	0	0	0	0	0	0	0	0	0	0	0	0	0
Auritidibacter sp. NML130574	2170745	S	0	0	0	0	0	0	1	0	0	0	0	0	0	0	0	0	0	0	0	0	0	0	0	0	0	0	0	0	0	0	0	0	0	0	0	0	0	0	0	0	0	0	0	0	0	0	0
Paenarthrobacter sp. YJN-D	2735317	S	0	0	0	0	0	0	1	0	0	0	0	0	0	0	0	0	0	0	0	0	0	0	5	0	0	0	0	0	0	0	0	0	0	0	0	0	0	0	0	0	0	0	0	0	7	0	0
Microterricola viridarii	412690	S	0	0	0	0	0	0	1	0	0	0	0	0	0	0	0	0	0	0	0	0	0	0	0	0	0	0	0	0	0	0	0	0	0	0	0	0	0	0	0	0	0	0	0	0	0	0	0
Corynebacterium kutscheri	35755	S	0	0	0	0	0	0	1	0	0	0	0	0	0	0	0	0	0	0	0	10	0	0	0	0	0	0	0	0	0	0	0	0	0	0	0	0	0	0	0	0	0	0	1	1	0	0	0
Corynebacterium uterequi	1072256	S	0	0	0	0	0	0	1	0	0	0	0	0	0	0	0	0	0	0	0	0	0	0	0	0	0	0	0	0	0	0	0	0	0	0	0	0	0	0	0	0	0	0	0	0	0	0	0
Arabia massiliensis	1870985	S	0	0	0	0	0	0	1	0	0	0	0	0	0	0	0	0	0	0	0	0	0	0	0	0	0	0	0	0	0	0	0	0	0	0	0	0	0	0	0	0	0	0	0	0	0	0	0
Mycoplasmopsis citelli	171281	S	0	0	0	0	0	0	1	0	0	0	0	0	0	0	0	0	0	0	0	0	0	0	0	0	0	0	0	0	0	0	0	0	0	0	0	0	0	0	0	0	0	0	0	0	0	0	0
Mycoplasma orale	2121	S	0	0	0	0	0	0	1	0	0	0	0	0	0	0	0	0	22	4	8	10	0	0	0	0	0	0	25	0	0	0	0	0	0	12	0	0	0	1	0	2	0	0	0	0	0	7	1
Sebaldella termitidis	826	S	0	0	0	0	0	0	1	0	0	0	0	0	0	0	0	0	0	0	0	0	0	0	0	0	0	0	0	0	0	0	0	0	0	0	0	0	0	0	0	0	0	0	0	0	0	0	0
Fusobacterium mortiferum	850	S	0	0	0	0	0	0	1	0	0	0	0	0	0	0	0	0	0	0	0	0	0	0	0	0	1	0	0	0	0	0	0	0	0	0	0	0	0	0	0	0	0	0	0	0	0	0	0
Campylobacter iguaniorum	1244531	S	0	0	0	0	0	0	1	0	0	0	0	0	0	0	0	0	0	4	0	0	0	0	0	0	2	0	0	0	0	0	0	0	0	0	0	1	0	0	0	0	0	0	0	0	0	0	2
Neisseria canis	493	S	0	0	0	0	0	0	1	0	0	0	0	0	0	0	0	2	0	0	0	0	0	0	0	0	0	0	0	0	0	0	0	3	0	0	0	0	0	0	0	0	0	0	0	0	0	0	0
Acinetobacter lwoffii	28090	S	0	0	0	0	0	0	7	0	0	0	0	20	0	0	0	0	0	0	0	0	0	0	13	0	0	0	0	0	0	0	0	0	0	0	0	0	0	0	1	0	0	0	0	0	0	29	15
Acinetobacter radioresistens	40216	S	0	0	0	0	0	0	1	0	0	0	0	0	0	0	0	0	0	0	0	0	0	0	0	0	0	0	0	0	0	0	0	0	0	0	0	0	0	0	0	0	0	0	0	0	0	0	0
Providencia sneebia	516075	S	0	0	0	0	0	0	1	0	0	0	0	0	0	0	0	0	0	0	0	0	0	0	0	0	0	0	0	0	0	0	0	0	0	0	0	0	0	0	0	0	0	0	0	0	0	0	0
Treponema sp. RCC2812	2787628	S	0	0	0	0	0	0	1	0	0	0	1	0	0	0	0	0	0	1	0	2	0	0	0	0	0	1	0	0	0	0	0	0	0	0	0	0	7	0	0	0	0	0	1	0	0	0	1
Oceanispirochaeta crateris	2518645	S	0	0	0	0	0	0	1	0	0	0	0	0	0	0	0	0	0	0	0	0	0	0	0	0	0	0	0	0	0	0	0	0	0	0	0	0	0	0	0	0	0	0	0	0	0	0	0
Lactococcus phage P335 sensu lato	354260	S	0	0	0	0	0	0	2	0	0	0	0	0	0	0	0	0	0	0	0	0	0	0	0	0	0	0	0	0	0	0	0	0	0	0	0	0	0	0	0	0	0	0	0	0	0	0	0
Streptococcus virus Cp1	1982584	S	0	0	0	0	0	0	259	0	0	0	0	0	0	0	0	0	0	0	0	0	0	0	0	0	0	0	0	0	0	0	0	0	21	0	0	0	0	0	0	0	0	0	0	0	0	0	0
Streptococcus virus Cp7	1982585	S	0	0	0	0	0	0	15	0	0	0	0	0	0	0	0	0	0	0	0	0	0	0	0	0	0	0	0	0	0	0	0	0	10	0	0	0	0	0	0	0	0	0	0	0	0	0	0
Enterococcus phage EF62phi	977801	S	0	0	0	0	0	0	1	5807	0	0	0	0	0	0	0	0	0	0	0	0	0	0	0	0	0	0	0	0	0	0	0	0	0	0	0	0	0	0	0	0	0	0	0	0	0	0	0
Enterococcus sp. FDAARGOS_375	2060307	S	0	0	0	0	0	0	0	1	0	0	0	0	0	0	0	0	0	0	0	0	0	0	0	0	0	0	0	0	0	0	0	0	0	0	0	0	0	0	0	0	0	0	0	0	0	0	0
Enterococcus sp. FDAARGOS_553	2420313	S	0	0	0	0	0	0	0	5	0	0	0	0	0	0	0	0	0	0	0	0	0	0	0	0	0	0	0	0	0	0	0	0	0	0	0	0	0	0	0	0	0	0	0	0	0	0	0
Enterococcus durans	53345	S	0	0	0	0	0	0	0	1	0	0	0	0	0	0	0	0	0	0	0	0	0	0	0	0	0	0	0	0	0	0	0	0	0	0	0	0	0	0	0	0	0	0	0	0	0	1	7
Enterococcus gilvus	160453	S	0	0	0	0	0	0	0	1	0	0	0	0	0	0	0	0	0	0	0	0	0	0	0	0	0	0	0	0	0	0	0	0	0	0	0	0	0	0	0	0	0	0	0	0	0	0	0
Lactococcus raffinolactis	1366	S	0	0	0	0	0	0	0	2	0	0	0	0	0	0	0	0	0	0	0	0	0	0	0	0	0	0	0	0	0	1	0	1	0	0	1	1	0	0	0	0	0	0	0	0	2	1	0
Staphylococcus schweitzeri	1654388	S	0	0	0	0	0	0	0	13	0	0	0	0	0	0	0	0	0	0	0	0	0	0	0	0	0	0	0	0	0	0	0	0	0	0	0	0	0	0	0	0	0	0	0	0	0	0	0
Staphylococcus sp. M0911	2025492	S	0	0	0	0	0	0	0	18	0	0	0	0	0	0	0	0	0	0	0	0	0	0	0	0	0	0	0	0	0	0	0	0	0	0	0	0	0	0	0	0	0	0	0	0	0	0	0
Staphylococcus sp. MZ8	2836366	S	0	0	0	0	0	0	0	816	0	0	0	0	0	0	0	0	0	0	0	0	0	0	0	0	0	0	0	0	0	0	0	0	0	0	0	0	0	0	0	0	0	0	0	0	0	0	0
Staphylococcus saprophyticus	29385	S	0	0	0	0	0	0	0	4	0	0	0	0	0	0	0	2	1	0	0	0	0	0	0	0	0	0	0	0	0	0	0	2	0	0	0	0	0	0	0	0	0	0	0	0	0	0	0
Staphylococcus warneri	1292	S	0	0	0	0	0	0	0	9	0	0	0	5	0	1	0	75	0	13	0	0	0	0	0	0	0	0	0	0	0	0	0	103	1	0	0	0	0	0	0	0	0	0	0	0	10	10	0
Staphylococcus argenteus	985002	S	0	0	0	0	0	0	0	58	0	0	0	0	0	0	0	0	0	0	0	0	0	0	0	0	0	0	0	0	0	0	0	0	0	0	0	0	0	0	0	0	0	0	0	0	0	0	0
Staphylococcus condimenti	70255	S	0	0	0	0	0	0	0	2	0	0	0	0	0	0	0	0	0	1	0	0	0	0	0	0	0	0	0	0	0	0	0	0	0	0	0	0	0	0	0	0	0	0	0	0	0	0	0
Staphylococcus lugdunensis	28035	S	0	0	0	0	0	0	0	1	0	0	0	0	0	0	0	3	0	1	0	0	0	0	0	0	0	5	0	0	0	0	0	1	0	0	0	0	0	0	1	0	0	0	0	0	0	3	1
Staphylococcus nepalensis	214473	S	0	0	0	0	0	0	0	1	0	0	0	0	0	0	0	0	0	0	0	0	0	0	0	0	0	0	0	0	0	0	0	0	0	0	0	0	0	0	0	0	0	0	0	0	0	0	0
Staphylococcus debuckii	2044912	S	0	0	0	0	0	0	0	1	0	0	0	0	0	0	0	0	0	0	0	0	0	0	0	0	0	0	0	0	0	0	0	0	0	0	0	0	0	0	0	0	0	0	0	0	0	0	0
Staphylococcus xylosus	1288	S	0	0	0	0	0	0	0	1	0	0	0	0	0	0	0	0	0	0	0	0	0	0	0	0	0	0	0	0	0	0	0	0	0	0	0	0	0	0	0	0	0	0	0	0	0	0	0
Staphylococcus simulans	1286	S	0	0	0	0	0	0	0	1	0	0	0	0	0	0	0	1	0	0	0	0	0	0	0	0	0	0	0	0	0	0	0	1	0	0	0	0	0	0	0	0	0	0	0	0	0	0	0
Mammaliicoccus sciuri	1296	S	0	0	0	0	0	0	0	3	0	0	0	0	0	0	0	2	0	0	0	0	0	0	0	0	0	0	0	0	0	0	0	0	0	0	0	0	0	0	0	0	0	0	0	0	0	0	0
Mammaliicoccus fleurettii	150056	S	0	0	0	0	0	0	0	1	0	0	0	0	0	0	0	0	0	0	0	0	0	0	0	0	0	0	0	0	0	0	0	0	0	0	0	0	0	0	0	0	0	0	0	0	0	0	0
Macrococcus caseolyticus	69966	S	0	0	0	0	0	0	0	1	0	0	0	0	0	0	0	0	0	0	0	0	0	0	0	0	0	0	0	0	0	0	0	0	0	0	0	0	0	0	0	0	0	0	0	0	0	0	0
Macrococcus sp. IME1552	1898474	S	0	0	0	0	0	0	0	1	0	0	0	0	0	0	0	0	0	0	0	0	0	0	0	0	0	0	0	0	0	0	0	0	0	0	0	0	0	0	0	0	0	0	0	0	0	0	0
Bacillus anthracis	1392	S	0	0	0	0	0	0	0	2	0	0	0	0	0	0	0	0	0	0	0	0	0	0	0	0	0	179	0	3	0	0	0	0	0	0	0	0	0	0	0	0	0	0	0	0	0	0	0
Bacillus sp. NSP9.1	1071078	S	0	0	0	0	0	0	0	1	0	0	0	0	0	0	0	0	0	0	0	0	0	0	0	0	0	0	0	0	0	0	0	0	0	0	0	0	0	0	0	0	0	0	0	0	0	0	0
Bacillus velezensis	492670	S	0	0	0	0	0	0	0	2	0	0	0	0	0	0	0	0	0	0	0	0	0	0	0	0	0	0	0	0	0	5	0	0	0	0	0	0	0	0	0	0	0	0	0	0	0	0	0
Kurthia zopfii	1650	S	0	0	0	0	0	0	0	1	0	0	0	0	0	0	0	0	0	0	0	0	0	0	0	0	0	0	0	0	0	0	0	0	0	0	0	0	0	0	0	0	0	0	0	0	0	0	0
Listeria monocytogenes	1639	S	0	0	0	0	0	0	0	2	0	0	0	0	0	0	0	0	0	0	0	0	0	0	0	0	0	0	0	0	0	0	0	0	0	0	0	0	0	0	0	0	0	0	0	0	0	0	0
Veillonella sp. OK1	1096935	S	0	0	0	0	0	0	0	4	0	0	0	0	0	0	0	0	0	5	0	0	2	0	14	0	0	0	0	0	0	1	0	0	9	0	0	22	2	0	0	1	0	0	0	0	0	0	0
Pseudobutyrivibrio xylanivorans	185007	S	0	0	0	0	0	0	0	1	0	0	0	0	0	0	0	0	0	0	0	0	0	0	0	0	0	0	0	0	0	0	0	0	0	0	0	0	0	0	0	1	0	0	0	0	0	0	5
Clostridium kluyveri	1534	S	0	0	0	0	0	0	0	1	0	0	0	0	0	0	0	0	0	0	0	0	0	0	0	0	0	0	0	0	0	0	0	0	0	0	0	0	0	0	0	0	0	0	0	0	0	0	0
Corynebacterium simulans	146827	S	0	0	0	0	0	0	0	525	1247	0	0	0	0	0	0	0	0	1	0	0	0	0	0	0	0	0	0	0	0	0	0	0	0	0	0	0	0	0	0	0	0	0	0	0	0	15	0
Corynebacterium minutissimum	38301	S	0	0	0	0	0	0	0	56	4	0	0	0	0	0	0	0	22	2	1	0	0	0	0	0	0	0	0	0	0	0	0	0	0	0	0	0	0	0	0	0	0	0	0	0	0	1	0
Corynebacterium glucuronolyticum	39791	S	0	0	0	0	0	0	0	23	0	0	0	0	0	0	0	0	0	0	0	0	0	0	4	0	0	0	0	0	0	0	0	0	0	0	0	0	0	0	0	0	0	0	0	0	0	2	0
Corynebacterium propinquum	43769	S	0	0	0	0	0	0	0	3	7	0	0	0	0	0	0	226	0	52	0	0	0	0	0	0	0	1	0	24	272	0	0	134	0	0	0	0	0	0	0	0	0	0	0	0	0	3	0
Corynebacterium epidermidicanis	1050174	S	0	0	0	0	0	0	0	2	0	0	0	0	0	0	0	0	0	0	0	0	0	0	0	0	0	0	0	0	0	0	0	0	0	0	0	0	0	0	0	0	0	0	0	0	0	0	0
Corynebacterium macginleyi	38290	S	0	0	0	0	0	0	0	1	3	0	0	0	0	0	0	1	0	2	0	0	0	0	0	1	0	0	1	0	6	0	0	0	0	1	0	7	0	0	0	0	0	0	0	0	0	5	0
Corynebacterium glutamicum	1718	S	0	0	0	0	0	0	0	4	0	0	0	19	0	0	0	0	0	0	0	0	0	0	0	0	0	0	0	0	0	0	0	0	0	0	0	0	0	0	0	0	0	0	0	0	0	0	0
Corynebacterium riegelii	156976	S	0	0	0	0	0	0	0	1	0	0	0	0	0	0	0	10	0	2	0	0	0	0	0	0	0	0	0	0	0	0	0	2	0	0	0	0	0	0	0	0	0	0	0	0	0	0	0
Glutamicibacter protophormiae	37930	S	0	0	0	0	0	0	0	1	0	0	0	2	0	0	0	0	0	0	0	0	0	0	0	0	0	0	0	0	0	0	0	0	0	0	0	0	0	0	0	0	0	0	0	0	0	0	0
Microlunatus sagamiharensis	546874	S	0	0	0	0	0	0	0	1	0	0	0	1	0	0	0	0	0	0	0	0	0	0	0	0	0	0	0	0	0	0	0	0	0	0	0	0	0	0	0	0	0	0	0	0	0	0	0
Streptacidiphilus sp. PB12-B1b	2705012	S	0	0	0	0	0	0	0	5	0	0	0	0	0	0	0	0	0	0	0	0	0	0	0	0	0	0	0	0	0	0	0	0	0	0	0	0	0	0	0	0	0	0	0	0	0	0	0
Actinoalloteichus hoggarensis	1470176	S	0	0	0	0	0	0	0	1	0	0	0	0	0	0	0	0	0	0	0	0	0	0	0	0	0	0	0	0	0	0	0	0	0	0	0	0	0	0	0	0	0	0	0	0	0	0	0
Bacteroides caecimuris	1796613	S	0	0	0	0	0	0	0	1	0	0	0	4	0	0	0	0	6	0	0	1	0	0	2	3	0	0	0	0	0	1	0	0	1	0	0	1	0	0	0	0	0	0	0	0	0	0	0
Dysgonomonas sp. HDW5A	2714926	S	0	0	0	0	0	0	0	2	0	0	0	0	0	0	0	0	0	0	0	0	0	0	0	0	0	0	0	0	0	0	0	0	0	0	0	0	0	0	0	0	0	0	0	0	0	0	0
Empedobacter falsenii	343874	S	0	0	0	0	0	0	0	1	0	0	0	0	0	0	0	0	0	0	0	0	0	0	0	0	0	0	0	0	0	0	0	0	0	0	0	0	0	0	0	0	0	0	0	0	0	0	0
Campylobacter fetus	196	S	0	0	0	0	0	0	0	2	0	0	0	0	0	0	0	0	0	1	0	0	0	0	0	0	0	0	0	0	0	0	0	0	0	0	0	0	0	0	0	1	0	0	0	0	0	0	0
Acinetobacter sp. NEB 394	2743575	S	0	0	0	0	0	0	0	4	0	0	0	0	0	0	0	0	0	0	0	0	0	0	0	0	0	0	0	0	0	0	0	0	0	0	0	0	0	0	0	0	0	0	0	0	0	6	0
Pseudomonas putida	303	S	0	0	0	0	0	0	0	3	0	0	0	3	0	1	0	6	0	1	0	2	0	0	0	0	0	0	9	0	8600	0	0	4	0	0	0	0	0	0	0	0	0	0	0	0	2	22	0
Methylorubrum populi	223967	S	0	0	0	0	0	0	0	4	0	0	0	0	0	0	0	2	0	8	0	0	0	0	0	0	0	0	0	0	0	0	0	0	0	0	0	12	0	0	0	0	0	0	0	0	22	4	0
Bradyrhizobium sp. 6(2017)	1197460	S	0	0	0	0	0	0	0	1	0	0	0	0	0	0	0	0	0	0	0	0	0	0	0	0	0	0	0	0	0	0	0	0	0	0	0	0	0	0	0	0	0	0	0	0	0	0	0
Brevundimonas sp. PAMC22021	2861285	S	0	0	0	0	0	0	0	1	0	0	0	13	0	0	0	0	0	0	0	0	0	0	0	0	0	0	0	0	0	0	0	1	0	0	0	0	0	0	0	0	0	0	0	0	0	1	0
[Candida] glabrata	5478	S	0	0	0	0	0	0	0	1	0	0	0	0	0	0	0	0	0	0	0	0	0	1	0	0	0	0	0	0	0	0	0	0	0	0	0	0	1	0	0	0	0	0	0	0	0	0	0
Enterococcus phage EFC-1	1486428	S	0	0	0	0	0	0	0	49	0	0	0	0	0	0	0	0	0	0	0	0	0	0	0	0	0	0	0	0	0	0	0	0	0	0	0	0	0	0	0	0	0	0	0	0	0	0	0
Staphylococcus virus IME1348-01	2846259	S	0	0	0	0	0	0	0	35	0	0	0	0	0	0	0	0	0	0	0	0	0	0	0	0	0	0	0	0	0	0	0	0	0	0	0	0	0	0	0	0	0	0	0	0	0	0	0
Staphylococcus virus 23MRA	2846248	S	0	0	0	0	0	0	0	97	0	0	0	0	0	0	0	0	0	0	0	0	0	0	0	0	0	0	0	0	0	0	0	0	0	0	0	0	0	0	0	0	0	0	0	0	0	0	0
Staphylococcus virus IPLAC1C	1980931	S	0	0	0	0	0	0	0	1	0	0	0	0	0	0	0	0	0	2	0	0	0	0	0	0	0	0	0	0	0	0	0	0	0	0	0	0	0	0	0	0	0	0	0	0	0	0	0
Serratia marcescens	615	S	0	0	0	0	0	0	0	0	46173	0	0	0	0	0	0	0	0	0	0	4	0	0	0	0	0	0	0	0	0	0	0	1	0	0	0	0	0	0	0	0	0	0	0	0	0	9	0
Serratia plymuthica	82996	S	0	0	0	0	0	0	0	0	13	0	0	0	0	0	0	0	0	0	0	0	0	0	0	0	0	0	0	0	0	0	0	0	0	0	0	0	0	0	0	0	0	0	0	0	0	0	0
Serratia liquefaciens	614	S	0	0	0	0	0	0	0	0	16	0	0	0	0	0	0	2	0	0	0	0	0	0	0	0	0	0	17	0	0	0	0	0	0	0	0	0	0	0	0	0	0	0	0	0	0	0	0
Serratia sp. FDAARGOS_506	2420306	S	0	0	0	0	0	0	0	0	2	0	0	0	0	0	0	0	0	0	0	0	0	0	0	0	0	0	0	0	0	0	0	0	0	0	0	0	0	0	0	0	0	0	0	0	0	0	0
Serratia sp. HRI	2663241	S	0	0	0	0	0	0	0	0	8	0	0	0	0	0	0	0	0	0	0	0	0	0	0	0	0	0	0	0	0	0	0	0	0	0	0	0	0	0	0	0	0	0	0	0	0	0	0
Serratia nematodiphila	458197	S	0	0	0	0	0	0	0	0	8	0	0	0	0	0	0	0	0	0	0	0	0	0	0	0	0	0	0	0	0	0	0	0	0	0	0	0	0	0	0	0	0	0	0	0	0	0	0
Serratia surfactantfaciens	2741499	S	0	0	0	0	0	0	0	0	2	0	0	0	0	0	0	0	0	0	0	0	0	0	0	0	0	0	0	0	0	0	0	0	0	0	0	0	0	0	0	0	0	0	0	0	0	0	0
Serratia grimesii	82995	S	0	0	0	0	0	0	0	0	1	0	0	0	0	0	0	0	0	0	0	0	0	0	0	0	0	0	0	0	0	0	0	0	0	0	0	0	0	0	0	0	0	0	0	0	0	0	0
Serratia odorifera	618	S	0	0	0	0	0	0	0	0	1	0	0	0	0	0	0	0	0	0	0	0	0	0	0	0	0	0	0	0	0	0	0	0	0	0	0	0	0	0	0	0	0	0	0	0	1	0	0
Serratia quinivorans	137545	S	0	0	0	0	0	0	0	0	1	0	0	0	0	0	0	0	0	0	0	0	0	0	0	0	0	0	0	0	0	0	0	0	0	0	0	0	0	0	0	0	0	0	0	0	0	0	0
Serratia symbiotica	138074	S	0	0	0	0	0	0	0	0	1	0	0	0	0	0	0	0	0	0	0	0	0	0	0	0	0	0	0	0	0	0	0	0	0	0	0	0	0	0	0	0	0	0	0	0	0	0	0
Serratia ureilytica	300181	S	0	0	0	0	0	0	0	0	6	0	0	0	0	0	0	0	0	0	0	0	0	0	0	0	0	0	0	0	0	0	0	0	0	0	0	0	0	0	0	0	0	0	0	0	0	0	0
Kosakonia oryzae	497725	S	0	0	0	0	0	0	0	0	1	0	0	0	0	0	0	0	0	0	0	0	0	0	0	0	0	0	0	0	0	0	0	0	0	0	0	0	0	0	0	0	0	0	0	0	0	0	0
Photorhabdus asymbiotica	291112	S	0	0	0	0	0	0	0	0	1	0	0	0	0	0	0	0	0	0	0	0	0	0	0	0	0	0	0	0	0	0	0	0	0	0	0	0	0	0	0	0	0	0	0	0	0	0	0
Alcaligenes faecalis	511	S	0	0	0	0	0	0	0	0	3	0	0	0	0	1	0	0	2	13	0	0	0	0	0	0	0	5	0	0	0	0	0	0	0	0	0	0	0	0	0	0	0	0	0	0	0	0	0
Corynebacterium incognita	2754725	S	0	0	0	0	0	0	0	0	54	0	0	0	0	0	0	0	0	0	0	0	0	0	0	0	0	0	0	0	0	0	0	0	0	0	0	0	0	0	0	0	0	0	0	0	0	0	0
Corynebacterium sp. L2-79-05	373068	S	0	0	0	0	0	0	0	0	31	0	0	0	0	0	0	0	0	0	0	0	0	0	0	0	0	0	0	0	0	0	0	0	0	0	0	0	0	0	0	0	0	0	0	0	0	0	0
Corynebacterium casei	160386	S	0	0	0	0	0	0	0	0	6	0	0	0	0	0	0	0	0	0	0	0	0	0	0	0	0	0	0	0	0	0	0	0	0	0	0	0	0	0	0	0	0	0	0	0	0	0	0
Corynebacterium coyleae	53374	S	0	0	0	0	0	0	0	0	6	0	0	0	0	0	0	0	0	11	0	0	0	0	0	0	0	0	0	0	0	0	0	1	0	0	0	0	0	0	0	0	0	0	0	0	1	1	0
Corynebacterium singulare	161899	S	0	0	0	0	0	0	0	0	6	0	0	0	0	0	4	0	5	1	0	0	0	0	0	0	0	0	0	0	0	0	0	0	0	0	0	0	0	0	0	0	0	0	0	0	0	6	0
Actinotignum schaalii	59505	S	0	0	0	0	0	0	0	0	279	0	0	0	0	0	0	0	0	4	0	0	0	0	0	0	0	0	0	0	0	0	0	1	0	0	0	1	0	0	0	0	0	0	0	0	0	0	0
Phocaeicola vulgatus	821	S	0	0	0	0	0	0	0	0	2	0	0	0	0	0	0	0	0	2	0	0	0	0	0	0	0	0	0	0	0	2	0	0	0	0	0	1	4	0	0	0	0	0	0	0	0	0	0
Cloacibacillus porcorum	1197717	S	0	0	0	0	0	0	0	0	1	0	0	0	0	0	0	0	0	0	0	0	0	0	0	0	0	0	0	0	0	0	0	0	0	0	0	0	0	0	0	0	0	0	0	0	0	0	0
Kocuria rhizophila	72000	S	0	0	0	0	0	0	0	0	0	1	0	2	0	0	0	0	0	0	0	0	0	0	0	0	0	0	0	0	0	0	0	0	0	0	0	0	0	0	0	0	0	0	0	0	0	0	0
Kocuria turfanensis	388357	S	0	0	0	0	0	0	0	0	0	1	0	0	0	0	0	0	0	0	0	0	0	0	0	0	0	0	0	0	0	0	0	0	0	0	0	0	0	0	0	0	0	0	0	0	0	0	0
Lactococcus piscium	1364	S	0	0	0	0	0	0	0	0	0	1	0	0	0	0	0	0	0	0	0	0	0	0	0	0	0	0	0	0	0	3	0	3	0	0	25	0	0	0	0	0	0	0	0	0	49	0	0
Pediococcus acidilactici	1254	S	0	0	0	0	0	0	0	0	0	8	0	0	0	0	0	1	0	0	0	0	0	0	0	0	0	0	0	0	0	0	0	2	0	0	3	0	2	0	0	1	0	0	0	0	1	0	0
Leuconostoc citreum	33964	S	0	0	0	0	0	0	0	0	0	5	0	0	0	0	0	28	15	0	0	0	0	0	0	0	0	0	0	0	0	0	0	21	0	0	0	0	2	0	0	0	0	0	0	0	40	0	0
Staphylococcus saccharolyticus	33028	S	0	0	0	0	0	0	0	0	0	1	0	0	0	0	0	0	0	0	0	0	0	0	0	0	0	0	0	0	0	0	0	0	0	0	0	0	0	0	0	0	0	0	0	0	0	1	0
Bacteroides sp. M10	2763022	S	0	0	0	0	0	0	0	0	0	7	0	0	0	3	1	0	0	5	0	4	0	0	1	0	0	0	0	0	0	0	0	0	0	0	0	0	21	0	0	0	0	0	1	5	0	0	2
Bacteroides eggerthii	28111	S	0	0	0	0	0	0	0	0	0	3	0	0	0	0	2	0	0	14	0	0	0	0	0	1	1	0	0	0	0	1	0	0	0	2	0	0	34	0	0	0	0	0	0	0	0	0	7
Pseudomonas sp. phDV1	253237	S	0	0	0	0	0	0	0	0	0	3	0	0	0	0	4	0	0	0	0	0	0	0	0	0	0	0	0	0	0	0	0	0	0	0	0	0	0	0	0	0	0	0	0	0	0	0	0
Pseudomonas fluorescens	294	S	0	0	0	0	0	0	0	0	0	1	12	12	0	0	0	61	0	0	0	56	0	0	0	2	0	0	0	0	0	0	4	37	0	0	0	0	0	0	0	0	0	0	0	0	1943	3	0
Raoultella planticola	575	S	0	0	0	0	0	0	0	0	0	1	0	0	0	0	0	0	0	0	0	0	0	0	0	0	0	0	14	0	0	0	0	0	0	0	0	0	0	0	0	0	0	0	0	0	0	0	0
Sphingobium baderi	1332080	S	0	0	0	0	0	0	0	0	0	2	0	0	0	0	0	0	0	0	0	0	0	0	0	0	0	0	0	0	0	0	7	0	0	0	0	0	0	21	0	0	0	0	0	0	0	4	0
Eremothecium gossypii	33169	S	0	0	0	0	0	0	0	0	0	81	0	0	0	0	0	0	0	0	0	0	0	0	0	0	0	0	0	0	0	0	0	0	0	0	0	0	0	0	0	0	0	0	0	0	0	0	0
Kazachstania naganishii	588726	S	0	0	0	0	0	0	0	0	0	5	0	0	0	0	0	0	1	0	0	0	0	0	0	0	0	0	0	0	0	0	0	0	0	0	0	0	0	0	0	0	0	0	0	0	0	0	0
Scheffersomyces stipitis	4924	S	0	0	0	0	0	0	0	0	0	14	0	0	0	0	0	0	0	0	0	0	0	0	0	0	0	1	0	0	0	0	0	0	0	0	0	0	0	0	0	0	0	0	0	0	0	0	0
Pichia kudriavzevii	4909	S	0	0	0	0	0	0	0	0	0	57	0	0	0	0	0	0	0	0	0	0	0	0	0	0	0	0	0	0	0	0	0	0	0	0	0	0	0	0	0	0	0	0	0	0	0	0	0
Weissella jogaejeotgali	1631871	S	0	0	0	0	0	0	0	0	0	0	1	0	0	0	0	0	0	0	0	0	0	0	0	0	0	0	0	0	0	0	0	0	0	0	0	0	0	0	0	0	0	0	0	0	0	0	0
Paeniclostridium sordellii	1505	S	0	0	0	0	0	0	0	0	0	0	11	0	0	0	0	0	0	0	0	0	0	0	0	0	0	0	0	0	0	0	0	0	0	0	0	0	0	0	0	0	0	0	0	0	0	0	0
Blautia argi	1912897	S	0	0	0	0	0	0	0	0	0	0	2	0	0	0	0	0	0	0	0	0	0	0	0	0	0	3	0	0	0	0	0	0	0	0	0	0	0	0	2	0	0	0	0	0	0	0	0
Herbinix luporum	1679721	S	0	0	0	0	0	0	0	0	0	0	11	0	0	0	0	0	0	0	0	0	0	0	0	0	0	0	0	0	0	0	0	0	0	0	0	0	0	0	0	0	0	0	0	0	0	0	27
Helcococcus kunzii	40091	S	0	0	0	0	0	0	0	0	0	0	1	0	0	0	2	0	1	0	0	0	0	0	0	0	0	0	0	0	0	1	0	0	1	1	0	0	1	0	1	0	0	0	0	0	1	0	6
Rothia terrae	396015	S	0	0	0	0	0	0	0	0	0	0	1	4	1	0	0	0	0	0	0	0	0	0	0	0	1	0	0	3	0	0	0	0	0	0	0	0	0	0	0	0	0	0	0	0	0	0	0
Actinomyces weissii	675090	S	0	0	0	0	0	0	0	0	0	0	1	0	0	0	0	0	0	0	1	0	0	0	0	0	0	1	0	0	0	1	0	0	1	0	0	4	0	0	0	0	0	0	1	0	1	1	2
Mycolicibacterium boenickei	146017	S	0	0	0	0	0	0	0	0	0	0	35	0	0	0	0	29	0	0	0	0	0	0	0	0	47	64	3	0	0	11	0	4	0	0	0	0	0	22	0	5	0	0	0	0	0	0	0
Mycolicibacterium septicum	98668	S	0	0	0	0	0	0	0	0	0	0	1	0	0	0	0	0	0	0	0	0	0	0	0	0	0	0	0	0	0	0	0	0	0	0	0	0	0	0	0	0	0	0	0	0	0	0	0
Mycobacterium paragordonae	1389713	S	0	0	0	0	0	0	0	0	0	0	1	11	0	0	0	0	1	0	0	0	0	0	1	1	0	0	0	0	0	0	1	0	0	0	0	0	0	2	0	0	0	0	0	0	0	2	0
Ureaplasma parvum	134821	S	0	0	0	0	0	0	0	0	0	0	1	0	0	0	0	0	0	0	0	0	0	0	0	0	0	0	0	0	0	0	0	0	0	0	0	1	1	0	1	0	0	0	1	0	1	0	6
Chryseobacterium salivictor	2547600	S	0	0	0	0	0	0	0	0	0	0	18	0	0	0	0	0	0	0	0	0	0	0	0	0	0	0	0	0	0	0	0	0	0	0	0	0	0	0	0	0	0	0	0	0	0	0	0
Hymenobacter sp. DG25A	1385663	S	0	0	0	0	0	0	0	0	0	0	2	0	0	0	0	0	0	0	0	0	0	0	0	0	0	0	0	0	0	0	0	0	0	0	0	0	0	0	0	0	0	0	0	0	0	0	0
Hydrogenophaga sp. PAMC20947	2565558	S	0	0	0	0	0	0	0	0	0	0	7	0	0	0	0	0	0	0	0	0	0	0	0	0	0	0	0	0	0	0	0	0	0	0	0	0	0	0	0	0	0	0	0	0	0	0	0
Candidatus Kinetoplastibacterium desouzaii	994692	S	0	0	0	0	0	0	0	0	0	0	2	0	0	0	0	0	0	0	0	0	0	0	0	0	0	0	0	0	0	0	0	0	0	0	0	0	0	0	0	0	0	0	0	0	0	0	0
Rugosibacter aromaticivorans	1565605	S	0	0	0	0	0	0	0	0	0	0	2	3	0	0	0	0	19	2	0	0	0	0	0	0	0	0	0	0	0	0	0	0	0	0	0	0	0	0	0	0	0	0	0	0	0	0	0
Pseudomonas azotoformans	47878	S	0	0	0	0	0	0	0	0	0	0	2	0	0	0	0	3	0	0	0	0	0	0	0	0	0	0	0	0	0	0	0	5	0	0	0	0	0	0	0	0	0	0	0	0	1	9	0
Pseudomonas orientalis	76758	S	0	0	0	0	0	0	0	0	0	0	1	0	0	0	0	0	0	0	0	0	0	0	0	0	0	0	0	0	0	0	0	1	0	0	0	0	0	0	0	0	0	0	0	0	3	1	0
Pseudomonas sp. ADPe	2774873	S	0	0	0	0	0	0	0	0	0	0	2	0	0	0	0	0	0	0	0	0	0	0	0	0	0	0	0	0	0	0	0	0	0	0	0	0	0	0	0	0	0	0	0	0	0	0	0
Moraxella osloensis	34062	S	0	0	0	0	0	0	0	0	0	0	1	1	0	0	12	0	0	1	0	0	0	0	1	0	0	0	0	0	0	0	0	0	0	0	0	0	0	0	0	0	0	0	0	0	0	14	1
Erwinia persicina	55211	S	0	0	0	0	0	0	0	0	0	0	1	2	0	0	0	0	0	0	0	0	0	0	0	0	0	0	0	0	0	0	0	0	0	0	0	0	0	0	0	0	0	0	0	0	1	0	0
Erwinia billingiae	182337	S	0	0	0	0	0	0	0	0	0	0	1	0	0	0	0	0	0	0	0	0	0	0	0	0	0	0	0	0	0	0	0	0	0	0	0	0	0	0	0	0	0	0	0	0	0	0	0
Rhodoplanes sp. Z2-YC6860	674703	S	0	0	0	0	0	0	0	0	0	0	7	5	0	0	0	0	0	0	0	0	0	0	0	0	0	0	0	0	0	0	0	0	0	0	0	0	0	0	0	0	0	0	0	0	0	0	0
Polymorphum gilvum	991904	S	0	0	0	0	0	0	0	0	0	0	2	0	0	0	0	0	0	0	0	0	0	0	0	0	0	0	0	0	0	0	0	0	0	0	0	0	0	0	0	0	0	0	0	0	0	0	0
Roseomonas sp. 1318	2768161	S	0	0	0	0	0	0	0	0	0	0	1	0	0	0	0	0	0	0	0	0	0	0	0	0	0	0	0	0	0	0	0	0	0	0	0	0	0	0	0	0	0	0	0	0	0	0	0
Plasmodium vivax	5855	S	0	0	0	0	0	0	0	0	0	0	1	0	0	0	0	0	0	0	0	0	0	0	0	0	0	0	0	0	0	0	0	0	1	0	0	0	0	0	0	0	0	2	1	0	0	0	1
Carnobacterium divergens	2748	S	0	0	0	0	0	0	0	0	0	0	0	1	0	0	0	0	0	0	0	0	0	0	0	0	0	0	0	0	0	0	0	0	0	0	1	0	0	0	0	0	0	0	0	0	0	0	0
Planococcus glaciei	459472	S	0	0	0	0	0	0	0	0	0	0	0	3	0	0	0	0	0	0	0	0	0	0	0	0	0	0	0	0	0	0	0	0	0	0	0	0	0	0	0	0	0	0	0	0	0	0	0
Mycolicibacterium sp. TY66	2755560	S	0	0	0	0	0	0	0	0	0	0	0	58	0	0	0	0	0	0	0	0	0	0	0	0	0	0	0	0	0	0	0	0	0	0	0	0	0	0	0	0	0	0	0	0	0	0	0
Mycolicibacterium mucogenicum	56689	S	0	0	0	0	0	0	0	0	0	0	0	5	0	0	0	0	0	0	0	0	0	0	1	0	0	0	0	0	0	0	1	0	0	0	0	0	0	8	2	0	0	0	0	0	0	11	0
Mycolicibacterium smegmatis	1772	S	0	0	0	0	0	0	0	0	0	0	0	2	0	0	0	1	0	0	0	0	0	0	0	0	0	0	0	0	0	0	0	0	0	0	0	0	0	2	0	0	0	0	0	0	0	6	0
Mycolicibacterium neoaurum	1795	S	0	0	0	0	0	0	0	0	0	0	0	1	0	0	0	0	0	0	0	0	0	0	0	0	1	5	0	0	0	0	0	2	0	0	0	0	0	1	0	0	0	0	0	0	0	2	0
Mycolicibacterium vanbaalenii	110539	S	0	0	0	0	0	0	0	0	0	0	0	4	0	0	0	0	0	0	0	0	0	0	0	0	0	0	0	0	0	0	0	0	0	0	0	0	0	0	0	0	0	0	0	0	0	0	0
Mycolicibacterium austroafricanum	39687	S	0	0	0	0	0	0	0	0	0	0	0	2	0	0	0	0	0	0	0	0	0	0	0	0	0	8	0	0	0	0	0	0	0	0	0	0	0	0	0	0	0	0	0	0	0	8	0
Mycobacterium intracellulare	1767	S	0	0	0	0	0	0	0	0	0	0	0	19	0	0	0	0	2	0	0	0	0	0	0	0	0	0	0	0	0	0	0	0	0	0	0	0	0	0	0	0	0	0	0	0	0	0	0
Mycobacterium avium	1764	S	0	0	0	0	0	0	0	0	0	0	0	1	0	0	0	0	0	0	0	0	0	0	0	0	0	0	0	0	0	0	0	0	0	0	0	0	0	3	0	0	0	0	0	0	0	0	0
Mycobacterium gordonae	1778	S	0	0	0	0	0	0	0	0	0	0	0	3	0	0	0	0	0	0	0	0	0	0	0	0	1	0	0	0	0	0	0	0	0	0	0	0	0	0	0	0	0	0	0	0	0	1	0
Mycobacterium sp. QIA-37	1561223	S	0	0	0	0	0	0	0	0	0	0	0	6	0	0	0	0	0	0	0	0	0	0	0	0	0	0	0	0	0	0	0	0	0	0	0	0	0	0	0	0	0	0	0	0	0	0	0
Mycobacterium sp. WY10	1920667	S	0	0	0	0	0	0	0	0	0	0	0	8	0	0	0	0	0	0	0	0	0	0	0	0	0	0	0	0	0	0	0	0	0	0	0	0	0	9	2	0	0	0	0	0	0	10	0
Mycobacterium heraklionense	512402	S	0	0	0	0	0	0	0	0	0	0	0	2	0	0	0	0	0	0	0	0	0	0	0	0	0	0	0	0	0	0	0	0	0	0	0	0	0	2	0	0	0	0	0	0	0	6	0
Mycobacterium senegalense	1796	S	0	0	0	0	0	0	0	0	0	0	0	4	0	0	0	0	0	0	0	0	0	0	0	0	13	0	0	0	0	0	0	0	0	0	0	0	0	0	0	0	0	0	0	0	0	0	0
Mycobacterium dioxanotrophicus	482462	S	0	0	0	0	0	0	0	0	0	0	0	1	0	0	0	0	0	0	0	0	0	0	0	0	0	0	0	0	0	0	0	0	0	0	0	0	0	0	0	0	0	0	0	0	0	0	0
Mycolicibacter terrae	1788	S	0	0	0	0	0	0	0	0	0	0	0	1	0	0	0	0	0	0	0	0	0	0	0	0	0	0	0	0	0	0	0	0	0	0	0	0	0	0	0	0	0	0	0	0	0	0	0
Corynebacterium stationis	1705	S	0	0	0	0	0	0	0	0	0	0	0	3	0	0	0	0	0	1	0	0	0	0	0	0	0	1	0	0	0	0	0	0	0	0	0	0	0	0	0	0	0	0	0	0	0	0	0
Corynebacterium suranareeae	2506452	S	0	0	0	0	0	0	0	0	0	0	0	2	0	0	0	0	0	0	0	0	0	0	0	0	0	0	0	0	0	0	0	0	0	0	0	0	0	0	0	0	0	0	0	0	0	0	0
Corynebacterium ureicelerivorans	401472	S	0	0	0	0	0	0	0	0	0	0	0	1	0	0	0	0	4	0	0	0	0	0	0	0	0	0	0	0	0	0	0	0	0	0	0	0	0	0	0	0	0	0	2	0	0	27	0
Gordonia sp. WA4-43	2878678	S	0	0	0	0	0	0	0	0	0	0	0	6	0	0	0	0	0	0	0	0	0	0	0	0	0	0	0	0	0	0	0	0	0	0	0	0	0	0	0	0	0	0	0	0	0	0	0
Gordonia terrae	2055	S	0	0	0	0	0	0	0	0	0	0	0	2	0	0	0	0	0	0	0	0	0	0	0	0	0	0	0	0	0	0	0	0	0	0	0	0	0	0	0	0	0	0	0	0	0	0	0
Rhodococcus sp. P-2	2795031	S	0	0	0	0	0	0	0	0	0	0	0	4	0	0	0	0	0	0	0	0	0	0	0	0	0	0	0	0	0	0	0	0	0	0	0	0	0	0	0	0	0	0	0	0	0	0	0
Kocuria palustris	71999	S	0	0	0	0	0	0	0	0	0	0	0	2	0	0	0	0	0	0	0	0	0	0	0	0	0	0	0	0	0	0	0	0	0	0	0	0	0	0	0	0	0	0	0	0	0	4	0
Micrococcus sp. 28	161213	S	0	0	0	0	0	0	0	0	0	0	0	2	0	0	0	0	0	0	0	0	0	0	0	0	0	0	0	0	0	0	0	0	0	0	0	0	0	0	0	0	0	0	0	0	0	0	0
Plantibacter sp. PA-3-X8	2480625	S	0	0	0	0	0	0	0	0	0	0	0	2	0	0	0	0	0	0	0	0	0	0	0	0	0	0	0	0	0	0	0	0	0	0	0	0	0	0	0	0	0	0	0	0	0	0	0
Agrococcus sp. Marseille-Q4369	2810513	S	0	0	0	0	0	0	0	0	0	0	0	1	0	0	0	0	0	0	0	0	0	0	0	0	0	0	0	0	0	0	0	0	0	0	0	0	0	0	0	0	0	0	0	0	0	0	0
Serinicoccus profundi	1078471	S	0	0	0	0	0	0	0	0	0	0	0	5	0	0	0	0	0	0	0	0	0	0	0	0	0	0	0	0	0	0	0	0	0	0	0	0	0	0	0	0	0	0	0	0	0	1	0
Ornithinimicrobium sp. AMA3305	2283195	S	0	0	0	0	0	0	0	0	0	0	0	2	0	0	0	0	0	0	0	0	0	0	0	0	0	0	0	0	0	0	0	0	0	0	0	0	0	0	0	0	0	0	0	0	0	0	0
Janibacter limosus	53458	S	0	0	0	0	0	0	0	0	0	0	0	4	0	0	0	0	0	0	0	0	0	0	0	0	0	0	0	0	0	0	0	0	0	0	0	0	0	0	0	0	0	0	0	0	0	0	0
Pseudonocardia sp. AL041005-10	445576	S	0	0	0	0	0	0	0	0	0	0	0	2	0	0	0	0	0	0	0	0	0	0	0	0	0	0	0	0	0	0	0	0	0	0	0	0	0	0	0	0	0	0	0	0	0	0	0
Miltoncostaea oceani	2843216	S	0	0	0	0	0	0	0	0	0	0	0	1	0	0	0	0	0	0	0	0	0	0	0	0	0	0	0	0	0	0	0	0	0	0	0	0	0	0	0	0	0	0	0	0	0	0	0
Thermus thermophilus	274	S	0	0	0	0	0	0	0	0	0	0	0	2	0	0	0	1	0	1	0	5	0	0	0	0	0	0	0	0	0	0	0	0	0	0	0	0	0	0	0	0	0	0	0	0	0	24	0
Deinococcus wulumuqiensis	980427	S	0	0	0	0	0	0	0	0	0	0	0	1	0	0	0	0	0	0	0	0	0	0	0	0	0	0	0	0	0	0	0	0	0	0	0	0	0	0	0	0	0	0	0	0	0	0	0
Leptolyngbya sp. 15MV	2819933	S	0	0	0	0	0	0	0	0	0	0	0	1	0	0	0	0	1	0	0	0	0	0	0	0	0	0	0	0	0	0	0	0	0	0	0	0	0	0	0	0	0	0	0	0	0	0	0
Myroides odoratimimus	76832	S	0	0	0	0	0	0	0	0	0	0	0	1	0	0	0	0	0	0	0	0	0	0	0	0	0	0	0	0	0	0	0	0	0	0	0	0	0	0	0	0	0	0	0	0	0	0	0
Gemmatimonas aurantiaca	173480	S	0	0	0	0	0	0	0	0	0	0	0	1	0	0	0	0	0	0	0	0	0	0	0	0	0	0	0	0	0	0	0	0	0	0	0	0	0	0	0	0	0	0	0	0	0	0	0
Sphingopyxis sp. EG6	1874061	S	0	0	0	0	0	0	0	0	0	0	0	9	0	0	0	2	11	0	0	0	0	0	0	0	15	4	0	0	0	0	0	0	0	0	0	0	0	2	0	11	0	0	0	0	0	3	0
Sphingopyxis sp. OPL5	2486273	S	0	0	0	0	0	0	0	0	0	0	0	2	0	0	0	0	0	0	0	0	0	0	0	0	0	0	0	0	0	0	0	0	0	0	0	0	0	0	0	0	0	0	0	0	0	0	0
Sphingopyxis sp. FD7	1914525	S	0	0	0	0	0	0	0	0	0	0	0	3	0	0	0	0	2	0	0	0	0	0	0	0	0	0	0	0	0	0	0	0	0	0	0	0	0	21	0	0	0	0	0	0	0	6	0
Sphingopyxis fribergensis	1515612	S	0	0	0	0	0	0	0	0	0	0	0	3	0	0	0	0	0	0	0	0	0	0	0	0	0	0	0	0	0	0	0	0	0	0	0	0	0	0	0	0	0	0	0	0	0	0	0
Sphingopyxis lindanitolerans	2054227	S	0	0	0	0	0	0	0	0	0	0	0	2	0	0	0	0	0	0	0	0	0	0	0	0	0	0	0	0	0	0	0	0	0	0	0	0	0	0	0	0	0	0	0	0	0	0	0
Sphingobium sp. RSMS	520734	S	0	0	0	0	0	0	0	0	0	0	0	9	0	0	0	0	0	0	0	0	0	0	0	0	0	0	0	0	0	0	0	0	0	0	0	0	0	0	0	0	0	0	0	0	0	0	0
Sphingobium fuliginis	336203	S	0	0	0	0	0	0	0	0	0	0	0	4	0	0	0	0	0	0	0	0	0	0	0	0	0	0	0	0	0	0	0	0	0	0	0	0	0	0	0	0	0	0	0	0	0	0	0
Novosphingobium sp. THN1	1016987	S	0	0	0	0	0	0	0	0	0	0	0	8	0	0	0	0	0	0	0	0	0	0	0	0	0	0	0	0	0	0	0	0	0	0	0	0	0	0	3	0	0	0	0	0	0	0	0
Novosphingobium aromaticivorans	48935	S	0	0	0	0	0	0	0	0	0	0	0	16	0	0	0	0	0	0	0	0	0	0	0	0	0	0	0	0	0	0	0	0	0	0	0	0	0	0	0	0	0	0	0	0	0	0	0
Sphingomonas paucimobilis	13689	S	0	0	0	0	0	0	0	0	0	0	0	6	0	0	0	0	0	0	0	0	0	0	0	0	0	0	0	0	0	0	0	0	0	0	0	0	0	8	5	0	0	0	0	0	0	13	0
Rhizorhabdus dicambivorans	1850238	S	0	0	0	0	0	0	0	0	0	0	0	35	0	0	0	0	0	0	0	0	0	0	0	0	0	0	0	0	0	0	0	0	0	0	0	0	0	9	7	0	0	0	0	0	0	0	0
Sphingorhabdus lacus	392610	S	0	0	0	0	0	0	0	0	0	0	0	1	0	0	0	0	0	0	0	0	0	0	0	0	0	0	0	0	0	0	0	0	0	0	0	0	0	0	0	0	0	0	0	0	0	0	0
Porphyrobacter sp. LM 6	1896196	S	0	0	0	0	0	0	0	0	0	0	0	15	0	0	0	0	0	0	0	0	0	0	0	0	0	0	0	0	0	0	0	0	0	0	0	0	0	0	0	0	0	0	0	0	0	0	0
Porphyrobacter sp. HT-58-2	2023229	S	0	0	0	0	0	0	0	0	0	0	0	8	0	0	0	0	0	0	0	0	0	0	0	0	0	0	0	0	0	0	0	0	0	0	0	0	0	0	0	0	0	0	0	0	0	0	0
Afipia carboxidovorans	40137	S	0	0	0	0	0	0	0	0	0	0	0	1	0	0	0	0	0	0	0	0	0	0	0	0	0	0	0	0	0	0	0	0	0	0	0	0	0	0	0	0	0	0	0	0	0	0	0
Nordella sp. HKS 07	2712222	S	0	0	0	0	0	0	0	0	0	0	0	12	0	0	0	1	5	0	0	0	0	0	0	0	0	0	0	0	0	0	0	0	0	0	0	0	0	1	0	0	0	0	0	0	0	0	0
Hyphomicrobium nitrativorans	1427356	S	0	0	0	0	0	0	0	0	0	0	0	1	0	0	0	0	1	0	0	0	0	0	0	0	0	0	0	0	0	0	0	0	0	0	0	0	0	0	0	0	0	0	0	0	0	0	0
Mesorhizobium sp. 131-3-5	2744520	S	0	0	0	0	0	0	0	0	0	0	0	10	0	0	0	0	0	0	0	0	0	0	0	0	0	0	0	0	0	0	0	0	0	0	0	0	0	0	0	0	0	0	0	0	0	0	0
Xanthobacter sp. YN2	2528964	S	0	0	0	0	0	0	0	0	0	0	0	15	0	0	0	0	47	0	0	0	0	0	0	0	0	0	0	0	0	0	0	0	0	0	0	0	0	0	0	0	0	0	0	0	0	0	0
Roseococcus sp. NIBR12	2771361	S	0	0	0	0	0	0	0	0	0	0	0	10	0	0	0	1	8	0	0	0	0	0	0	0	1	0	0	0	0	0	0	0	0	0	0	0	0	0	0	1	0	0	0	0	0	1	0
Rhodospirillum centenum	34018	S	0	0	0	0	0	0	0	0	0	0	0	9	0	0	0	0	0	0	0	0	0	0	0	0	0	0	0	0	0	0	0	0	0	0	0	0	0	0	0	0	0	0	0	0	0	0	0
Defluviicoccus vanus	111831	S	0	0	0	0	0	0	0	0	0	0	0	3	0	0	0	0	0	0	0	0	0	0	0	0	0	0	0	0	0	0	0	0	0	0	0	0	0	0	2	0	0	0	0	0	0	2	0
Neisseria wadsworthii	607711	S	0	0	0	0	0	0	0	0	0	0	0	1	0	0	0	0	0	1	0	0	0	0	0	0	0	0	0	0	0	0	0	0	0	0	0	1	0	1	0	0	0	11	0	0	0	0	0
Hydrogenophaga sp. PBC	795665	S	0	0	0	0	0	0	0	0	0	0	0	5	0	0	0	0	0	0	0	0	0	0	0	0	0	0	0	0	3	0	0	0	0	0	0	0	0	0	0	0	0	0	0	0	24	0	0
Hydrogenophaga sp. BPS33	2651974	S	0	0	0	0	0	0	0	0	0	0	0	4	0	0	0	0	0	0	0	0	0	0	0	0	0	0	0	0	0	0	0	0	0	0	0	0	0	0	0	0	0	0	0	0	0	0	0
Hydrogenophaga pseudoflava	47421	S	0	0	0	0	0	0	0	0	0	0	0	5	0	0	0	0	0	0	0	0	0	0	0	0	0	0	0	0	0	0	0	0	0	0	0	0	0	0	0	0	0	0	0	0	0	0	0
Acidovorax sp. KKS102	358220	S	0	0	0	0	0	0	0	0	0	0	0	8	0	0	0	0	0	0	0	0	0	0	0	0	0	0	0	0	0	0	0	0	0	0	0	0	0	0	0	0	0	0	0	0	0	0	0
Acidovorax carolinensis	553814	S	0	0	0	0	0	0	0	0	0	0	0	10	0	0	0	0	0	0	0	0	0	0	0	0	0	0	0	0	0	0	0	0	0	0	0	0	0	0	0	0	0	0	0	0	0	0	0
Rhodoferax sp. BAB1	2741720	S	0	0	0	0	0	0	0	0	0	0	0	6	0	0	0	0	0	0	0	0	0	0	0	0	0	6	0	0	0	0	0	0	0	0	0	0	0	5	0	0	0	0	0	0	284	4	51
Comamonas thiooxydans	363952	S	0	0	0	0	0	0	0	0	0	0	0	3	0	0	0	0	0	0	0	0	0	0	0	0	0	0	0	0	0	0	0	0	0	0	0	0	0	0	0	0	0	0	0	0	0	0	0
Diaphorobacter aerolatus	1288495	S	0	0	0	0	0	0	0	0	0	0	0	14	0	0	0	0	0	0	0	0	0	0	0	0	0	0	0	0	0	0	0	0	0	0	0	0	0	0	0	0	0	0	0	0	0	0	0
Variovorax sp. WDL1	207745	S	0	0	0	0	0	0	0	0	0	0	0	8	0	0	0	0	62	0	0	0	0	0	0	0	2	0	0	0	0	0	0	0	0	0	0	0	0	0	0	0	0	0	0	0	0	0	0
Janthinobacterium sp. Marseille	375286	S	0	0	0	0	0	0	0	0	0	0	0	2	0	0	0	0	0	0	0	0	0	0	0	0	0	0	0	0	0	0	0	0	0	0	0	0	0	0	0	0	0	0	0	0	0	0	0
Nitrosomonas ureae	44577	S	0	0	0	0	0	0	0	0	0	0	0	3	0	0	0	0	3	0	0	0	0	0	0	0	0	0	0	0	0	0	0	1	0	0	0	0	0	0	1	0	0	0	0	0	0	1	0
Acinetobacter sp. WCHAc010034	1879049	S	0	0	0	0	0	0	0	0	0	0	0	1	0	0	0	0	0	0	0	0	0	0	0	0	0	0	0	0	0	0	0	0	0	0	0	0	0	0	0	0	0	0	0	0	0	0	0
Acinetobacter sp. ACNIH2	1758189	S	0	0	0	0	0	0	0	0	0	0	0	1	0	0	0	0	0	0	0	0	0	0	0	0	0	0	0	0	0	0	0	0	0	0	0	0	0	0	0	0	0	0	0	0	0	0	0
Acinetobacter bereziniae	106648	S	0	0	0	0	0	0	0	0	0	0	0	2	0	0	0	0	0	0	0	0	0	0	0	0	0	0	0	0	0	0	0	0	0	0	0	0	0	0	0	0	0	0	0	0	0	0	0
Pseudomonas sp. DR208	2870840	S	0	0	0	0	0	0	0	0	0	0	0	8	0	0	0	0	0	0	0	0	0	0	0	0	0	0	0	0	0	0	0	12	0	0	0	0	0	0	0	0	0	0	0	0	11	7	0
Pseudomonas synxantha	47883	S	0	0	0	0	0	0	0	0	0	0	0	10	0	0	0	0	0	0	0	0	0	0	0	0	0	0	0	0	0	0	0	0	0	0	0	0	0	0	0	0	0	0	0	0	8	4	0
Pseudomonas simiae	321846	S	0	0	0	0	0	0	0	0	0	0	0	2	0	0	0	17	0	0	0	1	0	0	0	0	0	0	0	0	0	0	0	18	0	0	0	0	0	0	0	0	0	0	0	0	5	0	0
Pseudomonas lurida	244566	S	0	0	0	0	0	0	0	0	0	0	0	1	0	0	1	9	0	0	0	0	0	0	0	0	0	0	0	0	0	3	0	10	0	0	0	0	0	0	0	0	0	0	0	0	1	1	0
Rahnella aceris	2703885	S	0	0	0	0	0	0	0	0	0	0	0	1	0	0	0	0	0	0	0	0	0	0	0	0	0	0	0	0	0	0	0	0	0	0	0	0	0	0	0	0	0	0	0	0	0	1	0
Enterobacter sp. SA187	1914861	S	0	0	0	0	0	0	0	0	0	0	0	1	0	0	0	0	0	0	0	0	0	0	0	0	0	0	0	0	0	0	0	0	0	0	0	0	0	0	0	0	0	0	0	0	0	0	0
Erwinia rhapontici	55212	S	0	0	0	0	0	0	0	0	0	0	0	1	0	0	0	3	0	0	0	1	0	0	0	0	0	0	0	0	0	0	0	2	0	0	0	0	0	0	0	0	0	0	0	0	7	0	0
Pseudoxanthomonas spadix	415229	S	0	0	0	0	0	0	0	0	0	0	0	1	0	0	0	0	0	0	0	0	0	0	0	0	0	0	0	0	0	0	0	0	0	0	0	0	0	0	0	0	0	0	0	0	0	0	0
Nitrospira moscoviensis	42253	S	0	0	0	0	0	0	0	0	0	0	0	5	0	0	0	0	13	0	0	0	0	0	0	0	1	2	0	0	0	0	0	1	0	0	0	1	0	1	0	2	0	0	0	0	0	0	0
Leishmania mexicana	5665	S	0	0	0	0	0	0	0	0	0	0	0	1	0	0	0	3	0	0	0	0	0	0	0	0	0	0	0	0	2	0	0	1	0	0	0	0	0	0	0	0	0	0	0	0	0	543	0
Propionibacterium virus P105	1982261	S	0	0	0	0	0	0	0	0	0	0	0	10	0	0	0	0	0	0	0	0	0	0	0	0	0	0	0	0	0	0	0	0	0	0	0	0	0	0	0	0	0	0	0	0	0	0	0
Human betaherpesvirus 6B	32604	S	0	0	0	0	0	0	0	0	0	0	0	1	0	0	0	0	0	0	0	0	0	0	0	0	0	0	0	0	0	0	0	0	0	0	0	0	0	0	0	0	0	0	0	0	0	0	0
Phoenicibacter congonensis	1944646	S	0	0	0	0	0	0	0	0	0	0	0	0	1	0	0	0	0	0	0	15	0	0	0	0	0	1	0	0	5	0	0	0	0	15	0	0	0	0	0	0	0	0	0	0	0	0	0
Thermus parvatiensis	456163	S	0	0	0	0	0	0	0	0	0	0	0	0	2	0	0	0	0	0	0	0	0	0	0	0	0	0	0	0	0	0	0	0	0	0	0	0	0	0	0	0	0	0	0	0	0	4	0
Pedobacter sp. KBS0701	2578106	S	0	0	0	0	0	0	0	0	0	0	0	0	1	0	0	0	0	0	0	0	0	0	0	0	0	0	0	0	0	0	0	0	0	0	0	0	0	0	0	0	0	0	0	0	0	0	0
Methylobacterium aquaticum	270351	S	0	0	0	0	0	0	0	0	0	0	0	0	1	0	0	0	0	0	0	0	0	0	0	0	0	0	0	0	0	0	0	0	0	0	0	0	0	0	0	0	0	0	0	0	0	1	0
Actinoplanes derwentensis	113562	S	0	0	0	0	0	0	0	0	0	0	0	0	0	1	0	0	0	0	0	0	0	0	0	0	0	0	0	0	0	0	0	0	0	0	0	0	0	0	0	0	0	0	0	0	0	0	0
Weissella cibaria	137591	S	0	0	0	0	0	0	0	0	0	0	0	0	0	1	0	0	0	1	0	0	0	0	0	0	0	0	0	0	1	0	0	0	0	0	0	0	0	0	0	0	0	0	0	0	1	1	0
Vagococcus coleopterorum	2714946	S	0	0	0	0	0	0	0	0	0	0	0	0	0	1	0	0	0	0	0	0	0	0	0	0	0	0	0	0	0	0	0	0	0	0	0	0	0	0	0	0	0	0	0	0	0	0	0
Acinetobacter schindleri	108981	S	0	0	0	0	0	0	0	0	0	0	0	0	0	1	0	0	0	1	0	2	0	0	0	0	0	0	0	0	0	0	0	0	0	0	0	0	0	0	0	1	0	0	0	1	0	1	0
Pseudomonas mandelii	75612	S	0	0	0	0	0	0	0	0	0	0	0	0	0	1	0	0	0	0	0	0	0	0	0	0	0	0	0	0	23	0	0	0	0	0	0	0	0	0	0	0	0	0	0	0	48	0	0
Stenotrophomonas maltophilia	40324	S	0	0	0	0	0	0	0	0	0	0	0	0	0	38	3	0	0	7	0	0	0	0	0	0	0	0	0	20	0	0	0	0	0	0	0	0	0	0	0	0	0	0	0	0	0	6	3
Delftia acidovorans	80866	S	0	0	0	0	0	0	0	0	0	0	0	0	0	10	0	0	0	0	0	0	0	0	0	0	0	0	0	22	0	0	0	0	0	0	0	0	0	0	0	0	0	0	0	0	0	13	0
Brevundimonas sp. GW460-12-10-14-LB2	1827469	S	0	0	0	0	0	0	0	0	0	0	0	0	0	3	0	0	0	0	0	0	0	0	0	0	0	0	0	0	0	0	0	0	0	0	0	0	0	0	0	0	0	0	0	0	0	0	0
Naumovozyma dairenensis	27289	S	0	0	0	0	0	0	0	0	0	0	0	0	0	2	0	0	0	0	0	0	0	0	0	0	0	0	0	0	0	0	0	0	0	0	0	0	0	0	0	0	0	0	0	0	0	0	0
Avian endogenous retrovirus EAV-HP	93465	S	0	0	0	0	0	0	0	0	0	0	0	0	0	21	0	0	38	31	1	0	0	0	0	0	0	0	0	0	0	0	0	0	0	0	0	0	0	0	0	0	0	0	0	0	0	0	0
Fujinami sarcoma virus	11885	S	0	0	0	0	0	0	0	0	0	0	0	0	0	2	0	0	2	1	0	0	0	0	0	0	0	0	0	0	0	0	0	0	0	0	0	0	0	0	0	0	0	0	0	0	0	0	0
Pepper chlorotic spot orthotospovirus	2734493	S	0	0	0	0	0	0	0	0	0	0	0	0	0	1	0	0	0	0	0	0	0	0	0	0	0	0	33	0	0	0	0	0	0	0	0	0	0	0	1	0	0	0	0	0	0	0	0
Bacteroides faecis	674529	S	0	0	0	0	0	0	0	0	0	0	0	0	0	0	1	0	8	1	0	0	1	0	0	0	6	0	0	0	0	0	0	0	14	0	0	0	10	2	2	2	1	0	5	0	1	0	50
Bacteroides cellulosilyticus	246787	S	0	0	0	0	0	0	0	0	0	0	0	0	0	0	1	0	0	0	0	0	0	0	0	0	0	0	0	0	0	0	0	0	0	0	0	10	12	0	0	0	0	0	1	0	0	0	0
Sphingobacterium sp. UDSM-2020	2795738	S	0	0	0	0	0	0	0	0	0	0	0	0	0	0	1	0	0	0	0	0	0	0	0	0	0	0	0	0	0	0	0	0	0	0	0	0	0	0	0	0	0	0	0	0	0	0	0
Lactobacillus amylolyticus	83683	S	0	0	0	0	0	0	0	0	0	0	0	0	0	0	2	0	0	1	0	0	0	0	0	0	0	0	0	4	0	0	0	0	1	0	1	0	65	0	0	0	0	0	0	0	0	0	0
Lactobacillus acetotolerans	1600	S	0	0	0	0	0	0	0	0	0	0	0	0	0	0	1	0	0	0	0	0	0	0	0	0	0	0	0	0	0	0	0	2	0	0	3	0	1	0	0	0	0	0	0	0	0	0	0
Limosilactobacillus frumenti	104955	S	0	0	0	0	0	0	0	0	0	0	0	0	0	0	19	0	0	0	0	0	0	0	0	0	0	0	0	2	0	0	1	0	3	0	5	0	1	0	0	0	0	0	0	0	0	0	0
Leuconostoc mesenteroides	1245	S	0	0	0	0	0	0	0	0	0	0	0	0	0	0	1	0	3	0	0	0	0	0	0	0	0	0	0	0	0	0	0	1	0	0	0	0	0	0	0	0	0	0	0	0	11	3	1
Jeotgalicoccus sp. ATCC 8456	946435	S	0	0	0	0	0	0	0	0	0	0	0	0	0	0	1	0	0	0	0	0	0	0	0	0	0	0	0	0	0	0	0	0	0	0	0	0	0	0	0	0	0	0	0	0	0	0	0
Selenomonas ruminantium	971	S	0	0	0	0	0	0	0	0	0	0	0	0	0	0	2	0	0	0	0	1	0	0	0	0	1	0	0	1	1	0	0	0	0	0	0	0	0	0	0	0	0	0	0	0	0	0	2
Blautia obeum	40520	S	0	0	0	0	0	0	0	0	0	0	0	0	0	0	4	0	11	0	0	0	0	0	0	0	0	246	0	5	0	0	0	0	0	0	0	6	0	0	0	5	0	0	0	0	0	0	0
Eubacterium sp. NSJ-61	2764325	S	0	0	0	0	0	0	0	0	0	0	0	0	0	0	2	0	0	0	0	0	0	0	0	0	0	0	0	0	0	2	0	0	0	0	0	0	56	0	0	2	0	0	0	0	0	0	0
Corynebacterium genitalium	38288	S	0	0	0	0	0	0	0	0	0	0	0	0	0	0	1	0	0	1	0	0	0	0	0	0	0	0	0	0	0	0	0	0	0	0	0	2	0	0	0	0	0	0	0	0	0	2	0
Desulfovibrio fairfieldensis	44742	S	0	0	0	0	0	0	0	0	0	0	0	0	0	0	22	0	0	0	54	0	7	0	0	8	0	0	0	0	0	0	0	0	0	0	0	0	0	0	0	0	0	0	0	0	0	0	16
Moraxella bovis	476	S	0	0	0	0	0	0	0	0	0	0	0	0	0	0	4	0	0	0	0	0	0	0	0	0	0	0	0	0	0	0	0	0	0	0	0	0	0	0	0	0	0	0	0	0	0	0	0
Moraxella nonliquefaciens	478	S	0	0	0	0	0	0	0	0	0	0	0	0	0	0	3	0	0	0	0	0	0	0	0	0	0	0	0	0	0	0	0	0	0	0	0	0	0	0	0	0	0	0	0	0	0	0	0
Acinetobacter sp. YH12138	2601122	S	0	0	0	0	0	0	0	0	0	0	0	0	0	0	1	0	0	0	0	0	0	0	0	0	0	0	0	0	0	0	0	0	0	0	0	0	0	0	0	0	0	0	0	0	0	0	0
Pseudomonas alcaligenes	43263	S	0	0	0	0	0	0	0	0	0	0	0	0	0	0	1	0	0	0	0	0	0	0	0	0	0	0	0	9	0	0	0	0	0	0	0	0	0	2	0	0	0	0	0	0	0	12	0
Pseudomonas coronafaciens	53409	S	0	0	0	0	0	0	0	0	0	0	0	0	0	0	1	0	0	0	0	0	0	0	0	0	0	0	0	0	0	0	0	0	0	0	0	0	0	0	0	0	0	0	0	0	0	0	0
Aeromonas caviae	648	S	0	0	0	0	0	0	0	0	0	0	0	0	0	0	4	0	0	0	0	0	0	0	0	0	0	0	0	0	0	0	0	0	0	0	0	0	0	0	0	0	0	0	0	0	0	0	0
Streptococcus sp. FDAARGOS_521	2420309	S	0	0	0	0	0	0	0	0	0	0	0	0	0	0	0	178	0	0	0	0	0	0	0	0	0	0	0	0	0	0	0	0	0	0	0	0	0	0	0	0	0	0	0	0	0	0	0
Streptococcus chenjunshii	2173853	S	0	0	0	0	0	0	0	0	0	0	0	0	0	0	0	2	0	0	0	0	0	0	0	0	0	0	0	0	4	0	0	0	0	0	0	0	0	0	0	0	0	0	7	0	2	0	3
Lactobacillus jensenii	109790	S	0	0	0	0	0	0	0	0	0	0	0	0	0	0	0	3	0	0	0	0	0	1	0	0	0	0	0	0	0	0	12	0	0	0	0	0	17	0	0	0	2	0	0	0	0	0	0
Lactiplantibacillus pentosus	1589	S	0	0	0	0	0	0	0	0	0	0	0	0	0	0	0	3	0	0	0	0	0	0	0	0	0	0	0	0	0	0	0	7	0	0	20	0	0	0	0	0	0	0	0	0	0	0	0
Liquorilactobacillus nagelii	82688	S	0	0	0	0	0	0	0	0	0	0	0	0	0	0	0	4	0	0	0	0	0	0	0	0	0	0	0	0	0	0	0	7	0	0	0	0	0	0	0	0	0	0	0	0	0	0	0
Loigolactobacillus bifermentans	1607	S	0	0	0	0	0	0	0	0	0	0	0	0	0	0	0	1	0	0	0	0	0	0	0	0	0	0	0	0	0	0	0	0	0	0	10	0	14	0	0	0	0	0	0	0	0	0	0
Loigolactobacillus coryniformis	1610	S	0	0	0	0	0	0	0	0	0	0	0	0	0	0	0	1	0	0	0	0	0	0	0	0	0	0	0	0	0	1	0	0	0	0	0	0	0	0	0	0	0	0	0	0	3	0	0
Vagococcus teuberi	519472	S	0	0	0	0	0	0	0	0	0	0	0	0	0	0	0	1	0	0	0	0	0	0	0	0	0	0	0	0	0	0	0	0	0	0	0	0	0	0	0	0	0	0	0	0	0	0	0
Melissococcus plutonius	33970	S	0	0	0	0	0	0	0	0	0	0	0	0	0	0	0	1	0	0	0	0	0	0	0	0	0	0	0	0	0	0	0	0	0	0	0	0	0	0	0	0	0	0	0	0	0	0	0
Staphylococcus pasteuri	45972	S	0	0	0	0	0	0	0	0	0	0	0	0	0	0	0	28	0	63	0	0	0	0	0	0	0	0	0	0	0	0	0	18	0	0	0	0	0	0	0	0	0	0	0	0	0	5	0
Staphylococcus sp. SB1-57	2813777	S	0	0	0	0	0	0	0	0	0	0	0	0	0	0	0	2	0	0	0	0	0	0	0	0	0	0	0	0	0	0	0	0	0	0	0	0	0	0	0	0	0	0	0	0	0	0	0
Micrococcus sp. KD337-16	2856555	S	0	0	0	0	0	0	0	0	0	0	0	0	0	0	0	11	0	0	0	0	0	0	0	0	0	0	0	0	0	0	0	8	0	0	0	0	0	0	0	0	0	0	0	0	0	1	0
Rathayibacter festucae	110937	S	0	0	0	0	0	0	0	0	0	0	0	0	0	0	0	3	0	0	0	0	0	0	0	0	0	0	0	0	0	0	0	0	0	0	0	0	0	0	0	0	0	0	0	0	0	0	0
Rathayibacter sp. VKM Ac-2759	2609252	S	0	0	0	0	0	0	0	0	0	0	0	0	0	0	0	1	0	0	0	0	0	0	0	0	0	0	0	0	0	0	0	0	0	0	0	0	0	0	0	0	0	0	0	0	0	0	0
Leucobacter sp. Psy1	2875729	S	0	0	0	0	0	0	0	0	0	0	0	0	0	0	0	1	0	0	0	0	0	0	0	0	0	0	0	0	0	0	0	0	0	0	0	0	0	0	0	0	0	0	0	0	0	0	0
Janibacter sp. YB324	2761047	S	0	0	0	0	0	0	0	0	0	0	0	0	0	0	0	3	0	0	0	0	0	0	0	0	0	0	0	0	0	0	0	0	0	0	0	0	0	0	0	0	0	0	0	0	0	3	0
Actinomyces sp. Z16	2079536	S	0	0	0	0	0	0	0	0	0	0	0	0	0	0	0	2	0	1	0	1	0	0	0	0	0	0	0	0	2	0	0	0	0	0	0	0	0	1	0	0	0	0	1	0	0	0	2
Arcanobacterium sp. JY-X040	2758440	S	0	0	0	0	0	0	0	0	0	0	0	0	0	0	0	8	0	0	0	0	0	0	0	0	0	0	0	0	0	0	0	7	0	0	0	0	0	0	0	0	0	0	1	0	0	0	0
Tessaracoccus defluvii	1285901	S	0	0	0	0	0	0	0	0	0	0	0	0	0	0	0	3	0	0	0	0	0	0	0	0	0	0	0	0	0	0	3	0	0	0	0	0	0	0	0	0	0	0	0	0	1	0	0
Tessaracoccus timonensis	2161816	S	0	0	0	0	0	0	0	0	0	0	0	0	0	0	0	1	0	10	0	0	0	0	0	0	0	0	0	0	0	0	0	1	0	0	0	0	0	0	0	0	0	0	0	0	0	0	0
Streptomyces sp. ICC1	2099583	S	0	0	0	0	0	0	0	0	0	0	0	0	0	0	0	2	0	0	0	1	0	0	0	0	0	0	0	0	0	0	0	0	0	0	0	0	0	0	0	0	0	0	0	0	8	0	0
Streptomyces chartreusis	1969	S	0	0	0	0	0	0	0	0	0	0	0	0	0	0	0	1	0	0	0	0	0	0	0	0	0	0	0	0	0	0	0	0	0	0	0	0	0	0	0	0	0	0	0	0	0	0	0
Eggerthella sp. YY7918	502558	S	0	0	0	0	0	0	0	0	0	0	0	0	0	0	0	2	0	0	0	0	0	0	0	0	0	0	0	0	0	0	0	1	0	0	0	0	1	0	0	0	0	0	0	0	0	0	0
Aquihabitans sp. G128	2849779	S	0	0	0	0	0	0	0	0	0	0	0	0	0	0	0	1	0	0	0	0	0	0	0	0	0	0	0	0	0	0	0	0	0	0	0	0	0	0	0	0	0	0	0	0	0	0	0
Crocosphaera subtropica	2546360	S	0	0	0	0	0	0	0	0	0	0	0	0	0	0	0	1	0	0	0	0	0	0	0	0	0	0	0	0	0	0	0	0	0	0	0	0	0	0	0	0	0	0	0	0	0	0	0
Thermosynechococcus vestitus	146786	S	0	0	0	0	0	0	0	0	0	0	0	0	0	0	0	4	0	0	0	0	0	0	0	0	0	0	0	0	0	0	0	0	0	0	0	0	0	0	0	0	0	0	0	0	0	0	0
Hymenobacter sp. BT18	2835648	S	0	0	0	0	0	0	0	0	0	0	0	0	0	0	0	2	0	0	0	0	0	0	0	0	0	0	0	0	0	0	0	0	0	0	0	0	0	0	0	0	0	0	0	0	0	0	0
Echinicola sp. 20G	2781961	S	0	0	0	0	0	0	0	0	0	0	0	0	0	0	0	1	0	0	0	0	0	0	0	0	0	0	0	0	0	0	0	0	0	0	0	0	0	0	0	0	0	0	0	0	0	0	0
Janthinobacterium svalbardensis	368607	S	0	0	0	0	0	0	0	0	0	0	0	0	0	0	0	7	0	0	0	3	0	0	0	0	0	0	0	0	2	0	0	0	0	0	0	0	0	0	0	0	0	0	0	0	36	0	0
Janthinobacterium tructae	2590869	S	0	0	0	0	0	0	0	0	0	0	0	0	0	0	0	3	0	0	0	8	0	0	0	0	0	0	0	0	0	0	2	0	0	0	0	0	0	0	0	0	0	0	0	0	42	0	0
Janthinobacterium agaricidamnosum	55508	S	0	0	0	0	0	0	0	0	0	0	0	0	0	0	0	4	0	0	0	0	0	0	0	0	0	0	0	0	0	0	0	0	0	0	0	0	0	0	0	0	0	0	0	0	15	0	0
Pseudomonas sp. NIBRBAC000502773	2590776	S	0	0	0	0	0	0	0	0	0	0	0	0	0	0	0	12	0	0	0	0	0	0	0	0	0	0	0	0	0	0	0	5	0	0	0	0	0	0	0	0	0	0	0	0	1	0	0
Pseudomonas sp. SDM007	2812000	S	0	0	0	0	0	0	0	0	0	0	0	0	0	0	0	9	0	0	0	4	0	0	0	0	0	0	0	0	0	0	0	13	0	0	0	0	0	0	0	0	0	0	0	0	146	0	0
Pseudomonas sp. 15A4	2804761	S	0	0	0	0	0	0	0	0	0	0	0	0	0	0	0	2	0	0	0	0	0	0	0	0	0	0	0	0	0	0	0	0	0	0	0	0	0	0	0	0	0	0	0	0	0	0	0
Pseudomonas sp. FDAARGOS_380	2018067	S	0	0	0	0	0	0	0	0	0	0	0	0	0	0	0	3	0	0	0	15	0	0	0	0	0	0	0	0	0	0	0	0	0	0	0	0	0	0	0	0	0	0	0	0	54	0	0
Pseudomonas sp. DTU12.1	2654238	S	0	0	0	0	0	0	0	0	0	0	0	0	0	0	0	7	0	0	0	0	0	0	0	0	0	0	0	0	0	0	0	0	0	0	0	0	0	0	0	0	0	0	0	0	38	0	0
Pseudomonas sp. SXM-1	2169583	S	0	0	0	0	0	0	0	0	0	0	0	0	0	0	0	9	0	0	0	0	0	0	0	0	0	0	0	0	0	0	0	0	0	0	0	0	0	0	0	0	0	0	0	0	0	0	0
Pseudomonas sp. S07E 245	2866278	S	0	0	0	0	0	0	0	0	0	0	0	0	0	0	0	4	0	0	0	0	0	0	0	0	0	0	0	0	0	0	0	0	0	0	0	0	0	0	0	0	0	0	0	0	0	0	0
Pseudomonas extremorientalis	169669	S	0	0	0	0	0	0	0	0	0	0	0	0	0	0	0	16	0	0	0	0	0	0	0	0	0	0	0	0	0	0	0	0	0	0	0	0	0	0	0	0	0	0	0	0	0	29	0
Pseudomonas mediterranea	183795	S	0	0	0	0	0	0	0	0	0	0	0	0	0	0	0	1	0	0	0	0	0	0	0	0	0	0	0	0	0	0	0	0	0	0	0	0	0	0	0	0	0	0	0	0	0	0	0
Pseudomonas prosekii	1148509	S	0	0	0	0	0	0	0	0	0	0	0	0	0	0	0	10	0	0	0	5	0	0	0	1	0	0	0	0	4	0	0	3	0	0	0	0	0	0	0	0	0	0	0	0	166	0	0
Acinetobacter sp. WCHA55	2004646	S	0	0	0	0	0	0	0	0	0	0	0	0	0	0	0	3	0	0	0	0	0	0	0	0	0	0	0	0	0	2	0	0	0	0	0	0	0	0	0	0	0	0	0	0	0	0	0
Acinetobacter sp. MYb10	1827285	S	0	0	0	0	0	0	0	0	0	0	0	0	0	0	0	1	0	0	0	0	0	0	0	0	0	0	0	0	0	0	0	0	0	0	0	0	0	0	0	0	0	0	0	0	0	4	0
Acinetobacter junii	40215	S	0	0	0	0	0	0	0	0	0	0	0	0	0	0	0	1	0	0	0	0	0	0	0	0	0	0	0	0	0	0	0	0	0	0	0	0	0	0	0	0	0	0	0	0	0	0	0
Acinetobacter septicus	465797	S	0	0	0	0	0	0	0	0	0	0	0	0	0	0	0	1	0	0	0	0	0	0	0	0	0	0	0	9	0	0	0	0	0	0	0	0	0	0	0	0	0	0	0	0	0	0	0
Acinetobacter guillouiae	106649	S	0	0	0	0	0	0	0	0	0	0	0	0	0	0	0	1	0	0	0	0	0	0	0	0	0	0	0	0	0	0	0	0	0	0	0	0	0	0	0	0	0	0	0	0	0	4	0
Pantoea sp. SO10	2575375	S	0	0	0	0	0	0	0	0	0	0	0	0	0	0	0	1	0	0	0	0	0	0	0	0	0	0	0	0	0	0	0	0	0	0	0	0	0	0	0	0	0	0	0	0	0	0	0
Rahnella aquatilis	34038	S	0	0	0	0	0	0	0	0	0	0	0	0	0	0	0	3	0	1	0	0	0	0	0	0	0	0	0	0	0	0	0	0	0	0	0	0	0	0	0	0	0	0	0	0	0	0	0
Sphingobium amiense	135719	S	0	0	0	0	0	0	0	0	0	0	0	0	0	0	0	6	32	0	0	0	0	0	0	0	0	0	0	0	0	0	0	0	0	0	0	0	0	0	0	0	0	0	0	0	0	0	0
Blastomonas fulva	1550728	S	0	0	0	0	0	0	0	0	0	0	0	0	0	0	0	1	0	0	0	0	0	0	0	0	0	0	0	0	0	0	0	0	0	0	0	0	0	0	0	0	0	0	0	0	0	0	0
Novosphingobium pentaromativorans	205844	S	0	0	0	0	0	0	0	0	0	0	0	0	0	0	0	2	10	0	0	0	0	0	0	0	0	0	0	0	0	0	0	0	0	0	0	0	0	11	0	0	0	0	0	0	0	8	0
Bosea sp. PAMC 26642	1792307	S	0	0	0	0	0	0	0	0	0	0	0	0	0	0	0	2	0	0	0	0	0	0	0	0	0	0	0	0	0	0	0	0	0	0	0	0	0	0	0	0	0	0	0	0	0	0	0
Bradyrhizobium sp. S2-11-2	2840472	S	0	0	0	0	0	0	0	0	0	0	0	0	0	0	0	1	0	0	0	0	0	0	0	0	0	0	0	0	0	0	0	0	0	0	0	0	0	0	0	0	0	0	0	0	0	0	0
Fusobacterium gonidiaformans	849	S	0	0	0	0	0	0	0	0	0	0	0	0	0	0	0	1	1	0	1	0	0	0	0	0	1	0	0	0	0	0	0	1	0	13	0	0	0	0	0	0	0	0	0	0	0	0	0
Plasmodium coatneyi	208452	S	0	0	0	0	0	0	0	0	0	0	0	0	0	0	0	1	0	0	0	0	0	0	0	0	0	0	1	0	0	0	0	0	0	0	0	0	0	0	0	0	0	0	0	0	0	0	0
Plasmodium knowlesi	5850	S	0	0	0	0	0	0	0	0	0	0	0	0	0	0	0	1	0	0	0	0	0	0	0	0	0	0	1	0	0	0	0	0	0	0	0	0	0	0	0	0	0	0	0	0	0	0	0
Human alphaherpesvirus 1	10298	S	0	0	0	0	0	0	0	0	0	0	0	0	0	0	0	138	0	0	0	0	0	0	0	0	0	0	0	0	0	0	0	142	0	0	0	0	0	0	0	0	0	0	0	0	0	0	0
Streptococcus virus 9872	1814958	S	0	0	0	0	0	0	0	0	0	0	0	0	0	0	0	2	0	0	0	0	0	0	0	0	0	0	0	0	0	0	0	0	0	0	0	0	0	0	0	0	0	0	0	0	0	0	0
Staphylococcus phage StB20	1147043	S	0	0	0	0	0	0	0	0	0	0	0	0	0	0	0	1	0	0	0	0	0	0	0	0	0	0	0	0	0	0	0	5	0	0	0	0	0	0	0	0	0	0	0	0	0	0	0
Lactobacillus phage phiadh	12417	S	0	0	0	0	0	0	0	0	0	0	0	0	0	0	0	1	0	0	0	0	0	0	0	0	0	0	0	0	0	0	0	0	0	0	0	0	1	0	0	0	0	0	0	0	0	0	0
Propionibacterium virus PHL199M00	1982300	S	0	0	0	0	0	0	0	0	0	0	0	0	0	0	0	1	0	0	0	0	0	0	0	0	0	0	0	0	0	0	0	0	0	0	0	0	0	0	0	0	0	0	0	0	0	0	0
Lactobacillus prophage Lj771	139871	S	0	0	0	0	0	0	0	0	0	0	0	0	0	0	0	2	0	0	0	0	0	0	0	0	0	0	0	2	0	0	8	2	0	0	4	0	0	0	0	0	0	0	0	0	0	0	0
Bacteroides stercoris	46506	S	0	0	0	0	0	0	0	0	0	0	0	0	0	0	0	0	1	0	0	1	0	0	1	0	0	0	0	0	0	0	0	0	0	1	0	0	0	0	0	0	0	0	0	0	0	0	0
Phocaeicola salanitronis	376805	S	0	0	0	0	0	0	0	0	0	0	0	0	0	0	0	0	1	1	0	0	0	0	0	0	0	0	0	0	0	0	0	0	0	0	0	0	0	0	0	0	0	0	0	0	0	0	0
Muribaculum gordoncarteri	2530390	S	0	0	0	0	0	0	0	0	0	0	0	0	0	0	0	0	1	0	0	0	0	0	0	0	0	3	0	0	0	0	0	0	0	0	0	0	2	0	0	0	0	0	0	0	0	0	0
Flavobacterium indicum	312277	S	0	0	0	0	0	0	0	0	0	0	0	0	0	0	0	0	7	0	0	0	0	0	0	0	0	0	0	0	0	0	0	0	0	0	0	0	0	0	0	0	0	0	0	0	0	0	0
Chitinophaga oryzae	2725414	S	0	0	0	0	0	0	0	0	0	0	0	0	0	0	0	0	2	4	0	0	0	0	0	0	0	0	0	0	0	0	0	0	0	0	0	0	0	0	0	0	0	0	0	0	0	0	0
Lacibacter sp. S13-6-6	2760713	S	0	0	0	0	0	0	0	0	0	0	0	0	0	0	0	0	1	0	0	0	0	0	0	0	0	0	0	0	0	0	0	0	0	0	0	0	0	0	0	0	0	0	0	0	0	0	0
Dermabacter vaginalis	1630135	S	0	0	0	0	0	0	0	0	0	0	0	0	0	0	0	0	3	1	0	0	0	0	0	0	0	28	0	0	0	0	0	0	0	0	0	0	0	0	0	0	0	0	0	0	0	0	0
Corynebacterium glaucum	187491	S	0	0	0	0	0	0	0	0	0	0	0	0	0	0	0	0	1	1	0	0	0	0	0	0	0	0	0	0	0	0	0	0	0	0	0	0	0	0	0	0	0	0	0	0	0	0	0
Coriobacterium glomerans	33871	S	0	0	0	0	0	0	0	0	0	0	0	0	0	0	0	0	4	0	1	1	0	0	3	0	1	0	0	0	0	0	0	0	0	0	0	0	0	0	0	0	0	0	0	0	0	0	5
Macrococcus canis	1855823	S	0	0	0	0	0	0	0	0	0	0	0	0	0	0	0	0	1	0	0	0	0	0	0	0	0	0	0	0	0	0	0	0	0	0	0	1	0	0	0	0	0	0	0	0	0	0	0
Aminipila sp. JN-18	2507160	S	0	0	0	0	0	0	0	0	0	0	0	0	0	0	0	0	5	0	0	0	0	0	0	0	0	0	0	0	0	0	0	0	0	5	0	3	0	0	0	0	0	0	0	0	0	0	0
Massilistercora timonensis	2086584	S	0	0	0	0	0	0	0	0	0	0	0	0	0	0	0	0	3	0	0	0	0	0	15	0	9	0	0	2	0	0	0	0	0	0	0	0	6	0	5	0	0	0	0	0	0	0	0
Hathewaya histolytica	1498	S	0	0	0	0	0	0	0	0	0	0	0	0	0	0	0	0	2	0	0	0	0	0	0	0	0	0	0	0	0	0	0	0	0	0	0	0	0	0	0	0	0	0	0	0	0	0	0
Intestinibaculum porci	2487118	S	0	0	0	0	0	0	0	0	0	0	0	0	0	0	0	0	1	0	1	0	0	0	0	0	0	0	0	0	0	0	0	0	0	0	0	0	0	0	2	3	0	0	0	0	0	0	0
Mycoplasma sp. Mirounga ES2806-GEN	754515	S	0	0	0	0	0	0	0	0	0	0	0	0	0	0	0	0	2	0	0	0	0	0	0	0	0	0	0	0	0	4	0	0	0	0	0	0	0	0	0	0	0	0	0	0	0	0	0
Mycoplasmopsis edwardii	53558	S	0	0	0	0	0	0	0	0	0	0	0	0	0	0	0	0	1	0	0	0	0	0	0	0	0	5	0	0	0	0	0	0	0	0	0	0	0	0	0	0	0	0	0	0	0	0	0
Laribacter hongkongensis	168471	S	0	0	0	0	0	0	0	0	0	0	0	0	0	0	0	0	5	0	0	0	0	0	0	0	0	0	0	0	0	0	0	0	0	0	0	0	0	0	0	0	0	0	0	0	0	0	0
Burkholderia vietnamiensis	60552	S	0	0	0	0	0	0	0	0	0	0	0	0	0	0	0	0	3	0	0	0	0	0	0	0	0	0	0	0	0	0	0	0	0	0	0	0	0	0	0	0	0	0	0	0	0	0	0
Ralstonia mannitolilytica	105219	S	0	0	0	0	0	0	0	0	0	0	0	0	0	0	0	0	8	0	0	0	0	0	0	0	0	0	0	0	0	0	0	0	0	0	0	0	0	0	0	0	0	0	0	0	0	2	0
Cupriavidus metallidurans	119219	S	0	0	0	0	0	0	0	0	0	0	0	0	0	0	0	0	7	0	0	0	0	0	0	0	0	0	0	0	0	0	0	0	0	0	0	0	0	0	0	0	0	0	0	0	0	2	0
Hydrogenophaga sp. YM1	2806262	S	0	0	0	0	0	0	0	0	0	0	0	0	0	0	0	0	3	0	0	0	0	0	0	0	1	0	0	0	0	0	0	0	0	0	0	3	0	0	1	0	0	0	0	0	3	0	0
Paucibacter sp. KCTC 42545	1768242	S	0	0	0	0	0	0	0	0	0	0	0	0	0	0	0	0	9	0	0	0	0	0	0	0	0	0	0	0	0	0	0	0	0	0	0	0	0	0	0	0	0	0	0	0	0	0	0
Rhizobacter sp. AJA081-3	2753607	S	0	0	0	0	0	0	0	0	0	0	0	0	0	0	0	0	2	0	0	0	0	0	0	0	0	0	0	0	0	0	0	0	0	0	0	0	0	0	0	0	0	0	0	0	0	0	0
Methylibium petroleiphilum	105560	S	0	0	0	0	0	0	0	0	0	0	0	0	0	0	0	0	4	0	0	0	0	0	0	0	0	0	0	0	0	0	0	0	0	0	0	0	0	0	0	0	0	0	0	0	0	0	0
Bosea sp. AS-1	2015316	S	0	0	0	0	0	0	0	0	0	0	0	0	0	0	0	0	11	0	0	0	0	0	0	0	0	0	0	0	0	0	0	0	0	0	0	0	0	0	0	0	0	0	0	0	0	0	0
Bosea sp. Tri-49	1867715	S	0	0	0	0	0	0	0	0	0	0	0	0	0	0	0	0	4	0	0	0	0	0	0	0	0	0	0	0	0	0	0	0	0	0	0	0	0	0	0	0	0	0	0	0	0	0	0
Bosea sp. ANAM02	2020412	S	0	0	0	0	0	0	0	0	0	0	0	0	0	0	0	0	5	0	0	0	0	0	0	0	0	0	0	0	0	0	0	0	0	0	0	0	0	0	0	0	0	0	0	0	0	0	0
Bosea vaviloviae	1526658	S	0	0	0	0	0	0	0	0	0	0	0	0	0	0	0	0	9	1	0	0	0	0	0	0	0	0	0	0	0	0	0	0	0	0	0	0	0	0	0	0	0	0	0	0	0	0	0
Bradyrhizobium sp. SK17	2057741	S	0	0	0	0	0	0	0	0	0	0	0	0	0	0	0	0	24	0	0	0	0	0	0	0	0	0	0	0	0	0	0	0	0	0	0	0	0	0	0	0	0	0	0	0	0	0	0
Pseudorhodoplanes sinuspersici	1235591	S	0	0	0	0	0	0	0	0	0	0	0	0	0	0	0	0	1	0	0	0	0	0	0	0	0	0	0	0	0	0	0	0	0	0	0	0	0	0	0	0	0	0	0	0	0	0	0
Sphingobium sp. SCG-1	2072936	S	0	0	0	0	0	0	0	0	0	0	0	0	0	0	0	0	1	0	0	0	0	0	0	0	0	0	0	0	0	0	0	0	0	0	0	0	0	0	0	0	0	0	0	0	0	0	0
Sphingobium xenophagum	121428	S	0	0	0	0	0	0	0	0	0	0	0	0	0	0	0	0	11	0	0	0	0	0	0	0	0	5	0	0	0	3	0	0	0	0	0	0	0	0	0	0	0	0	0	0	0	2	0
Sphingopyxis macrogoltabida	33050	S	0	0	0	0	0	0	0	0	0	0	0	0	0	0	0	0	5	0	0	0	0	0	0	0	0	0	0	0	0	0	0	0	0	0	0	0	0	0	0	0	0	0	0	0	7	0	0
Novosphingobium sp. EMRT-2	2571749	S	0	0	0	0	0	0	0	0	0	0	0	0	0	0	0	0	10	0	0	0	0	0	0	0	0	0	0	0	0	0	0	0	0	0	0	0	0	0	0	0	0	0	0	0	0	0	0
Rhizorhabdus sp. MK52	2711156	S	0	0	0	0	0	0	0	0	0	0	0	0	0	0	0	0	1	0	0	0	0	0	0	0	0	0	0	0	0	0	0	0	0	0	0	0	0	2	0	0	0	0	0	0	0	0	0
Ferrovibrio terrae	2594003	S	0	0	0	0	0	0	0	0	0	0	0	0	0	0	0	0	8	0	0	0	0	0	0	0	0	0	0	0	0	0	0	0	0	0	0	0	0	4	1	0	0	0	0	0	1	0	0
Rhodobacter sp. LPB0142	1850250	S	0	0	0	0	0	0	0	0	0	0	0	0	0	0	0	0	26	0	0	0	0	0	0	0	0	0	0	0	0	5	0	0	0	0	0	0	0	0	0	0	0	0	0	0	0	0	0
Acinetobacter indicus	756892	S	0	0	0	0	0	0	0	0	0	0	0	0	0	0	0	0	2	0	0	0	0	0	0	0	0	0	0	0	0	0	0	0	0	0	0	0	0	0	0	0	0	0	0	0	0	0	0
Pseudomonas sihuiensis	1274359	S	0	0	0	0	0	0	0	0	0	0	0	0	0	0	0	0	1	0	0	0	0	0	0	0	0	0	0	0	0	0	0	0	0	0	0	0	0	0	0	0	0	0	0	0	0	0	0
Pseudomonas monteilii	76759	S	0	0	0	0	0	0	0	0	0	0	0	0	0	0	0	0	3	0	0	0	0	0	0	0	0	0	0	0	11	0	0	0	0	0	0	0	0	0	0	0	0	0	0	0	0	0	0
Stenotrophomonas sp. CW117	2775920	S	0	0	0	0	0	0	0	0	0	0	0	0	0	0	0	0	47	0	0	0	0	0	0	0	0	0	0	0	0	0	0	0	0	0	0	2	0	0	0	0	0	0	0	0	0	0	0
Vibrio breoganii	553239	S	0	0	0	0	0	0	0	0	0	0	0	0	0	0	0	0	1	0	0	0	0	0	0	0	0	0	0	0	0	0	0	0	0	0	0	0	0	0	0	0	0	0	0	0	0	0	0
Solimonas sp. K1W22B-7	2303331	S	0	0	0	0	0	0	0	0	0	0	0	0	0	0	0	0	1	0	0	0	0	0	0	0	0	0	0	0	0	0	0	0	0	0	0	0	0	0	0	0	0	0	0	0	0	0	0
Lacunisphaera limnophila	1838286	S	0	0	0	0	0	0	0	0	0	0	0	0	0	0	0	0	1	0	0	0	0	0	0	0	0	0	0	0	0	0	0	0	0	0	0	0	0	0	0	0	0	0	0	0	0	0	0
Sugiyamaella lignohabitans	796027	S	0	0	0	0	0	0	0	0	0	0	0	0	0	0	0	0	1	0	0	0	0	0	0	0	0	0	0	0	0	0	0	0	0	0	0	0	0	0	0	0	0	0	0	0	0	0	1
Methanobrevibacter ruminantium	83816	S	0	0	0	0	0	0	0	0	0	0	0	0	0	0	0	0	1	0	0	0	0	0	0	0	0	0	0	0	0	0	0	0	0	0	0	0	0	0	0	0	0	0	0	0	0	0	0
Avian leukosis virus	11864	S	0	0	0	0	0	0	0	0	0	0	0	0	0	0	0	0	8	6	0	0	0	0	0	0	0	0	0	0	0	0	0	0	0	0	0	0	0	0	0	0	0	0	0	0	0	0	0
Rous sarcoma virus	11886	S	0	0	0	0	0	0	0	0	0	0	0	0	0	0	0	0	3	1	0	0	0	0	0	0	0	0	0	0	0	0	0	0	0	0	0	0	0	0	0	0	0	0	0	0	0	0	0
Avian myelocytomatosis virus	11867	S	0	0	0	0	0	0	0	0	0	0	0	0	0	0	0	0	2	0	0	0	0	0	0	0	0	0	0	0	0	0	0	0	0	0	0	0	0	0	0	0	0	0	0	0	0	0	0
UR2 sarcoma virus	354090	S	0	0	0	0	0	0	0	0	0	0	0	0	0	0	0	0	2	0	0	0	0	0	0	0	0	0	0	0	0	0	0	0	0	0	0	0	0	0	0	0	0	0	0	0	0	0	0
Y73 sarcoma virus	11884	S	0	0	0	0	0	0	0	0	0	0	0	0	0	0	0	0	2	0	0	0	0	0	0	0	0	0	0	0	0	0	0	0	0	0	0	0	0	0	0	0	0	0	0	0	0	0	0
Actinomyces sp. zg-332	2708340	S	0	0	0	0	0	0	0	0	0	0	0	0	0	0	0	0	0	2	0	0	0	0	0	0	0	0	0	0	0	0	0	0	0	0	0	0	1	0	0	0	0	0	0	0	0	0	0
Microbacterium sp. NIBRBAC000506063	2734618	S	0	0	0	0	0	0	0	0	0	0	0	0	0	0	0	0	0	4	0	0	0	0	0	0	0	0	0	0	0	0	0	0	0	0	0	0	0	0	0	0	0	0	4	0	0	0	0
Corynebacterium imitans	156978	S	0	0	0	0	0	0	0	0	0	0	0	0	0	0	0	0	0	38	0	1	0	0	0	0	0	0	0	0	0	1	0	0	0	0	0	0	0	0	0	0	0	0	0	0	0	4	0
Corynebacterium ulcerans	65058	S	0	0	0	0	0	0	0	0	0	0	0	0	0	0	0	0	0	1	0	0	0	0	0	0	0	0	0	0	0	0	0	0	0	0	0	0	0	0	0	0	0	0	0	0	0	0	0
Corynebacterium yudongzhengii	2080740	S	0	0	0	0	0	0	0	0	0	0	0	0	0	0	0	0	0	1	0	0	0	0	0	0	0	0	0	0	0	0	0	0	0	0	0	0	1	0	0	0	0	2	1	0	3	0	0
Mycobacteroides immunogenum	83262	S	0	0	0	0	0	0	0	0	0	0	0	0	0	0	0	0	0	2	0	0	0	0	0	0	0	0	0	0	0	0	0	0	0	0	0	0	0	0	0	0	0	0	0	0	0	0	0
Mycolicibacter sp. MYC101	2872311	S	0	0	0	0	0	0	0	0	0	0	0	0	0	0	0	0	0	1	0	0	0	0	0	0	0	0	0	0	0	0	0	0	0	0	0	0	0	0	0	0	0	0	0	0	0	0	0
Nocardioides sp. HDW12B	2714939	S	0	0	0	0	0	0	0	0	0	0	0	0	0	0	0	0	0	1	0	0	0	0	0	0	0	0	0	0	0	0	0	0	0	0	0	0	0	0	0	0	0	0	0	0	0	0	0
Streptococcus acidominimus	1326	S	0	0	0	0	0	0	0	0	0	0	0	0	0	0	0	0	0	1	0	0	0	0	0	0	0	0	0	0	0	0	0	0	0	1	0	1	1	0	0	0	0	0	1	0	0	0	0
Aerococcus urinae	1376	S	0	0	0	0	0	0	0	0	0	0	0	0	0	0	0	0	0	2	0	0	0	0	0	0	0	0	0	0	0	0	0	0	0	0	0	0	1	0	0	0	0	0	0	0	0	0	0
Weissella confusa	1583	S	0	0	0	0	0	0	0	0	0	0	0	0	0	0	0	0	0	1	0	0	0	0	0	0	0	0	0	0	0	0	0	1	0	0	0	0	0	0	0	0	0	0	0	0	1	0	0
Vagococcus carniphilus	218144	S	0	0	0	0	0	0	0	0	0	0	0	0	0	0	0	0	0	1	0	2	0	0	0	0	0	0	0	0	0	0	0	0	0	0	0	0	0	1	0	0	0	0	0	0	0	0	0
Nosocomiicoccus ampullae	489910	S	0	0	0	0	0	0	0	0	0	0	0	0	0	0	0	0	0	2	0	0	0	0	0	0	0	0	0	0	0	0	0	0	0	0	0	0	0	0	0	0	0	0	0	0	0	0	0
Gemella sp. zg-570	2840371	S	0	0	0	0	0	0	0	0	0	0	0	0	0	0	0	0	0	1	0	0	0	0	0	0	0	0	0	0	0	0	0	0	0	0	0	2	0	0	0	0	0	0	0	0	0	2	0
Anaerococcus vaginalis	33037	S	0	0	0	0	0	0	0	0	0	0	0	0	0	0	0	0	0	4	0	0	0	0	0	0	0	0	0	0	0	0	0	0	0	0	0	0	0	0	0	0	0	0	1	0	0	0	0
Mycoplasma hyosynoviae	29559	S	0	0	0	0	0	0	0	0	0	0	0	0	0	0	0	0	0	3	9	0	0	0	0	0	0	0	0	0	0	0	0	0	3	0	0	1	2	0	0	0	0	0	0	0	0	0	1
Mycoplasma canadense	29554	S	0	0	0	0	0	0	0	0	0	0	0	0	0	0	0	0	0	4	0	0	0	0	0	0	0	0	0	0	0	0	0	0	0	0	0	0	0	0	0	0	0	0	0	0	0	0	0
Cupriavidus gilardii	82541	S	0	0	0	0	0	0	0	0	0	0	0	0	0	0	0	0	0	1	0	0	0	0	0	0	0	0	0	0	0	0	0	0	0	0	0	0	0	0	0	0	0	0	0	0	0	0	0
Verminephrobacter eiseniae	364317	S	0	0	0	0	0	0	0	0	0	0	0	0	0	0	0	0	0	1	0	0	0	0	0	0	0	0	0	0	0	0	0	0	0	0	0	0	0	0	0	0	0	0	0	0	0	0	0
Bordetella hinzii	103855	S	0	0	0	0	0	0	0	0	0	0	0	0	0	0	0	0	0	1	0	0	0	0	0	0	0	0	0	0	0	0	0	0	0	0	0	0	0	0	0	0	0	0	0	0	0	0	0
Bordetella sp. H567	1697043	S	0	0	0	0	0	0	0	0	0	0	0	0	0	0	0	0	0	1	0	0	0	0	0	0	0	0	0	0	0	0	0	0	0	0	0	0	0	0	0	0	0	0	0	0	0	0	0
Taylorella equigenitalis	29575	S	0	0	0	0	0	0	0	0	0	0	0	0	0	0	0	0	0	5	0	0	0	0	0	0	0	0	0	0	0	0	0	0	0	0	0	0	0	0	0	0	0	0	0	0	0	0	0
Neisseria musculi	1815583	S	0	0	0	0	0	0	0	0	0	0	0	0	0	0	0	0	0	54	0	0	0	0	0	0	0	0	1	0	0	0	0	0	0	0	0	13	0	0	0	0	0	11	17	0	0	0	0
Neisseria weaveri	28091	S	0	0	0	0	0	0	0	0	0	0	0	0	0	0	0	0	0	3	0	0	0	0	0	0	0	0	0	0	0	0	0	0	0	0	0	0	0	0	0	0	0	3	0	0	0	0	0
Neisseria animaloris	326522	S	0	0	0	0	0	0	0	0	0	0	0	0	0	0	0	0	0	1	0	0	0	0	0	0	0	0	0	0	0	0	0	0	0	0	0	0	0	0	0	0	0	0	0	0	0	0	0
Neisseria shayeganii	607712	S	0	0	0	0	0	0	0	0	0	0	0	0	0	0	0	0	0	1	0	0	0	0	0	0	0	0	0	0	0	0	0	0	0	0	0	0	0	0	0	1	0	1	0	0	0	0	0
Alysiella filiformis	194196	S	0	0	0	0	0	0	0	0	0	0	0	0	0	0	0	0	0	1	0	0	0	0	0	0	0	0	0	0	0	0	0	0	0	0	0	0	0	0	0	0	0	0	0	0	0	0	0
Campylobacter ureolyticus	827	S	0	0	0	0	0	0	0	0	0	0	0	0	0	0	0	0	0	36	0	0	0	0	0	0	0	0	0	0	0	0	0	0	0	1	0	1	0	0	0	0	0	0	0	0	0	0	0
Campylobacter sp. 19-13652	2840180	S	0	0	0	0	0	0	0	0	0	0	0	0	0	0	0	0	0	3	0	0	0	0	0	0	0	0	0	0	0	0	0	0	0	1	0	0	0	0	0	0	0	0	0	0	0	0	0
Campylobacter blaseri	2042961	S	0	0	0	0	0	0	0	0	0	0	0	0	0	0	0	0	0	1	0	0	0	0	0	0	0	0	0	0	0	0	0	0	0	1	0	0	0	0	0	0	0	0	0	0	0	0	0
Campylobacter sputorum	206	S	0	0	0	0	0	0	0	0	0	0	0	0	0	0	0	0	0	1	0	0	0	0	1	0	0	0	0	0	0	0	0	0	0	0	0	0	0	0	0	0	0	0	0	0	0	0	2
Pseudomonas sp. FDAARGOS_761	2545800	S	0	0	0	0	0	0	0	0	0	0	0	0	0	0	0	0	0	15	0	0	0	0	0	0	0	0	0	0	31	0	0	0	0	0	0	0	0	0	0	0	0	0	0	0	0	0	0
Proteus mirabilis	584	S	0	0	0	0	0	0	0	0	0	0	0	0	0	0	0	0	0	16	0	0	0	0	0	0	0	0	0	0	0	0	0	0	0	0	0	0	0	0	0	0	0	0	0	0	0	0	0
Pectobacterium carotovorum	554	S	0	0	0	0	0	0	0	0	0	0	0	0	0	0	0	0	0	1	0	0	0	0	0	0	0	0	0	0	0	0	0	0	0	0	0	0	0	0	0	0	0	0	0	0	2	0	0
Bacteroides intestinalis	329854	S	0	0	0	0	0	0	0	0	0	0	0	0	0	0	0	0	0	1	0	0	0	0	0	0	0	0	0	0	0	0	0	0	0	0	0	0	0	0	0	0	0	0	0	0	0	0	0
Alistipes finegoldii	214856	S	0	0	0	0	0	0	0	0	0	0	0	0	0	0	0	0	0	3	0	0	0	0	0	0	0	0	0	0	0	0	0	0	0	0	0	0	0	0	0	0	0	0	0	0	0	0	0
Flavobacterium columnare	996	S	0	0	0	0	0	0	0	0	0	0	0	0	0	0	0	0	0	1	0	0	0	0	0	0	0	0	0	0	0	0	0	0	0	0	0	0	0	0	0	0	0	0	0	0	0	0	0
Ornithobacterium rhinotracheale	28251	S	0	0	0	0	0	0	0	0	0	0	0	0	0	0	0	0	0	4	3	3	0	0	0	0	1	0	0	0	0	0	0	0	0	1	0	0	1	0	0	6	0	0	0	0	0	0	0
Runella slithyformis	106	S	0	0	0	0	0	0	0	0	0	0	0	0	0	0	0	0	0	1	0	0	0	0	0	0	0	0	0	0	0	0	0	0	0	0	0	0	0	0	0	0	0	0	0	0	0	0	0
Encephalitozoon hellem	27973	S	0	0	0	0	0	0	0	0	0	0	0	0	0	0	0	0	0	1	0	0	0	0	0	0	0	0	0	0	0	0	0	0	0	0	0	0	0	0	0	0	0	0	0	0	0	0	0
Staphylococcus phage StB12	1147042	S	0	0	0	0	0	0	0	0	0	0	0	0	0	0	0	0	0	1	0	0	0	0	0	0	0	0	0	0	0	0	0	0	0	0	0	0	0	0	0	0	0	0	0	0	0	0	0
Pseudomonas virus DL60	2006169	S	0	0	0	0	0	0	0	0	0	0	0	0	0	0	0	0	0	1	0	0	0	0	0	0	0	0	0	0	0	0	0	0	0	0	0	0	0	0	0	0	0	0	0	0	0	0	0
Pseudomonas virus S1	2845965	S	0	0	0	0	0	0	0	0	0	0	0	0	0	0	0	0	0	11	0	0	0	0	0	0	0	0	0	0	0	0	0	0	0	0	0	0	0	0	0	0	0	0	0	0	0	0	0
Pseudomonas virus Ab28	2006173	S	0	0	0	0	0	0	0	0	0	0	0	0	0	0	0	0	0	2	0	0	0	0	0	0	0	0	0	0	0	0	0	0	0	0	0	0	0	0	0	0	0	0	0	0	0	0	0
Avian sarcoma virus CT10	11878	S	0	0	0	0	0	0	0	0	0	0	0	0	0	0	0	0	0	1	0	0	0	0	0	0	0	0	0	0	0	0	0	0	0	0	0	0	0	0	0	0	0	0	0	0	0	0	0
Vientovirus	2732655	S	0	0	0	0	0	0	0	0	0	0	0	0	0	0	0	0	0	3	0	0	0	0	1	0	0	0	0	0	0	0	0	0	0	0	0	0	0	0	0	0	0	0	0	0	0	0	0
Blautia sp. LZLJ-3	2779518	S	0	0	0	0	0	0	0	0	0	0	0	0	0	0	0	0	0	0	1	0	0	0	0	0	0	0	0	0	0	0	0	0	0	0	0	0	0	0	0	0	0	0	0	0	0	0	0
Lacrimispora sphenoides	29370	S	0	0	0	0	0	0	0	0	0	0	0	0	0	0	0	0	0	0	1	0	0	0	0	0	0	0	0	0	0	0	0	0	0	0	0	0	0	0	0	0	0	0	0	0	0	0	0
Solibaculum mannosilyticum	2780922	S	0	0	0	0	0	0	0	0	0	0	0	0	0	0	0	0	0	0	2	0	0	0	0	0	0	0	0	0	0	0	0	0	0	0	0	0	0	0	0	0	0	0	0	0	0	0	0
Limnochorda pilosa	1555112	S	0	0	0	0	0	0	0	0	0	0	0	0	0	0	0	0	0	0	1	0	0	0	0	0	0	0	0	0	0	0	0	0	0	0	0	0	0	0	0	0	0	0	0	0	0	0	0
Mycoplasma anseris	92400	S	0	0	0	0	0	0	0	0	0	0	0	0	0	0	0	0	0	0	42	0	0	0	0	0	0	0	0	0	0	0	0	0	0	0	0	0	0	0	0	0	0	0	0	0	0	0	0
Desulfovibrio sp. G11	631220	S	0	0	0	0	0	0	0	0	0	0	0	0	0	0	0	0	0	0	27	0	0	0	0	4	0	0	0	0	0	0	0	0	0	0	0	0	0	0	0	0	0	0	0	0	0	0	103
Candidatus Desulfovibrio trichonymphae	1725232	S	0	0	0	0	0	0	0	0	0	0	0	0	0	0	0	0	0	0	1	0	0	0	0	0	0	0	0	0	0	0	0	0	0	0	0	0	0	0	0	0	0	0	0	0	0	0	2
Syntrophobacter fumaroxidans	119484	S	0	0	0	0	0	0	0	0	0	0	0	0	0	0	0	0	0	0	1	0	0	0	0	0	0	0	0	0	0	0	0	0	2	0	0	0	0	0	0	0	0	0	0	0	0	0	8
Xanthomonas translucens	343	S	0	0	0	0	0	0	0	0	0	0	0	0	0	0	0	0	0	0	1	0	0	0	0	0	0	0	0	0	0	0	0	0	0	0	0	0	0	0	0	0	0	0	0	0	0	0	0
Methylococcus capsulatus	414	S	0	0	0	0	0	0	0	0	0	0	0	0	0	0	0	0	0	0	1	0	0	0	0	0	0	0	0	0	0	0	0	0	0	0	0	0	0	0	0	0	0	0	0	0	0	0	0
Desulfurispirillum indicum	936456	S	0	0	0	0	0	0	0	0	0	0	0	0	0	0	0	0	0	0	1	0	1	0	0	0	0	0	0	0	0	1	0	0	0	0	0	0	0	0	0	0	0	0	0	0	0	0	0
Fusobacterium virus FNU1	2844309	S	0	0	0	0	0	0	0	0	0	0	0	0	0	0	0	0	0	0	3	0	0	0	0	0	0	0	0	0	0	0	0	0	34	0	0	0	0	0	0	0	0	0	0	0	0	0	0
Chryseobacterium taklimakanense	536441	S	0	0	0	0	0	0	0	0	0	0	0	0	0	0	0	0	0	0	0	9	0	0	0	0	0	0	0	0	0	0	0	0	0	0	0	0	0	0	0	0	0	0	0	0	0	0	0
Rothia sp. ZJ932	2810516	S	0	0	0	0	0	0	0	0	0	0	0	0	0	0	0	0	0	0	0	1	0	0	0	0	0	0	0	1	0	0	0	0	0	0	0	0	0	0	0	0	0	0	0	0	0	0	0
Salinibacterium sp. ZJ70	2708084	S	0	0	0	0	0	0	0	0	0	0	0	0	0	0	0	0	0	0	0	4	0	0	0	0	0	0	0	0	0	0	0	0	0	0	0	0	0	0	0	0	0	0	0	0	0	0	0
Janibacter indicus	857417	S	0	0	0	0	0	0	0	0	0	0	0	0	0	0	0	0	0	0	0	1	0	0	0	0	0	0	0	0	0	0	0	0	0	0	0	0	0	0	0	0	0	0	0	0	0	9	0
Actinomyces lilanjuaniae	2321394	S	0	0	0	0	0	0	0	0	0	0	0	0	0	0	0	0	0	0	0	1	0	0	0	0	1	0	0	0	0	1	0	1	0	0	0	0	0	0	0	0	0	0	0	1	0	0	0
Corynebacterium lizhenjunii	2709394	S	0	0	0	0	0	0	0	0	0	0	0	0	0	0	0	0	0	0	0	3	0	0	0	0	0	0	0	0	0	0	0	0	0	0	0	0	0	0	0	1	0	0	0	0	18	0	0
Nakamurella sp. PAMC28650	2762325	S	0	0	0	0	0	0	0	0	0	0	0	0	0	0	0	0	0	0	0	1	0	0	0	0	0	0	0	0	0	0	0	0	0	0	0	0	0	0	0	0	0	0	0	0	0	0	0
Leuconostoc carnosum	1252	S	0	0	0	0	0	0	0	0	0	0	0	0	0	0	0	0	0	0	0	8	0	0	0	0	0	0	0	0	0	0	0	0	0	0	0	0	0	0	0	0	0	0	0	0	2	0	0
Liquorilactobacillus hordei	468911	S	0	0	0	0	0	0	0	0	0	0	0	0	0	0	0	0	0	0	0	2	0	0	0	0	0	0	0	0	0	0	0	0	0	0	0	0	0	0	0	0	0	0	0	0	0	0	0
Parageobacillus genomosp. 1	1295642	S	0	0	0	0	0	0	0	0	0	0	0	0	0	0	0	0	0	0	0	2	0	0	0	0	0	0	0	0	0	0	0	3	0	0	0	0	0	0	0	0	0	0	0	0	0	3	0
Ureaplasma diversum	42094	S	0	0	0	0	0	0	0	0	0	0	0	0	0	0	0	0	0	0	0	1	0	0	0	0	0	0	0	1	0	0	0	0	0	0	0	0	0	0	0	0	1	0	10	0	0	0	0
Pseudomonas veronii	76761	S	0	0	0	0	0	0	0	0	0	0	0	0	0	0	0	0	0	0	0	10	0	0	0	0	0	0	0	0	0	0	0	0	0	0	0	0	0	0	0	0	0	0	0	0	156	0	0
Pseudomonas brenneri	129817	S	0	0	0	0	0	0	0	0	0	0	0	0	0	0	0	0	0	0	0	1	0	0	0	0	0	0	0	0	0	0	0	0	0	0	0	0	0	0	0	0	0	0	0	0	1	0	0
Pseudomonas sp. NS1(2017)	2025658	S	0	0	0	0	0	0	0	0	0	0	0	0	0	0	0	0	0	0	0	1	0	0	0	0	0	0	0	0	0	0	0	0	0	0	0	0	0	0	0	0	0	0	0	0	1	2	0
Pseudomonas sp. B10	118613	S	0	0	0	0	0	0	0	0	0	0	0	0	0	0	0	0	0	0	0	2	0	0	0	0	0	0	0	0	0	0	0	0	0	0	0	0	0	0	3	0	0	0	0	0	0	0	0
Pseudomonas extremaustralis	359110	S	0	0	0	0	0	0	0	0	0	0	0	0	0	0	0	0	0	0	0	1	0	0	0	0	0	0	0	0	0	0	0	0	0	0	0	0	0	0	0	0	0	0	0	0	9	0	0
Pseudomonas atacamensis	2565368	S	0	0	0	0	0	0	0	0	0	0	0	0	0	0	0	0	0	0	0	2	0	0	0	0	0	0	0	0	0	0	0	0	0	0	0	0	0	0	15	0	0	0	0	0	0	0	0
Pseudomonas psychrophila	122355	S	0	0	0	0	0	0	0	0	0	0	0	0	0	0	0	0	0	0	0	1	0	0	0	0	0	0	0	0	0	0	0	0	0	0	0	0	0	0	3	0	0	0	0	0	4	4	0
Pseudomonas fragi	296	S	0	0	0	0	0	0	0	0	0	0	0	0	0	0	0	0	0	0	0	2	0	0	0	0	0	0	0	0	0	0	0	0	0	0	0	0	0	0	9	0	0	0	0	0	13	2	0
Erwinia sp. E602	2675378	S	0	0	0	0	0	0	0	0	0	0	0	0	0	0	0	0	0	0	0	1	0	0	0	0	0	0	0	0	0	0	0	0	0	0	0	0	0	0	0	0	0	0	0	0	0	0	0
Sphingobium yanoikuyae	13690	S	0	0	0	0	0	0	0	0	0	0	0	0	0	0	0	0	0	0	0	4	0	0	0	0	0	4	0	0	0	0	0	0	0	0	0	0	0	0	0	0	0	0	0	0	0	39	0
Streptococcus phage Dp-1	59241	S	0	0	0	0	0	0	0	0	0	0	0	0	0	0	0	0	0	0	0	352	0	0	0	0	0	0	0	0	0	0	0	0	0	0	0	0	0	0	0	0	0	0	0	0	6	0	0
Salinibacterium sp. dk2585	2603292	S	0	0	0	0	0	0	0	0	0	0	0	0	0	0	0	0	0	0	0	0	0	1	0	0	0	0	0	0	0	0	0	0	0	0	0	0	0	0	0	0	0	0	0	0	0	0	0
Bombilactobacillus bombi	1303590	S	0	0	0	0	0	0	0	0	0	0	0	0	0	0	0	0	0	0	0	0	0	1	0	0	0	0	0	0	0	0	0	0	0	0	0	0	0	0	0	0	0	0	0	0	0	0	0
Petrimonas mucosa	1642646	S	0	0	0	0	0	0	0	0	0	0	0	0	0	0	0	0	0	0	0	0	0	0	1	0	0	0	0	0	0	0	0	0	1	0	0	0	0	0	0	0	0	0	0	0	0	0	0
Blattabacterium cuenoti	1653831	S	0	0	0	0	0	0	0	0	0	0	0	0	0	0	0	0	0	0	0	0	0	0	1	0	0	0	0	0	0	0	0	0	0	45	0	0	0	0	0	0	0	0	0	0	0	0	0
Niabella ginsenosidivorans	1176587	S	0	0	0	0	0	0	0	0	0	0	0	0	0	0	0	0	0	0	0	0	0	0	1	0	0	0	0	0	0	0	0	0	0	0	0	0	0	0	0	0	0	0	0	0	0	0	0
Butyrivibrio hungatei	185008	S	0	0	0	0	0	0	0	0	0	0	0	0	0	0	0	0	0	0	0	0	0	0	6	0	0	0	0	0	0	0	0	0	0	0	0	0	0	0	0	0	0	0	0	0	0	0	0
Hungatella hathewayi	154046	S	0	0	0	0	0	0	0	0	0	0	0	0	0	0	0	0	0	0	0	0	0	0	1	0	0	0	0	0	0	0	0	0	0	0	0	0	0	0	0	0	0	0	0	0	0	0	0
Corynebacterium renale	1724	S	0	0	0	0	0	0	0	0	0	0	0	0	0	0	0	0	0	0	0	0	0	0	3	0	0	0	0	0	0	0	0	0	0	0	0	0	0	0	0	0	0	0	0	0	0	0	0
Pseudomonas sp. ADAK13	2730847	S	0	0	0	0	0	0	0	0	0	0	0	0	0	0	0	0	0	0	0	0	0	0	1	0	0	0	0	0	0	0	0	0	0	0	0	0	0	0	0	0	0	0	0	0	0	0	0
Bradyrhizobium icense	1274631	S	0	0	0	0	0	0	0	0	0	0	0	0	0	0	0	0	0	0	0	0	0	0	2	0	0	0	0	0	0	0	0	0	0	0	0	0	0	0	0	0	0	0	0	0	0	1	0
Alistipes onderdonkii	328813	S	0	0	0	0	0	0	0	0	0	0	0	0	0	0	0	0	0	0	0	0	0	0	0	1	0	0	0	0	0	0	0	0	0	0	0	0	0	0	0	0	0	0	0	0	0	0	0
Intestinimonas butyriciproducens	1297617	S	0	0	0	0	0	0	0	0	0	0	0	0	0	0	0	0	0	0	0	0	0	0	0	1	0	0	0	0	0	0	0	0	0	0	0	0	0	0	0	0	0	0	0	0	0	0	0
Streptococcus troglodytae	1111760	S	0	0	0	0	0	0	0	0	0	0	0	0	0	0	0	0	0	0	0	0	0	0	0	0	2	0	0	6	0	0	1	0	0	0	0	0	3	0	0	1	0	0	0	0	0	0	0
Paenibacillus sp. RUD330	2023772	S	0	0	0	0	0	0	0	0	0	0	0	0	0	0	0	0	0	0	0	0	0	0	0	0	3	0	0	0	0	0	0	0	0	0	0	0	0	0	0	0	0	0	0	0	0	0	0
Mycolicibacterium mageritense	53462	S	0	0	0	0	0	0	0	0	0	0	0	0	0	0	0	0	0	0	0	0	0	0	0	0	1	0	0	0	0	0	0	0	0	0	0	0	0	3	0	0	0	0	0	0	0	2	0
Mycolicibacterium nivoides	2487344	S	0	0	0	0	0	0	0	0	0	0	0	0	0	0	0	0	0	0	0	0	0	0	0	0	3	0	0	0	0	0	0	0	0	0	0	0	0	0	0	0	0	0	0	0	0	0	0
Mycolicibacterium phlei	1771	S	0	0	0	0	0	0	0	0	0	0	0	0	0	0	0	0	0	0	0	0	0	0	0	0	1	0	0	0	0	0	0	0	0	0	0	0	0	0	0	0	0	0	0	0	0	0	0
Sulfuritortus calidifontis	1914471	S	0	0	0	0	0	0	0	0	0	0	0	0	0	0	0	0	0	0	0	0	0	0	0	0	2	0	0	0	0	0	0	0	0	0	0	0	0	0	0	0	0	0	0	0	0	1	0
Desulfococcus multivorans	897	S	0	0	0	0	0	0	0	0	0	0	0	0	0	0	0	0	0	0	0	0	0	0	0	0	1	0	0	0	0	1	0	0	0	0	0	0	0	0	0	0	0	0	0	0	1	0	0
Desulfovibrio piger	901	S	0	0	0	0	0	0	0	0	0	0	0	0	0	0	0	0	0	0	0	0	0	0	0	0	9	0	0	0	0	0	0	0	0	5	0	0	23	0	0	0	0	0	0	0	0	0	12
Sorangium cellulosum	56	S	0	0	0	0	0	0	0	0	0	0	0	0	0	0	0	0	0	0	0	0	0	0	0	0	1	1	0	0	0	0	0	0	0	0	0	0	0	0	0	0	0	0	0	0	1	0	0
Desulfarculus baarsii	453230	S	0	0	0	0	0	0	0	0	0	0	0	0	0	0	0	0	0	0	0	0	0	0	0	0	1	0	0	0	0	0	0	0	0	1	0	0	0	0	0	0	0	0	0	0	0	0	11
Candidatus Carsonella ruddii (Diaphorina cf. continua)	2661587	S	0	0	0	0	0	0	0	0	0	0	0	0	0	0	0	0	0	0	0	0	0	0	0	0	1	0	0	0	0	0	0	0	0	0	0	0	0	0	0	0	0	0	0	0	0	0	0
Erythrobacter sp. A30-3	2785907	S	0	0	0	0	0	0	0	0	0	0	0	0	0	0	0	0	0	0	0	0	0	0	0	0	2	0	0	0	0	0	0	0	0	0	0	0	0	0	0	0	0	0	0	0	0	0	0
Treponema ruminis	744515	S	0	0	0	0	0	0	0	0	0	0	0	0	0	0	0	0	0	0	0	0	0	0	0	0	1	0	0	0	0	0	0	0	1	0	0	1	3	0	0	0	0	0	0	0	0	0	3
Streptococcus phage APCM01	1647391	S	0	0	0	0	0	0	0	0	0	0	0	0	0	0	0	0	0	0	0	0	0	0	0	0	4	0	0	0	0	0	0	0	0	0	0	0	0	0	0	0	0	0	0	0	0	0	0
Chryseobacterium sp. SNU WT5	2594269	S	0	0	0	0	0	0	0	0	0	0	0	0	0	0	0	0	0	0	0	0	0	0	0	0	0	4	0	0	0	0	0	0	0	0	0	0	0	0	0	0	0	0	0	0	0	0	0
Elizabethkingia anophelis	1117645	S	0	0	0	0	0	0	0	0	0	0	0	0	0	0	0	0	0	0	0	0	0	0	0	0	0	3	0	0	0	0	0	0	0	0	0	0	0	0	0	0	0	0	0	0	0	0	0
Lentilactobacillus parabuchneri	152331	S	0	0	0	0	0	0	0	0	0	0	0	0	0	0	0	0	0	0	0	0	0	0	0	0	0	6	0	0	0	0	0	0	0	0	0	0	0	0	0	0	0	0	0	0	0	0	0
Vagococcus lutrae	81947	S	0	0	0	0	0	0	0	0	0	0	0	0	0	0	0	0	0	0	0	0	0	0	0	0	0	2	0	0	0	0	0	0	0	0	0	0	0	0	0	0	0	0	0	0	0	0	0
Clostridium sp. BNL1100	755731	S	0	0	0	0	0	0	0	0	0	0	0	0	0	0	0	0	0	0	0	0	0	0	0	0	0	1	0	0	0	0	0	0	0	0	0	0	0	0	0	0	0	0	0	0	0	0	0
Anaerococcus obesiensis	1287640	S	0	0	0	0	0	0	0	0	0	0	0	0	0	0	0	0	0	0	0	0	0	0	0	0	0	6	0	0	0	0	0	0	0	0	0	0	0	0	0	0	0	0	0	0	0	0	0
Faecalitalea cylindroides	39483	S	0	0	0	0	0	0	0	0	0	0	0	0	0	0	0	0	0	0	0	0	0	0	0	0	0	17	0	0	0	0	0	0	0	0	0	0	0	0	0	0	0	0	5	0	0	0	7
Erysipelothrix sp. HDW6B	2714929	S	0	0	0	0	0	0	0	0	0	0	0	0	0	0	0	0	0	0	0	0	0	0	0	0	0	1	0	0	0	0	0	0	0	0	0	0	0	0	0	0	0	0	0	0	0	0	0
Arthrobacter crystallopoietes	37928	S	0	0	0	0	0	0	0	0	0	0	0	0	0	0	0	0	0	0	0	0	0	0	0	0	0	1	0	0	0	0	0	0	0	0	0	0	0	0	0	0	0	0	0	0	0	0	0
Leucobacter sp. NB 10	2873270	S	0	0	0	0	0	0	0	0	0	0	0	0	0	0	0	0	0	0	0	0	0	0	0	0	0	45	0	0	0	0	0	0	0	0	0	0	0	0	0	0	0	0	1	0	0	1	0
Microbacterium chocolatum	84292	S	0	0	0	0	0	0	0	0	0	0	0	0	0	0	0	0	0	0	0	0	0	0	0	0	0	3	0	0	0	0	0	0	0	0	0	0	0	0	0	0	0	0	0	0	0	0	0
Agromyces sp. LHK192	2498704	S	0	0	0	0	0	0	0	0	0	0	0	0	0	0	0	0	0	0	0	0	0	0	0	0	0	3	0	0	0	0	0	0	0	0	0	0	0	0	0	0	0	0	0	0	0	0	0
Cellulomonas sp. zg-ZUI188	2819978	S	0	0	0	0	0	0	0	0	0	0	0	0	0	0	0	0	0	0	0	0	0	0	0	0	0	4	0	0	0	0	0	0	0	0	0	0	0	0	0	0	0	0	0	0	0	0	0
Arsenicicoccus sp. oral taxon 190	1658671	S	0	0	0	0	0	0	0	0	0	0	0	0	0	0	0	0	0	0	0	0	0	0	0	0	0	2	0	0	0	0	0	0	0	0	0	0	0	0	0	0	0	0	0	0	0	0	0
Tetrasphaera sp. HKS02	1813880	S	0	0	0	0	0	0	0	0	0	0	0	0	0	0	0	0	0	0	0	0	0	0	0	0	0	1	0	0	0	0	0	0	0	0	0	0	0	0	0	0	0	0	0	0	0	0	0
Corynebacterium variabile	1727	S	0	0	0	0	0	0	0	0	0	0	0	0	0	0	0	0	0	0	0	0	0	0	0	0	0	5	0	0	0	0	0	0	0	0	0	0	0	0	0	0	0	0	0	0	0	0	0
Mycolicibacterium rhodesiae	36814	S	0	0	0	0	0	0	0	0	0	0	0	0	0	0	0	0	0	0	0	0	0	0	0	0	0	3	0	0	0	0	0	0	0	0	0	0	0	0	0	0	0	0	0	0	0	0	0
Xanthomonas euroxanthea	2259622	S	0	0	0	0	0	0	0	0	0	0	0	0	0	0	0	0	0	0	0	0	0	0	0	0	0	2	0	0	0	0	0	0	0	0	0	0	0	0	0	0	0	0	0	0	0	0	0
Pyricularia oryzae	318829	S	0	0	0	0	0	0	0	0	0	0	0	0	0	0	0	0	0	0	0	0	0	0	0	0	0	1	0	0	0	0	0	0	0	0	0	0	0	0	0	0	0	0	0	0	0	0	0
Streptococcus phage 5093	646413	S	0	0	0	0	0	0	0	0	0	0	0	0	0	0	0	0	0	0	0	0	0	0	0	0	0	2	0	0	0	2	0	0	0	0	0	0	0	0	0	6	0	0	0	0	0	0	0
Streptococcus virus 858	459845	S	0	0	0	0	0	0	0	0	0	0	0	0	0	0	0	0	0	0	0	0	0	0	0	0	0	3	0	0	0	0	0	0	0	0	0	0	3	0	0	0	0	0	0	0	0	0	0
Lactobacillus virus Lrm1	2845138	S	0	0	0	0	0	0	0	0	0	0	0	0	0	0	0	0	0	0	0	0	0	0	0	0	0	7	0	0	0	0	0	0	0	0	0	0	0	0	0	0	0	0	0	0	0	0	0
Staphylococcus cohnii	29382	S	0	0	0	0	0	0	0	0	0	0	0	0	0	0	0	0	0	0	0	0	0	0	0	0	0	0	1	0	0	0	0	0	0	0	0	0	0	0	0	0	0	0	0	0	0	0	0
Thermacetogenium phaeum	85874	S	0	0	0	0	0	0	0	0	0	0	0	0	0	0	0	0	0	0	0	0	0	0	0	0	0	0	1	0	0	0	0	0	0	0	0	0	0	0	0	0	0	0	0	0	0	0	0
Glutamicibacter creatinolyticus	162496	S	0	0	0	0	0	0	0	0	0	0	0	0	0	0	0	0	0	0	0	0	0	0	0	0	0	0	1	0	0	0	0	0	0	0	0	0	0	0	0	0	0	0	0	0	0	0	1
Alistipes megaguti	2364787	S	0	0	0	0	0	0	0	0	0	0	0	0	0	0	0	0	0	0	0	0	0	0	0	0	0	0	1	0	0	0	0	0	0	0	0	1	0	0	0	0	0	0	0	0	0	0	0
Klebsiella quasipneumoniae	1463165	S	0	0	0	0	0	0	0	0	0	0	0	0	0	0	0	0	0	0	0	0	0	0	0	0	0	0	12	0	0	0	0	0	0	0	0	0	0	0	0	0	0	0	0	0	0	0	0
Klebsiella variicola	244366	S	0	0	0	0	0	0	0	0	0	0	0	0	0	0	0	0	0	0	0	0	0	0	0	0	0	0	5	0	0	0	0	0	0	0	0	0	0	0	0	0	0	0	0	0	0	1	0
Lelliottia amnigena	61646	S	0	0	0	0	0	0	0	0	0	0	0	0	0	0	0	0	0	0	0	0	0	0	0	0	0	0	27	0	0	0	0	0	1	0	0	0	0	0	1	0	0	0	0	0	5	0	0
Enterobacter mori	539813	S	0	0	0	0	0	0	0	0	0	0	0	0	0	0	0	0	0	0	0	0	0	0	0	0	0	0	1	0	0	0	0	0	0	0	0	0	0	0	0	0	0	0	0	0	0	0	0
Rahnella sp. Y9602	741091	S	0	0	0	0	0	0	0	0	0	0	0	0	0	0	0	0	0	0	0	0	0	0	0	0	0	0	3	0	0	0	0	0	0	0	0	0	0	0	0	0	0	0	0	0	0	0	0
Hafnia paralvei	546367	S	0	0	0	0	0	0	0	0	0	0	0	0	0	0	0	0	0	0	0	0	0	0	0	0	0	0	4	0	0	0	0	0	0	0	0	0	0	0	0	0	0	0	0	0	0	0	0
Candidatus Thioglobus autotrophicus	1705394	S	0	0	0	0	0	0	0	0	0	0	0	0	0	0	0	0	0	0	0	0	0	0	0	0	0	0	1	0	0	0	0	0	0	0	0	0	0	0	0	0	0	0	0	0	0	0	0
Orientia tsutsugamushi	784	S	0	0	0	0	0	0	0	0	0	0	0	0	0	0	0	0	0	0	0	0	0	0	0	0	0	0	1	0	0	0	0	0	0	0	0	0	0	0	0	0	0	0	0	0	0	0	0
Thermothelomyces thermophilus	78579	S	0	0	0	0	0	0	0	0	0	0	0	0	0	0	0	0	0	0	0	0	0	0	0	0	0	0	1	0	0	0	0	0	0	0	0	0	0	0	0	0	0	0	0	0	0	0	0
Thermothielavioides terrestris	2587410	S	0	0	0	0	0	0	0	0	0	0	0	0	0	0	0	0	0	0	0	0	0	0	0	0	0	0	4	0	0	0	0	0	0	0	0	0	0	0	0	0	0	0	0	0	0	0	0
Aspergillus fumigatus	746128	S	0	0	0	0	0	0	0	0	0	0	0	0	0	0	0	0	0	0	0	0	0	0	0	0	0	0	1	0	0	0	0	0	0	0	0	0	0	0	0	0	0	0	0	0	0	0	0
Kluyveromyces lactis	28985	S	0	0	0	0	0	0	0	0	0	0	0	0	0	0	0	0	0	0	0	0	0	0	0	0	0	0	8	0	0	0	0	0	0	0	0	0	0	0	0	0	0	0	0	0	0	0	0
Staphylococcus virus PH15	399185	S	0	0	0	0	0	0	0	0	0	0	0	0	0	0	0	0	0	0	0	0	0	0	0	0	0	0	9	0	0	0	0	0	0	0	0	0	0	0	0	0	0	0	0	0	0	0	0
Murid betaherpesvirus 8	1261657	S	0	0	0	0	0	0	0	0	0	0	0	0	0	0	0	0	0	0	0	0	0	0	0	0	0	0	1	0	0	0	0	0	0	0	0	0	0	0	0	0	0	0	0	0	0	0	0
Beet curly top virus	10840	S	0	0	0	0	0	0	0	0	0	0	0	0	0	0	0	0	0	0	0	0	0	0	0	0	0	0	1	0	0	0	0	0	0	0	0	0	0	0	0	0	0	0	0	0	0	0	0
Kocuria varians	1272	S	0	0	0	0	0	0	0	0	0	0	0	0	0	0	0	0	0	0	0	0	0	0	0	0	0	0	0	6	0	0	0	0	0	0	0	0	0	0	0	0	0	5	0	0	0	6	0
Neomicrococcus aestuarii	556325	S	0	0	0	0	0	0	0	0	0	0	0	0	0	0	0	0	0	0	0	0	0	0	0	0	0	0	0	4	0	0	0	1	0	0	0	0	0	0	0	0	0	0	0	0	0	1	0
Microbacterium sp. CBA3102	2603598	S	0	0	0	0	0	0	0	0	0	0	0	0	0	0	0	0	0	0	0	0	0	0	0	0	0	0	0	30	0	0	0	0	0	0	0	0	0	0	0	0	0	0	0	0	0	0	0
Microbacterium oxydans	82380	S	0	0	0	0	0	0	0	0	0	0	0	0	0	0	0	0	0	0	0	0	0	0	0	0	0	0	0	4	0	0	0	0	0	1	0	0	0	0	0	0	0	0	11	0	0	2	0
Cellulomonas taurus	2729175	S	0	0	0	0	0	0	0	0	0	0	0	0	0	0	0	0	0	0	0	0	0	0	0	0	0	0	0	1	0	0	0	0	0	0	0	0	0	0	0	0	0	0	0	0	0	0	0
Isoptericola dokdonensis	372663	S	0	0	0	0	0	0	0	0	0	0	0	0	0	0	0	0	0	0	0	0	0	0	0	0	0	0	0	1	0	0	0	0	0	0	0	0	0	0	0	0	0	0	0	0	0	0	0
Bifidobacterium coryneforme	1687	S	0	0	0	0	0	0	0	0	0	0	0	0	0	0	0	0	0	0	0	0	0	0	0	0	0	0	0	2	0	0	0	0	0	0	0	0	0	0	0	0	0	0	0	0	0	0	0
Bifidobacterium angulatum	1683	S	0	0	0	0	0	0	0	0	0	0	0	0	0	0	0	0	0	0	0	0	0	0	0	0	0	0	0	1	0	0	0	0	0	0	0	0	2	0	0	0	1	0	0	0	0	0	0
Acidipropionibacterium acidipropionici	1748	S	0	0	0	0	0	0	0	0	0	0	0	0	0	0	0	0	0	0	0	0	0	0	0	0	0	0	0	11	0	0	0	0	0	0	0	0	0	0	0	0	0	0	0	0	0	0	0
Acidipropionibacterium jensenii	1749	S	0	0	0	0	0	0	0	0	0	0	0	0	0	0	0	0	0	0	0	0	0	0	0	0	0	0	0	6	0	0	0	0	0	0	0	0	0	0	0	0	0	0	0	0	0	0	0
Acidipropionibacterium virtanenii	2057246	S	0	0	0	0	0	0	0	0	0	0	0	0	0	0	0	0	0	0	0	0	0	0	0	0	0	0	0	1	0	0	0	0	0	0	0	0	0	0	0	0	0	0	0	0	0	0	0
Corynebacterium xerosis	1725	S	0	0	0	0	0	0	0	0	0	0	0	0	0	0	0	0	0	0	0	0	0	0	0	0	0	0	0	1	0	0	0	0	0	0	0	0	0	0	18	0	0	0	0	0	0	0	0
Rhodococcus qingshengii	334542	S	0	0	0	0	0	0	0	0	0	0	0	0	0	0	0	0	0	0	0	0	0	0	0	0	0	0	0	8	0	0	0	0	0	0	0	0	0	0	0	0	0	0	0	0	0	0	0
Streptomyces sp. M2	646637	S	0	0	0	0	0	0	0	0	0	0	0	0	0	0	0	0	0	0	0	0	0	0	0	0	0	0	0	15	0	0	0	0	0	0	0	0	0	0	0	0	0	0	0	0	0	0	0
Lactobacillus taiwanensis	508451	S	0	0	0	0	0	0	0	0	0	0	0	0	0	0	0	0	0	0	0	0	0	0	0	0	0	0	0	1	0	0	2	0	0	0	2	0	2	0	0	0	0	0	0	0	0	0	0
Brochothrix thermosphacta	2756	S	0	0	0	0	0	0	0	0	0	0	0	0	0	0	0	0	0	0	0	0	0	0	0	0	0	0	0	3	0	0	0	0	0	0	0	0	0	0	0	0	0	0	0	0	0	0	0
Flintibacter sp. KGMB00164	2610895	S	0	0	0	0	0	0	0	0	0	0	0	0	0	0	0	0	0	0	0	0	0	0	0	0	0	0	0	4	0	0	0	0	0	0	1	0	0	0	0	0	0	0	0	0	0	0	0
Dysosmobacter sp. Marseille-Q4140	2830675	S	0	0	0	0	0	0	0	0	0	0	0	0	0	0	0	0	0	0	0	0	0	0	0	0	0	0	0	26	0	0	0	0	0	0	0	0	0	0	0	0	0	0	0	0	0	0	0
Caproiciproducens sp. NJN-50	2507162	S	0	0	0	0	0	0	0	0	0	0	0	0	0	0	0	0	0	0	0	0	0	0	0	0	0	0	0	1	0	0	0	0	0	0	0	0	0	0	0	0	0	0	0	0	0	0	0
Chryseobacterium sp. PCH239	2825845	S	0	0	0	0	0	0	0	0	0	0	0	0	0	0	0	0	0	0	0	0	0	0	0	0	0	0	0	4	0	0	0	0	0	0	0	0	0	0	0	0	0	0	0	0	0	0	0
Chryseobacterium camelliae	1265445	S	0	0	0	0	0	0	0	0	0	0	0	0	0	0	0	0	0	0	0	0	0	0	0	0	0	0	0	1	0	0	0	0	0	0	0	0	0	0	0	0	0	0	5	0	0	0	0
Campylobacter geochelonis	1780362	S	0	0	0	0	0	0	0	0	0	0	0	0	0	0	0	0	0	0	0	0	0	0	0	0	0	0	0	6	0	0	0	0	0	0	0	0	0	0	0	0	0	0	0	0	0	0	0
Geobacter daltonii	1203471	S	0	0	0	0	0	0	0	0	0	0	0	0	0	0	0	0	0	0	0	0	0	0	0	0	0	0	0	1	0	0	0	0	0	0	0	0	0	0	0	0	0	0	0	0	0	0	0
Aliivibrio salmonicida	40269	S	0	0	0	0	0	0	0	0	0	0	0	0	0	0	0	0	0	0	0	0	0	0	0	0	0	0	0	38	0	0	0	0	0	0	0	0	0	0	0	0	0	0	0	0	0	0	0
Acinetobacter ursingii	108980	S	0	0	0	0	0	0	0	0	0	0	0	0	0	0	0	0	0	0	0	0	0	0	0	0	0	0	0	9	0	0	0	0	0	0	0	0	0	0	0	0	0	0	0	0	0	0	0
Pseudomonas multiresinivorans	95301	S	0	0	0	0	0	0	0	0	0	0	0	0	0	0	0	0	0	0	0	0	0	0	0	0	0	0	0	3	0	0	0	0	0	0	0	0	0	0	0	0	0	0	0	0	0	0	0
Pseudomonas sp. OE 28.3	2745519	S	0	0	0	0	0	0	0	0	0	0	0	0	0	0	0	0	0	0	0	0	0	0	0	0	0	0	0	2	0	0	0	0	0	0	0	0	0	0	0	0	0	0	0	0	0	0	0
Shewanella sp. WE21	2029986	S	0	0	0	0	0	0	0	0	0	0	0	0	0	0	0	0	0	0	0	0	0	0	0	0	0	0	0	1	0	0	0	0	0	0	0	0	0	0	0	0	0	0	0	0	0	0	0
Mesorhizobium sp. Pch-S	2082387	S	0	0	0	0	0	0	0	0	0	0	0	0	0	0	0	0	0	0	0	0	0	0	0	0	0	0	0	14	0	0	0	0	0	0	0	0	0	0	0	0	0	0	0	0	0	0	0
Brevundimonas sp. Bb-A	2560058	S	0	0	0	0	0	0	0	0	0	0	0	0	0	0	0	0	0	0	0	0	0	0	0	0	0	0	0	9	0	0	0	0	0	0	0	0	0	0	0	0	0	0	0	0	0	0	0
Salarchaeum japonicum	555573	S	0	0	0	0	0	0	0	0	0	0	0	0	0	0	0	0	0	0	0	0	0	0	0	0	0	0	0	1	0	0	0	0	0	0	0	0	0	0	0	0	0	0	0	0	0	0	0
Streptococcus phage IC1	1448276	S	0	0	0	0	0	0	0	0	0	0	0	0	0	0	0	0	0	0	0	0	0	0	0	0	0	0	0	85	0	0	0	0	0	0	0	0	0	0	0	0	0	0	16	0	0	0	0
Gammapapillomavirus 7	1175849	S	0	0	0	0	0	0	0	0	0	0	0	0	0	0	0	0	0	0	0	0	0	0	0	0	0	0	0	1	0	0	0	0	0	0	0	0	0	0	0	0	0	0	0	0	0	0	0
Geobacillus stearothermophilus	1422	S	0	0	0	0	0	0	0	0	0	0	0	0	0	0	0	0	0	0	0	0	0	0	0	0	0	0	0	0	1	0	2	0	0	0	2	0	0	0	0	0	0	0	0	2	0	7	0
Brevibacillus agri	51101	S	0	0	0	0	0	0	0	0	0	0	0	0	0	0	0	0	0	0	0	0	0	0	0	0	0	0	0	0	1	0	0	0	0	0	0	0	0	0	0	0	0	0	0	0	0	0	0
Ruminococcus bicirculans	1160721	S	0	0	0	0	0	0	0	0	0	0	0	0	0	0	0	0	0	0	0	0	0	0	0	0	0	0	0	0	2	0	0	0	0	0	0	0	0	0	0	0	0	0	0	0	0	0	0
Pseudomonas mosselii	78327	S	0	0	0	0	0	0	0	0	0	0	0	0	0	0	0	0	0	0	0	0	0	0	0	0	0	0	0	0	14443	0	0	0	0	0	0	0	0	0	0	0	0	0	0	0	0	0	0
Pseudomonas plecoglossicida	70775	S	0	0	0	0	0	0	0	0	0	0	0	0	0	0	0	0	0	0	0	0	0	0	0	0	0	0	0	0	5	0	0	0	0	0	0	0	0	0	0	0	0	0	0	0	0	0	0
Pseudomonas citronellolis	53408	S	0	0	0	0	0	0	0	0	0	0	0	0	0	0	0	0	0	0	0	0	0	0	0	0	0	0	0	0	5	0	0	0	0	0	0	0	0	0	0	0	0	0	0	0	0	0	0
Pseudomonas sp. 2hn	2866626	S	0	0	0	0	0	0	0	0	0	0	0	0	0	0	0	0	0	0	0	0	0	0	0	0	0	0	0	0	146	0	0	0	0	0	0	0	0	0	0	0	0	0	0	0	0	0	0
Pseudomonas sp. RtIB026	2749999	S	0	0	0	0	0	0	0	0	0	0	0	0	0	0	0	0	0	0	0	0	0	0	0	0	0	0	0	0	93	0	0	0	0	0	0	0	0	0	0	0	0	0	0	0	0	0	0
Pseudomonas sp. CCOS 191	1649877	S	0	0	0	0	0	0	0	0	0	0	0	0	0	0	0	0	0	0	0	0	0	0	0	0	0	0	0	0	85	0	0	0	0	0	0	0	0	0	0	0	0	0	0	0	0	0	0
Pseudomonas sp. PONIH3	1636610	S	0	0	0	0	0	0	0	0	0	0	0	0	0	0	0	0	0	0	0	0	0	0	0	0	0	0	0	0	55	0	0	0	0	0	0	0	0	0	0	0	0	0	0	0	0	0	0
Pseudomonas sp. p1(2021b)	2874628	S	0	0	0	0	0	0	0	0	0	0	0	0	0	0	0	0	0	0	0	0	0	0	0	0	0	0	0	0	13	0	0	0	0	0	0	0	0	0	0	0	0	0	0	0	1	0	0
Pseudomonas sp. Seg1	2678259	S	0	0	0	0	0	0	0	0	0	0	0	0	0	0	0	0	0	0	0	0	0	0	0	0	0	0	0	0	9	0	0	0	0	0	0	0	0	0	0	0	0	0	0	0	0	0	0
Pseudomonas sp. RC3H12	2834406	S	0	0	0	0	0	0	0	0	0	0	0	0	0	0	0	0	0	0	0	0	0	0	0	0	0	0	0	0	8	0	0	0	0	0	0	0	0	0	0	0	0	0	0	0	0	0	0
Pseudomonas sp. Y39-6	2749807	S	0	0	0	0	0	0	0	0	0	0	0	0	0	0	0	0	0	0	0	0	0	0	0	0	0	0	0	0	26	0	0	0	0	0	0	0	0	0	0	0	0	0	0	0	16	0	0
Pseudomonas sp. LTGT-11-2Z	2479393	S	0	0	0	0	0	0	0	0	0	0	0	0	0	0	0	0	0	0	0	0	0	0	0	0	0	0	0	0	39	0	0	0	0	0	0	0	0	0	0	0	0	0	0	0	0	0	0
Pseudomonas sp. 14181154	2662033	S	0	0	0	0	0	0	0	0	0	0	0	0	0	0	0	0	0	0	0	0	0	0	0	0	0	0	0	0	1	0	0	0	0	0	0	0	0	0	0	0	0	0	0	0	0	0	0
Pseudomonas soli	1306993	S	0	0	0	0	0	0	0	0	0	0	0	0	0	0	0	0	0	0	0	0	0	0	0	0	0	0	0	0	84	0	0	0	0	0	0	0	0	0	0	0	0	0	0	0	0	0	0
Pseudomonas muyukensis	2842357	S	0	0	0	0	0	0	0	0	0	0	0	0	0	0	0	0	0	0	0	0	0	0	0	0	0	0	0	0	17	0	0	0	0	0	0	0	0	0	0	0	0	0	0	0	0	0	0
Pseudomonas qingdaonensis	2056231	S	0	0	0	0	0	0	0	0	0	0	0	0	0	0	0	0	0	0	0	0	0	0	0	0	0	0	0	0	10	0	0	3	0	0	0	0	0	0	0	0	0	0	0	0	3	0	0
Pseudomonas maumuensis	2842354	S	0	0	0	0	0	0	0	0	0	0	0	0	0	0	0	0	0	0	0	0	0	0	0	0	0	0	0	0	12	0	0	0	0	0	0	0	0	0	0	0	0	0	0	0	0	0	0
Pseudomonas entomophila	312306	S	0	0	0	0	0	0	0	0	0	0	0	0	0	0	0	0	0	0	0	0	0	0	0	0	0	0	0	0	5	0	0	0	0	0	0	0	0	0	0	0	0	0	0	0	1	0	0
Pseudomonas xantholysinigenes	2745490	S	0	0	0	0	0	0	0	0	0	0	0	0	0	0	0	0	0	0	0	0	0	0	0	0	0	0	0	0	2	0	0	0	0	0	0	0	0	0	0	0	0	0	0	0	0	0	0
Pseudomonas fakonensis	2842355	S	0	0	0	0	0	0	0	0	0	0	0	0	0	0	0	0	0	0	0	0	0	0	0	0	0	0	0	0	1	0	0	0	0	0	0	0	0	0	0	0	0	0	0	0	0	0	0
Pseudomonas chlororaphis	587753	S	0	0	0	0	0	0	0	0	0	0	0	0	0	0	0	0	0	0	0	0	0	0	0	0	0	0	0	0	1	0	0	0	0	0	0	0	0	0	0	0	0	0	0	0	0	0	0
Xanthomonas vesicatoria	56460	S	0	0	0	0	0	0	0	0	0	0	0	0	0	0	0	0	0	0	0	0	0	0	0	0	0	0	0	0	2	0	0	0	0	0	0	0	0	0	0	0	0	0	0	0	0	0	0
Klebsiella aerogenes	548	S	0	0	0	0	0	0	0	0	0	0	0	0	0	0	0	0	0	0	0	0	0	0	0	0	0	0	0	0	9	0	0	0	0	0	0	0	0	0	0	0	0	0	0	0	0	0	0
Pseudomonas virus H66	1273707	S	0	0	0	0	0	0	0	0	0	0	0	0	0	0	0	0	0	0	0	0	0	0	0	0	0	0	0	0	11	0	0	0	0	0	0	0	0	0	0	0	0	0	0	0	0	0	0
Streptococcus sp. zg-86	2664091	S	0	0	0	0	0	0	0	0	0	0	0	0	0	0	0	0	0	0	0	0	0	0	0	0	0	0	0	0	0	1	0	0	0	0	0	0	0	0	0	0	0	0	0	0	0	0	0
Ligilactobacillus agilis	1601	S	0	0	0	0	0	0	0	0	0	0	0	0	0	0	0	0	0	0	0	0	0	0	0	0	0	0	0	0	0	35	0	0	0	0	0	0	0	0	0	45	0	0	0	0	0	0	0
Pediococcus claussenii	187452	S	0	0	0	0	0	0	0	0	0	0	0	0	0	0	0	0	0	0	0	0	0	0	0	0	0	0	0	0	0	17	0	0	0	0	0	0	10	0	0	0	0	0	0	0	0	0	0
Pediococcus inopinatus	114090	S	0	0	0	0	0	0	0	0	0	0	0	0	0	0	0	0	0	0	0	0	0	0	0	0	0	0	0	0	0	1	0	0	0	0	0	0	0	0	0	0	0	0	0	0	0	0	0
Exiguobacterium sibiricum	332410	S	0	0	0	0	0	0	0	0	0	0	0	0	0	0	0	0	0	0	0	0	0	0	0	0	0	0	0	0	0	2	0	0	0	0	0	0	0	0	0	0	0	0	0	0	0	0	0
Brachybacterium saurashtrense	556288	S	0	0	0	0	0	0	0	0	0	0	0	0	0	0	0	0	0	0	0	0	0	0	0	0	0	0	0	0	0	1	0	0	0	0	0	0	0	0	0	0	0	0	0	0	0	0	0
Brachybacterium ginsengisoli	1331682	S	0	0	0	0	0	0	0	0	0	0	0	0	0	0	0	0	0	0	0	0	0	0	0	0	0	0	0	0	0	1	0	0	0	0	0	0	0	0	0	0	0	0	0	0	0	0	0
Dermacoccus nishinomiyaensis	1274	S	0	0	0	0	0	0	0	0	0	0	0	0	0	0	0	0	0	0	0	0	0	0	0	0	0	0	0	0	0	1	0	1	0	0	0	0	0	0	0	0	0	0	0	0	0	0	0
Snodgrassella alvi	1196083	S	0	0	0	0	0	0	0	0	0	0	0	0	0	0	0	0	0	0	0	0	0	0	0	0	0	0	0	0	0	1	0	0	0	0	0	0	0	0	0	0	0	0	0	0	0	0	0
Pseudomonas lalkuanensis	2604832	S	0	0	0	0	0	0	0	0	0	0	0	0	0	0	0	0	0	0	0	0	0	0	0	0	0	0	0	0	0	1	0	0	0	0	0	0	0	0	0	0	0	0	0	0	0	0	0
Xanthomonas hortorum	56454	S	0	0	0	0	0	0	0	0	0	0	0	0	0	0	0	0	0	0	0	0	0	0	0	0	0	0	0	0	0	2	0	0	0	0	0	0	0	0	0	0	0	0	0	0	0	0	3
Novosphingobium ginsenosidimutans	1176536	S	0	0	0	0	0	0	0	0	0	0	0	0	0	0	0	0	0	0	0	0	0	0	0	0	0	0	0	0	0	1	0	0	0	0	0	0	0	1	0	0	0	0	0	0	0	1	0
Acidithiobacillus caldus	33059	S	0	0	0	0	0	0	0	0	0	0	0	0	0	0	0	0	0	0	0	0	0	0	0	0	0	0	0	0	0	1	0	0	0	0	0	0	0	0	0	0	0	0	0	0	0	1	0
Abyssogena phaseoliformis symbiont	596095	S	0	0	0	0	0	0	0	0	0	0	0	0	0	0	0	0	0	0	0	0	0	0	0	0	0	0	0	0	0	1	0	0	0	0	0	0	0	0	0	0	0	0	0	0	0	0	0
Brettanomyces bruxellensis	5007	S	0	0	0	0	0	0	0	0	0	0	0	0	0	0	0	0	0	0	0	0	0	0	0	0	0	0	0	0	0	1	0	0	0	0	0	0	0	0	0	0	0	0	0	0	0	0	0
Thermococcus profundus	49899	S	0	0	0	0	0	0	0	0	0	0	0	0	0	0	0	0	0	0	0	0	0	0	0	0	0	0	0	0	0	1	0	0	0	0	0	0	0	0	0	0	0	0	0	0	0	0	0
Streptococcus phage phiARI0468-4	1701830	S	0	0	0	0	0	0	0	0	0	0	0	0	0	0	0	0	0	0	0	0	0	0	0	0	0	0	0	0	0	18	0	0	0	0	0	0	0	0	0	37	0	0	15	0	0	0	0
Streptococcus virus Sfi21	64186	S	0	0	0	0	0	0	0	0	0	0	0	0	0	0	0	0	0	0	0	0	0	0	0	0	0	0	0	0	0	14	0	0	0	0	0	0	0	0	0	14	0	0	0	0	0	0	0
Streptococcus phage TP-778L	1385385	S	0	0	0	0	0	0	0	0	0	0	0	0	0	0	0	0	0	0	0	0	0	0	0	0	0	0	0	0	0	5	0	0	0	0	0	0	0	0	0	5	0	0	0	0	0	0	0
Lactobacillus virus SAC12	2734207	S	0	0	0	0	0	0	0	0	0	0	0	0	0	0	0	0	0	0	0	0	0	0	0	0	0	0	0	0	0	1	0	0	0	0	0	0	0	0	0	0	0	0	0	0	0	0	0
Ligilactobacillus acidipiscis	89059	S	0	0	0	0	0	0	0	0	0	0	0	0	0	0	0	0	0	0	0	0	0	0	0	0	0	0	0	0	0	0	6	0	0	0	0	0	1	0	0	0	0	0	0	0	0	0	0
Gillisia sp. Hel1_33_143	1336796	S	0	0	0	0	0	0	0	0	0	0	0	0	0	0	0	0	0	0	0	0	0	0	0	0	0	0	0	0	0	0	1	0	0	0	0	0	0	0	0	0	0	0	0	0	0	0	0
Ralstonia solanacearum	305	S	0	0	0	0	0	0	0	0	0	0	0	0	0	0	0	0	0	0	0	0	0	0	0	0	0	0	0	0	0	0	1	0	0	0	0	0	0	0	0	0	0	0	0	0	0	0	1
Rhizorhabdus wittichii	160791	S	0	0	0	0	0	0	0	0	0	0	0	0	0	0	0	0	0	0	0	0	0	0	0	0	0	0	0	0	0	0	3	0	0	0	0	0	0	13	0	0	0	0	0	0	0	0	0
Lactobacillus phage KC5a	363555	S	0	0	0	0	0	0	0	0	0	0	0	0	0	0	0	0	0	0	0	0	0	0	0	0	0	0	0	0	0	0	22	0	0	0	266	0	2	0	0	0	0	0	0	0	0	0	0
Lactobacillus phage phi jlb1	1416334	S	0	0	0	0	0	0	0	0	0	0	0	0	0	0	0	0	0	0	0	0	0	0	0	0	0	0	0	0	0	0	44	0	0	0	116	0	0	0	0	0	0	0	0	0	0	0	0
Leuconostoc suionicum	1511761	S	0	0	0	0	0	0	0	0	0	0	0	0	0	0	0	0	0	0	0	0	0	0	0	0	0	0	0	0	0	0	0	1	0	0	0	0	0	0	0	0	0	0	0	0	0	0	0
Furfurilactobacillus rossiae	231049	S	0	0	0	0	0	0	0	0	0	0	0	0	0	0	0	0	0	0	0	0	0	0	0	0	0	0	0	0	0	0	0	1	0	0	1	0	0	0	0	0	0	0	0	0	0	0	0
Carnobacterium maltaromaticum	2751	S	0	0	0	0	0	0	0	0	0	0	0	0	0	0	0	0	0	0	0	0	0	0	0	0	0	0	0	0	0	0	0	1	0	0	12	0	0	0	0	0	0	0	1	0	0	4	0
Aeribacillus pallidus	33936	S	0	0	0	0	0	0	0	0	0	0	0	0	0	0	0	0	0	0	0	0	0	0	0	0	0	0	0	0	0	0	0	2	0	0	0	0	0	0	0	0	0	0	0	0	0	2	0
Paenibacillus sp. JZ16	1906272	S	0	0	0	0	0	0	0	0	0	0	0	0	0	0	0	0	0	0	0	0	0	0	0	0	0	0	0	0	0	0	0	1	0	0	0	0	0	0	0	0	0	0	0	0	0	0	0
Mycolicibacterium aubagnense	319707	S	0	0	0	0	0	0	0	0	0	0	0	0	0	0	0	0	0	0	0	0	0	0	0	0	0	0	0	0	0	0	0	1	0	0	0	0	0	0	0	0	0	0	0	0	0	0	0
Mycoplasmopsis gallinacea	29556	S	0	0	0	0	0	0	0	0	0	0	0	0	0	0	0	0	0	0	0	0	0	0	0	0	0	0	0	0	0	0	0	2	0	0	0	0	0	0	0	0	0	0	0	0	0	0	0
Bacteroides salyersiae	291644	S	0	0	0	0	0	0	0	0	0	0	0	0	0	0	0	0	0	0	0	0	0	0	0	0	0	0	0	0	0	0	0	1	0	0	0	0	0	1	0	0	0	0	0	0	0	0	3
Chryseobacterium arthrosphaerae	651561	S	0	0	0	0	0	0	0	0	0	0	0	0	0	0	0	0	0	0	0	0	0	0	0	0	0	0	0	0	0	0	0	11	0	0	0	0	0	0	0	0	0	0	0	0	0	0	0
Campylobacter sp. RM16192	1660080	S	0	0	0	0	0	0	0	0	0	0	0	0	0	0	0	0	0	0	0	0	0	0	0	0	0	0	0	0	0	0	0	1	5	0	0	0	0	0	0	0	0	0	0	0	0	0	2
Sulfurospirillum sp. UCH001	1581011	S	0	0	0	0	0	0	0	0	0	0	0	0	0	0	0	0	0	0	0	0	0	0	0	0	0	0	0	0	0	0	0	1	0	0	0	0	0	0	0	0	0	0	0	0	0	0	0
Pseudomonas viridiflava	33069	S	0	0	0	0	0	0	0	0	0	0	0	0	0	0	0	0	0	0	0	0	0	0	0	0	0	0	0	0	0	0	0	1	0	0	0	0	0	0	0	0	0	0	0	0	2	2	0
Pseudomonas psychrotolerans	237610	S	0	0	0	0	0	0	0	0	0	0	0	0	0	0	0	0	0	0	0	0	0	0	0	0	0	0	0	0	0	0	0	1	0	0	0	0	0	0	0	0	0	0	0	0	0	0	0
Pseudomonas yamanorum	515393	S	0	0	0	0	0	0	0	0	0	0	0	0	0	0	0	0	0	0	0	0	0	0	0	0	0	0	0	0	0	0	0	1	0	0	0	0	0	0	0	0	0	0	0	0	3	0	0
Ewingella americana	41202	S	0	0	0	0	0	0	0	0	0	0	0	0	0	0	0	0	0	0	0	0	0	0	0	0	0	0	0	0	0	0	0	1	0	0	0	0	0	0	0	0	0	0	0	0	0	2	0
Rheinheimera sp. LHK132	2498451	S	0	0	0	0	0	0	0	0	0	0	0	0	0	0	0	0	0	0	0	0	0	0	0	0	0	0	0	0	0	0	0	1	0	0	0	0	0	0	0	0	0	0	0	0	0	0	0
Rhizobium pusense	648995	S	0	0	0	0	0	0	0	0	0	0	0	0	0	0	0	0	0	0	0	0	0	0	0	0	0	0	0	0	0	0	0	1	0	0	0	0	0	0	0	0	0	0	0	2	0	0	0
Rhizobium leguminosarum	384	S	0	0	0	0	0	0	0	0	0	0	0	0	0	0	0	0	0	0	0	0	0	0	0	0	0	0	0	0	0	0	0	1	0	0	0	0	0	0	0	0	0	0	0	0	1	0	0
Hydrogenophilus thermoluteolus	297	S	0	0	0	0	0	0	0	0	0	0	0	0	0	0	0	0	0	0	0	0	0	0	0	0	0	0	0	0	0	0	0	1	0	0	0	0	0	0	0	0	0	0	0	0	0	40	0
Torulaspora delbrueckii	4950	S	0	0	0	0	0	0	0	0	0	0	0	0	0	0	0	0	0	0	0	0	0	0	0	0	0	0	0	0	0	0	0	2	0	0	0	0	0	0	0	0	0	0	0	0	0	0	0
Fusarium poae	36050	S	0	0	0	0	0	0	0	0	0	0	0	0	0	0	0	0	0	0	0	0	0	0	0	0	0	0	0	0	0	0	0	1	0	0	0	0	0	0	0	0	0	0	0	0	0	0	0
Leuconostoc virus LNTR3	2170249	S	0	0	0	0	0	0	0	0	0	0	0	0	0	0	0	0	0	0	0	0	0	0	0	0	0	0	0	0	0	0	0	1	0	0	0	0	0	0	0	0	0	0	0	0	0	0	0
Streptococcus sp. 'group B'	1319	S	0	0	0	0	0	0	0	0	0	0	0	0	0	0	0	0	0	0	0	0	0	0	0	0	0	0	0	0	0	0	0	0	194	0	0	0	0	0	0	0	0	0	0	0	0	0	0
Loigolactobacillus backii	375175	S	0	0	0	0	0	0	0	0	0	0	0	0	0	0	0	0	0	0	0	0	0	0	0	0	0	0	0	0	0	0	0	0	5	0	0	0	0	0	0	0	0	0	0	0	0	0	0
Ethanoligenens harbinense	253239	S	0	0	0	0	0	0	0	0	0	0	0	0	0	0	0	0	0	0	0	0	0	0	0	0	0	0	0	0	0	0	0	0	1	0	0	0	0	0	0	0	0	0	0	0	0	2	0
Erwinia sp. J780	2681984	S	0	0	0	0	0	0	0	0	0	0	0	0	0	0	0	0	0	0	0	0	0	0	0	0	0	0	0	0	0	0	0	0	1	0	0	0	0	0	0	0	0	0	0	0	0	0	0
Campylobacter mucosalis	202	S	0	0	0	0	0	0	0	0	0	0	0	0	0	0	0	0	0	0	0	0	0	0	0	0	0	0	0	0	0	0	0	0	1	0	0	1	0	0	0	0	0	0	1	0	0	0	0
Campylobacter coli	195	S	0	0	0	0	0	0	0	0	0	0	0	0	0	0	0	0	0	0	0	0	0	0	0	0	0	0	0	0	0	0	0	0	11	0	0	0	0	0	0	0	0	0	0	0	0	0	0
Aminomonas paucivorans	81412	S	0	0	0	0	0	0	0	0	0	0	0	0	0	0	0	0	0	0	0	0	0	0	0	0	0	0	0	0	0	0	0	0	1	0	0	0	0	0	0	0	0	0	0	0	0	0	0
Alistipes sp. dk3624	2662363	S	0	0	0	0	0	0	0	0	0	0	0	0	0	0	0	0	0	0	0	0	0	0	0	0	0	0	0	0	0	0	0	0	0	1	0	0	0	0	0	0	0	0	0	0	0	0	0
Prosthecochloris sp. CIB 2401	1868325	S	0	0	0	0	0	0	0	0	0	0	0	0	0	0	0	0	0	0	0	0	0	0	0	0	0	0	0	0	0	0	0	0	0	1	0	0	0	0	0	0	0	0	0	0	0	0	0
Acetivibrio saccincola	1677857	S	0	0	0	0	0	0	0	0	0	0	0	0	0	0	0	0	0	0	0	0	0	0	0	0	0	0	0	0	0	0	0	0	0	15	0	0	0	0	0	0	0	0	0	0	0	2	0
Vallitalea pronyensis	1348613	S	0	0	0	0	0	0	0	0	0	0	0	0	0	0	0	0	0	0	0	0	0	0	0	0	0	0	0	0	0	0	0	0	0	1	0	0	0	0	0	0	0	0	0	0	0	0	0
Petrocella atlantisensis	2173034	S	0	0	0	0	0	0	0	0	0	0	0	0	0	0	0	0	0	0	0	0	0	0	0	0	0	0	0	0	0	0	0	0	0	1	0	0	0	0	0	0	0	0	0	0	0	0	0
Tessaracoccus flavescens	399497	S	0	0	0	0	0	0	0	0	0	0	0	0	0	0	0	0	0	0	0	0	0	0	0	0	0	0	0	0	0	0	0	0	0	1	0	0	0	0	0	0	0	0	0	0	1	0	0
Bifidobacterium subtile	77635	S	0	0	0	0	0	0	0	0	0	0	0	0	0	0	0	0	0	0	0	0	0	0	0	0	0	0	0	0	0	0	0	0	0	3	0	0	0	0	0	0	0	0	0	0	0	4	0
Bifidobacterium animalis	28025	S	0	0	0	0	0	0	0	0	0	0	0	0	0	0	0	0	0	0	0	0	0	0	0	0	0	0	0	0	0	0	0	0	0	2	0	0	0	0	0	2	0	0	0	0	4	0	0
Melaminivora sp. SC2-9	2109913	S	0	0	0	0	0	0	0	0	0	0	0	0	0	0	0	0	0	0	0	0	0	0	0	0	0	0	0	0	0	0	0	0	0	1	0	0	0	0	0	0	0	0	0	0	0	0	1
Campylobacter upsaliensis	28080	S	0	0	0	0	0	0	0	0	0	0	0	0	0	0	0	0	0	0	0	0	0	0	0	0	0	0	0	0	0	0	0	0	0	3	0	0	0	0	0	0	0	0	0	0	0	0	0
Rodentibacter heylii	1906744	S	0	0	0	0	0	0	0	0	0	0	0	0	0	0	0	0	0	0	0	0	0	0	0	0	0	0	0	0	0	0	0	0	0	2	0	1	0	0	8	0	0	0	2	0	0	0	0
Citrobacter sp. CF971	2566012	S	0	0	0	0	0	0	0	0	0	0	0	0	0	0	0	0	0	0	0	0	0	0	0	0	0	0	0	0	0	0	0	0	0	11	0	0	0	0	0	0	0	0	0	0	0	0	0
Methylacidiphilum sp. IT5	2795384	S	0	0	0	0	0	0	0	0	0	0	0	0	0	0	0	0	0	0	0	0	0	0	0	0	0	0	0	0	0	0	0	0	0	1	0	0	0	0	0	0	0	0	0	0	0	0	0
Lactococcus carnosus	2749961	S	0	0	0	0	0	0	0	0	0	0	0	0	0	0	0	0	0	0	0	0	0	0	0	0	0	0	0	0	0	0	0	0	0	0	11	0	0	0	0	0	0	0	0	0	13	0	0
Alkalihalobacillus clausii	79880	S	0	0	0	0	0	0	0	0	0	0	0	0	0	0	0	0	0	0	0	0	0	0	0	0	0	0	0	0	0	0	0	0	0	0	1	0	0	0	0	0	0	0	0	0	1	0	0
Citrobacter sp. CRE-46	1703250	S	0	0	0	0	0	0	0	0	0	0	0	0	0	0	0	0	0	0	0	0	0	0	0	0	0	0	0	0	0	0	0	0	0	0	6	0	0	0	0	0	0	0	0	0	0	0	0
Pyrobaculum aerophilum	13773	S	0	0	0	0	0	0	0	0	0	0	0	0	0	0	0	0	0	0	0	0	0	0	0	0	0	0	0	0	0	0	0	0	0	0	1	0	0	0	0	0	0	0	0	0	0	0	0
Pelosinus sp. UFO1	484770	S	0	0	0	0	0	0	0	0	0	0	0	0	0	0	0	0	0	0	0	0	0	0	0	0	0	0	0	0	0	0	0	0	0	0	0	1	0	0	0	0	0	0	0	0	0	0	0
Eubacterium callanderi	53442	S	0	0	0	0	0	0	0	0	0	0	0	0	0	0	0	0	0	0	0	0	0	0	0	0	0	0	0	0	0	0	0	0	0	0	0	1	0	0	0	0	0	0	0	0	0	0	0
Corynebacterium testudinoris	136857	S	0	0	0	0	0	0	0	0	0	0	0	0	0	0	0	0	0	0	0	0	0	0	0	0	0	0	0	0	0	0	0	0	0	0	0	1	0	0	0	0	0	0	0	0	0	0	0
Neisseria zoodegmatis	326523	S	0	0	0	0	0	0	0	0	0	0	0	0	0	0	0	0	0	0	0	0	0	0	0	0	0	0	0	0	0	0	0	0	0	0	0	8	0	0	1	0	0	1	0	0	0	0	0
Neisseria dentiae	194197	S	0	0	0	0	0	0	0	0	0	0	0	0	0	0	0	0	0	0	0	0	0	0	0	0	0	0	0	0	0	0	0	0	0	0	0	1	0	0	0	0	0	1	0	0	0	0	0
Haemophilus aegyptius	197575	S	0	0	0	0	0	0	0	0	0	0	0	0	0	0	0	0	0	0	0	0	0	0	0	0	0	0	0	0	0	0	0	0	0	0	0	82	0	0	0	0	0	0	19	0	0	0	0
Actinobacillus porcitonsillarum	189834	S	0	0	0	0	0	0	0	0	0	0	0	0	0	0	0	0	0	0	0	0	0	0	0	0	0	0	0	0	0	0	0	0	0	0	0	1	0	0	0	0	0	0	1	0	0	0	0
Chromohalobacter salexigens	158080	S	0	0	0	0	0	0	0	0	0	0	0	0	0	0	0	0	0	0	0	0	0	0	0	0	0	0	0	0	0	0	0	0	0	0	0	1	0	0	0	0	0	0	0	0	0	5	0
Vibrio tapetis	52443	S	0	0	0	0	0	0	0	0	0	0	0	0	0	0	0	0	0	0	0	0	0	0	0	0	0	0	0	0	0	0	0	0	0	0	0	1	0	0	0	0	0	0	0	0	0	0	0
Campylobacter corcagiensis	1448857	S	0	0	0	0	0	0	0	0	0	0	0	0	0	0	0	0	0	0	0	0	0	0	0	0	0	0	0	0	0	0	0	0	0	0	0	1	0	0	0	0	0	0	0	0	0	0	0
Haemophilus virus HP1	10690	S	0	0	0	0	0	0	0	0	0	0	0	0	0	0	0	0	0	0	0	0	0	0	0	0	0	0	0	0	0	0	0	0	0	0	0	4	0	0	0	0	0	0	0	0	0	0	0
Bacteroides sp. CACC 737	2755405	S	0	0	0	0	0	0	0	0	0	0	0	0	0	0	0	0	0	0	0	0	0	0	0	0	0	0	0	0	0	0	0	0	0	0	0	0	11	0	0	0	0	0	0	0	0	0	0
Parabacteroides sp. CT06	2025876	S	0	0	0	0	0	0	0	0	0	0	0	0	0	0	0	0	0	0	0	0	0	0	0	0	0	0	0	0	0	0	0	0	0	0	0	0	12	0	0	0	0	0	0	0	0	7	0
Altibacter sp. ALE3EI	2562285	S	0	0	0	0	0	0	0	0	0	0	0	0	0	0	0	0	0	0	0	0	0	0	0	0	0	0	0	0	0	0	0	0	0	0	0	0	1	0	0	0	0	0	0	0	0	0	0
Phascolarctobacterium sp. Marseille-Q4147	2823317	S	0	0	0	0	0	0	0	0	0	0	0	0	0	0	0	0	0	0	0	0	0	0	0	0	0	0	0	0	0	0	0	0	0	0	0	0	1	0	0	0	0	0	1	0	0	0	1
Pediococcus damnosus	51663	S	0	0	0	0	0	0	0	0	0	0	0	0	0	0	0	0	0	0	0	0	0	0	0	0	0	0	0	0	0	0	0	0	0	0	0	0	1	0	0	0	0	0	0	0	0	0	0
Weissella hellenica	46256	S	0	0	0	0	0	0	0	0	0	0	0	0	0	0	0	0	0	0	0	0	0	0	0	0	0	0	0	0	0	0	0	0	0	0	0	0	1	0	0	0	0	0	0	0	1	0	0
Aminipila butyrica	433296	S	0	0	0	0	0	0	0	0	0	0	0	0	0	0	0	0	0	0	0	0	0	0	0	0	0	0	0	0	0	0	0	0	0	0	0	0	11	0	0	7	0	0	0	0	0	0	14
Dysosmobacter welbionis	2093857	S	0	0	0	0	0	0	0	0	0	0	0	0	0	0	0	0	0	0	0	0	0	0	0	0	0	0	0	0	0	0	0	0	0	0	0	0	16	0	0	0	0	0	3	0	0	0	8
Tropheryma whipplei	2039	S	0	0	0	0	0	0	0	0	0	0	0	0	0	0	0	0	0	0	0	0	0	0	0	0	0	0	0	0	0	0	0	0	0	0	0	0	3	0	0	0	0	0	0	0	0	0	7
Desulfovibrio vulgaris	881	S	0	0	0	0	0	0	0	0	0	0	0	0	0	0	0	0	0	0	0	0	0	0	0	0	0	0	0	0	0	0	0	0	0	0	0	0	18	0	0	0	0	0	0	0	0	0	0
Lawsonia intracellularis	29546	S	0	0	0	0	0	0	0	0	0	0	0	0	0	0	0	0	0	0	0	0	0	0	0	0	0	0	0	0	0	0	0	0	0	0	0	0	1	0	0	0	0	0	0	0	0	1	0
Lactobacillus virus LF1	2845133	S	0	0	0	0	0	0	0	0	0	0	0	0	0	0	0	0	0	0	0	0	0	0	0	0	0	0	0	0	0	0	0	0	0	0	0	0	4	0	0	0	0	0	0	0	0	0	0
Lactobacillus phage phiAQ113	1206110	S	0	0	0	0	0	0	0	0	0	0	0	0	0	0	0	0	0	0	0	0	0	0	0	0	0	0	0	0	0	0	0	0	0	0	0	0	14	0	0	0	0	0	0	0	0	0	0
Muricauda lutaonensis	516051	S	0	0	0	0	0	0	0	0	0	0	0	0	0	0	0	0	0	0	0	0	0	0	0	0	0	0	0	0	0	0	0	0	0	0	0	0	0	1	0	0	0	0	0	0	0	0	0
Mycobacterium kansasii	1768	S	0	0	0	0	0	0	0	0	0	0	0	0	0	0	0	0	0	0	0	0	0	0	0	0	0	0	0	0	0	0	0	0	0	0	0	0	0	1	0	0	0	0	0	0	0	0	0
Streptococcus pasteurianus	197614	S	0	0	0	0	0	0	0	0	0	0	0	0	0	0	0	0	0	0	0	0	0	0	0	0	0	0	0	0	0	0	0	0	0	0	0	0	0	27	88	0	0	0	0	0	0	0	0
Azospira restricta	404405	S	0	0	0	0	0	0	0	0	0	0	0	0	0	0	0	0	0	0	0	0	0	0	0	0	0	0	0	0	0	0	0	0	0	0	0	0	0	1	0	0	0	0	0	0	0	0	0
Sphingomonas sp. C8-2	2492837	S	0	0	0	0	0	0	0	0	0	0	0	0	0	0	0	0	0	0	0	0	0	0	0	0	0	0	0	0	0	0	0	0	0	0	0	0	0	8	4	0	0	0	0	0	0	8	0
Sphingomonas sp. CL5.1	2653203	S	0	0	0	0	0	0	0	0	0	0	0	0	0	0	0	0	0	0	0	0	0	0	0	0	0	0	0	0	0	0	0	0	0	0	0	0	0	1	0	0	0	0	0	0	0	0	0
Sphingomonas sanxanigenens	397260	S	0	0	0	0	0	0	0	0	0	0	0	0	0	0	0	0	0	0	0	0	0	0	0	0	0	0	0	0	0	0	0	0	0	0	0	0	0	10	0	0	0	0	0	0	0	1	0
Sphingomonas melonis	152682	S	0	0	0	0	0	0	0	0	0	0	0	0	0	0	0	0	0	0	0	0	0	0	0	0	0	0	0	0	0	0	0	0	0	0	0	0	0	20	0	0	0	0	0	0	0	31	0
Sphingomonas hengshuiensis	1609977	S	0	0	0	0	0	0	0	0	0	0	0	0	0	0	0	0	0	0	0	0	0	0	0	0	0	0	0	0	0	0	0	0	0	0	0	0	0	1	0	0	0	0	0	0	0	0	0
Sphingopyxis sp. MG	1866325	S	0	0	0	0	0	0	0	0	0	0	0	0	0	0	0	0	0	0	0	0	0	0	0	0	0	0	0	0	0	0	0	0	0	0	0	0	0	3	0	0	0	0	0	0	0	0	0
Sphingopyxis terrae	33052	S	0	0	0	0	0	0	0	0	0	0	0	0	0	0	0	0	0	0	0	0	0	0	0	0	0	0	0	0	0	0	0	0	0	0	0	0	0	8	0	0	0	0	0	0	0	2	0
Sphingopyxis granuli	267128	S	0	0	0	0	0	0	0	0	0	0	0	0	0	0	0	0	0	0	0	0	0	0	0	0	0	0	0	0	0	0	0	0	0	0	0	0	0	3	0	0	0	0	0	0	0	0	0
Novosphingobium sp. KA1	164608	S	0	0	0	0	0	0	0	0	0	0	0	0	0	0	0	0	0	0	0	0	0	0	0	0	0	0	0	0	0	0	0	0	0	0	0	0	0	35	13	0	0	0	0	0	0	30	0
Novosphingobium sp. ES2-1	2780074	S	0	0	0	0	0	0	0	0	0	0	0	0	0	0	0	0	0	0	0	0	0	0	0	0	0	0	0	0	0	0	0	0	0	0	0	0	0	3	0	0	0	0	0	0	0	0	0
Novosphingobium resinovorum	158500	S	0	0	0	0	0	0	0	0	0	0	0	0	0	0	0	0	0	0	0	0	0	0	0	0	0	0	0	0	0	0	0	0	0	0	0	0	0	3	0	0	0	0	0	0	0	0	0
Sphingobium cloacae	120107	S	0	0	0	0	0	0	0	0	0	0	0	0	0	0	0	0	0	0	0	0	0	0	0	0	0	0	0	0	0	0	0	0	0	0	0	0	0	29	0	0	0	0	0	0	0	5	0
Hankyongella ginsenosidimutans	1763828	S	0	0	0	0	0	0	0	0	0	0	0	0	0	0	0	0	0	0	0	0	0	0	0	0	0	0	0	0	0	0	0	0	0	0	0	0	0	1	0	0	0	0	0	0	0	0	0
Candidatus Filomicrobium marinum	1608628	S	0	0	0	0	0	0	0	0	0	0	0	0	0	0	0	0	0	0	0	0	0	0	0	0	0	0	0	0	0	0	0	0	0	0	0	0	0	1	0	0	0	0	0	0	0	0	0
Mesorhizobium terrae	2725666	S	0	0	0	0	0	0	0	0	0	0	0	0	0	0	0	0	0	0	0	0	0	0	0	0	0	0	0	0	0	0	0	0	0	0	0	0	0	4	0	0	0	0	0	0	0	0	0
Nitrospirillum amazonense	28077	S	0	0	0	0	0	0	0	0	0	0	0	0	0	0	0	0	0	0	0	0	0	0	0	0	0	0	0	0	0	0	0	0	0	0	0	0	0	2	0	0	0	0	0	0	0	0	0
Caulobacter vibrioides	155892	S	0	0	0	0	0	0	0	0	0	0	0	0	0	0	0	0	0	0	0	0	0	0	0	0	0	0	0	0	0	0	0	0	0	0	0	0	0	1	0	0	0	0	0	0	0	0	0
Cereibacter sphaeroides	1063	S	0	0	0	0	0	0	0	0	0	0	0	0	0	0	0	0	0	0	0	0	0	0	0	0	0	0	0	0	0	0	0	0	0	0	0	0	0	1	0	0	0	0	0	0	0	0	0
Phaeodactylum tricornutum	2850	S	0	0	0	0	0	0	0	0	0	0	0	0	0	0	0	0	0	0	0	0	0	0	0	0	0	0	0	0	0	0	0	0	0	0	0	0	0	1	0	0	0	0	0	0	0	0	0
Jeotgalibaca dankookensis	708126	S	0	0	0	0	0	0	0	0	0	0	0	0	0	0	0	0	0	0	0	0	0	0	0	0	0	0	0	0	0	0	0	0	0	0	0	0	0	0	1	0	0	0	0	0	1	0	0
Exiguobacterium sp. AT1b	360911	S	0	0	0	0	0	0	0	0	0	0	0	0	0	0	0	0	0	0	0	0	0	0	0	0	0	0	0	0	0	0	0	0	0	0	0	0	0	0	1	0	0	0	0	0	0	0	0
Corynebacterium falsenii	108486	S	0	0	0	0	0	0	0	0	0	0	0	0	0	0	0	0	0	0	0	0	0	0	0	0	0	0	0	0	0	0	0	0	0	0	0	0	0	0	1	0	0	0	0	0	0	0	0
Pseudomonas sp. SC3(2021)	2871493	S	0	0	0	0	0	0	0	0	0	0	0	0	0	0	0	0	0	0	0	0	0	0	0	0	0	0	0	0	0	0	0	0	0	0	0	0	0	0	5	0	0	0	0	0	5	0	0
Pseudomonas monsensis	2745509	S	0	0	0	0	0	0	0	0	0	0	0	0	0	0	0	0	0	0	0	0	0	0	0	0	0	0	0	0	0	0	0	0	0	0	0	0	0	0	8	0	0	0	0	0	0	0	0
Pseudomonas taetrolens	47884	S	0	0	0	0	0	0	0	0	0	0	0	0	0	0	0	0	0	0	0	0	0	0	0	0	0	0	0	0	0	0	0	0	0	0	0	0	0	0	1	0	0	0	0	0	2	0	0
Yersinia intermedia	631	S	0	0	0	0	0	0	0	0	0	0	0	0	0	0	0	0	0	0	0	0	0	0	0	0	0	0	0	0	0	0	0	0	0	0	0	0	0	0	1	0	0	0	0	0	0	0	0
Croceicoccus marinus	450378	S	0	0	0	0	0	0	0	0	0	0	0	0	0	0	0	0	0	0	0	0	0	0	0	0	0	0	0	0	0	0	0	0	0	0	0	0	0	0	2	0	0	0	0	0	0	0	0
Streptococcus phage phiARI0131-1	1701813	S	0	0	0	0	0	0	0	0	0	0	0	0	0	0	0	0	0	0	0	0	0	0	0	0	0	0	0	0	0	0	0	0	0	0	0	0	0	0	23	0	0	0	0	46	0	0	0
Bacteroides luhongzhouii	2650158	S	0	0	0	0	0	0	0	0	0	0	0	0	0	0	0	0	0	0	0	0	0	0	0	0	0	0	0	0	0	0	0	0	0	0	0	0	0	0	0	1	0	0	0	0	0	0	0
Chryseobacterium sp. 3008163	2478663	S	0	0	0	0	0	0	0	0	0	0	0	0	0	0	0	0	0	0	0	0	0	0	0	0	0	0	0	0	0	0	0	0	0	0	0	0	0	0	0	2	0	0	0	0	0	0	0
Virgibacillus halodenitrificans	1482	S	0	0	0	0	0	0	0	0	0	0	0	0	0	0	0	0	0	0	0	0	0	0	0	0	0	0	0	0	0	0	0	0	0	0	0	0	0	0	0	1	0	0	0	0	0	0	0
Dialister massiliensis	2161821	S	0	0	0	0	0	0	0	0	0	0	0	0	0	0	0	0	0	0	0	0	0	0	0	0	0	0	0	0	0	0	0	0	0	0	0	0	0	0	0	4	0	0	0	0	0	0	0
Pectinatus frisingensis	865	S	0	0	0	0	0	0	0	0	0	0	0	0	0	0	0	0	0	0	0	0	0	0	0	0	0	0	0	0	0	0	0	0	0	0	0	0	0	0	0	1	0	0	0	0	0	0	0
Gordonia sp. 135	2676309	S	0	0	0	0	0	0	0	0	0	0	0	0	0	0	0	0	0	0	0	0	0	0	0	0	0	0	0	0	0	0	0	0	0	0	0	0	0	0	0	6	0	0	0	0	0	0	0
Methylibium sp. Pch-M	2082386	S	0	0	0	0	0	0	0	0	0	0	0	0	0	0	0	0	0	0	0	0	0	0	0	0	0	0	0	0	0	0	0	0	0	0	0	0	0	0	0	4	0	0	0	0	0	0	0
Dichelobacter nodosus	870	S	0	0	0	0	0	0	0	0	0	0	0	0	0	0	0	0	0	0	0	0	0	0	0	0	0	0	0	0	0	0	0	0	0	0	0	0	0	0	0	1	0	0	0	0	0	0	0
Sinorhizobium sp. BG8	2613773	S	0	0	0	0	0	0	0	0	0	0	0	0	0	0	0	0	0	0	0	0	0	0	0	0	0	0	0	0	0	0	0	0	0	0	0	0	0	0	0	3	0	0	0	0	0	0	0
Croceicoccus sp. YJ47	2798724	S	0	0	0	0	0	0	0	0	0	0	0	0	0	0	0	0	0	0	0	0	0	0	0	0	0	0	0	0	0	0	0	0	0	0	0	0	0	0	0	2	0	0	0	0	0	0	0
Komagataeibacter saccharivorans	265959	S	0	0	0	0	0	0	0	0	0	0	0	0	0	0	0	0	0	0	0	0	0	0	0	0	0	0	0	0	0	0	0	0	0	0	0	0	0	0	0	1	0	0	0	0	0	0	0
Besnoitia besnoiti	94643	S	0	0	0	0	0	0	0	0	0	0	0	0	0	0	0	0	0	0	0	0	0	0	0	0	0	0	0	0	0	0	0	0	0	0	0	0	0	0	0	1	0	0	0	0	0	0	0
Halobiforma lacisalsi	229731	S	0	0	0	0	0	0	0	0	0	0	0	0	0	0	0	0	0	0	0	0	0	0	0	0	0	0	0	0	0	0	0	0	0	0	0	0	0	0	0	1	0	0	0	0	0	0	0
Streptomyces cattleya	29303	S	0	0	0	0	0	0	0	0	0	0	0	0	0	0	0	0	0	0	0	0	0	0	0	0	0	0	0	0	0	0	0	0	0	0	0	0	0	0	0	0	0	1	0	0	0	0	0
Iodobacter fluviatilis	537	S	0	0	0	0	0	0	0	0	0	0	0	0	0	0	0	0	0	0	0	0	0	0	0	0	0	0	0	0	0	0	0	0	0	0	0	0	0	0	0	0	0	1	0	0	0	0	0
Cupriavidus necator	106590	S	0	0	0	0	0	0	0	0	0	0	0	0	0	0	0	0	0	0	0	0	0	0	0	0	0	0	0	0	0	0	0	0	0	0	0	0	0	0	0	0	0	1	0	0	0	0	0
Ottowia oryzae	2109914	S	0	0	0	0	0	0	0	0	0	0	0	0	0	0	0	0	0	0	0	0	0	0	0	0	0	0	0	0	0	0	0	0	0	0	0	0	0	0	0	0	0	1	0	0	0	0	0
Mannheimia haemolytica	75985	S	0	0	0	0	0	0	0	0	0	0	0	0	0	0	0	0	0	0	0	0	0	0	0	0	0	0	0	0	0	0	0	0	0	0	0	0	0	0	0	0	0	1	3	0	1	0	0
Acidihalobacter ferrooxydans	1765967	S	0	0	0	0	0	0	0	0	0	0	0	0	0	0	0	0	0	0	0	0	0	0	0	0	0	0	0	0	0	0	0	0	0	0	0	0	0	0	0	0	0	1	0	0	0	0	0
Vibrio cholerae	666	S	0	0	0	0	0	0	0	0	0	0	0	0	0	0	0	0	0	0	0	0	0	0	0	0	0	0	0	0	0	0	0	0	0	0	0	0	0	0	0	0	0	1	0	0	0	0	0
Capnocytophaga cynodegmi	28189	S	0	0	0	0	0	0	0	0	0	0	0	0	0	0	0	0	0	0	0	0	0	0	0	0	0	0	0	0	0	0	0	0	0	0	0	0	0	0	0	0	0	9	0	0	0	0	0
Streptococcus parauberis	1348	S	0	0	0	0	0	0	0	0	0	0	0	0	0	0	0	0	0	0	0	0	0	0	0	0	0	0	0	0	0	0	0	0	0	0	0	0	0	0	0	0	0	0	1	0	0	0	0
Lentilactobacillus buchneri	1581	S	0	0	0	0	0	0	0	0	0	0	0	0	0	0	0	0	0	0	0	0	0	0	0	0	0	0	0	0	0	0	0	0	0	0	0	0	0	0	0	0	0	0	5	0	0	0	0
Lachnoclostridium phytofermentans	66219	S	0	0	0	0	0	0	0	0	0	0	0	0	0	0	0	0	0	0	0	0	0	0	0	0	0	0	0	0	0	0	0	0	0	0	0	0	0	0	0	0	0	0	1	0	0	0	0
Arthrobacter sp. 24S4-2	2575374	S	0	0	0	0	0	0	0	0	0	0	0	0	0	0	0	0	0	0	0	0	0	0	0	0	0	0	0	0	0	0	0	0	0	0	0	0	0	0	0	0	0	0	6	0	0	0	0
Kocuria sp. KD4	2719588	S	0	0	0	0	0	0	0	0	0	0	0	0	0	0	0	0	0	0	0	0	0	0	0	0	0	0	0	0	0	0	0	0	0	0	0	0	0	0	0	0	0	0	4	0	0	0	0
Microbacterium sp. PAMC21962	2861280	S	0	0	0	0	0	0	0	0	0	0	0	0	0	0	0	0	0	0	0	0	0	0	0	0	0	0	0	0	0	0	0	0	0	0	0	0	0	0	0	0	0	0	26	0	12	16	0
Leucobacter triazinivorans	1784719	S	0	0	0	0	0	0	0	0	0	0	0	0	0	0	0	0	0	0	0	0	0	0	0	0	0	0	0	0	0	0	0	0	0	0	0	0	0	0	0	0	0	0	2	0	2	0	0
Chryseoglobus indicus	2750620	S	0	0	0	0	0	0	0	0	0	0	0	0	0	0	0	0	0	0	0	0	0	0	0	0	0	0	0	0	0	0	0	0	0	0	0	0	0	0	0	0	0	0	2	0	2	0	0
Oerskovia sp. KBS0722	1179673	S	0	0	0	0	0	0	0	0	0	0	0	0	0	0	0	0	0	0	0	0	0	0	0	0	0	0	0	0	0	0	0	0	0	0	0	0	0	0	0	0	0	0	1	0	0	0	0
Corynebacterium aquilae	203263	S	0	0	0	0	0	0	0	0	0	0	0	0	0	0	0	0	0	0	0	0	0	0	0	0	0	0	0	0	0	0	0	0	0	0	0	0	0	0	0	0	0	0	3	0	0	0	0
Corynebacterium mustelae	571915	S	0	0	0	0	0	0	0	0	0	0	0	0	0	0	0	0	0	0	0	0	0	0	0	0	0	0	0	0	0	0	0	0	0	0	0	0	0	0	0	0	0	0	1	0	0	0	0
Dietzia psychralcaliphila	139021	S	0	0	0	0	0	0	0	0	0	0	0	0	0	0	0	0	0	0	0	0	0	0	0	0	0	0	0	0	0	0	0	0	0	0	0	0	0	0	0	0	0	0	4	0	0	0	0
Streptomyces nodosus	40318	S	0	0	0	0	0	0	0	0	0	0	0	0	0	0	0	0	0	0	0	0	0	0	0	0	0	0	0	0	0	0	0	0	0	0	0	0	0	0	0	0	0	0	4	0	0	0	0
Duncaniella dubosii	2518971	S	0	0	0	0	0	0	0	0	0	0	0	0	0	0	0	0	0	0	0	0	0	0	0	0	0	0	0	0	0	0	0	0	0	0	0	0	0	0	0	0	0	0	2	0	0	0	0
Mannheimia granulomatis	85402	S	0	0	0	0	0	0	0	0	0	0	0	0	0	0	0	0	0	0	0	0	0	0	0	0	0	0	0	0	0	0	0	0	0	0	0	0	0	0	0	0	0	0	1	0	0	0	0
Avibacterium paragallinarum	728	S	0	0	0	0	0	0	0	0	0	0	0	0	0	0	0	0	0	0	0	0	0	0	0	0	0	0	0	0	0	0	0	0	0	0	0	0	0	0	0	0	0	0	1	0	0	0	0
Proteus vulgaris	585	S	0	0	0	0	0	0	0	0	0	0	0	0	0	0	0	0	0	0	0	0	0	0	0	0	0	0	0	0	0	0	0	0	0	0	0	0	0	0	0	0	0	0	2	0	0	0	0
Sinimarinibacterium sp. NLF-5-8	2698684	S	0	0	0	0	0	0	0	0	0	0	0	0	0	0	0	0	0	0	0	0	0	0	0	0	0	0	0	0	0	0	0	0	0	0	0	0	0	0	0	0	0	0	1	0	0	0	0
Alcaligenes aquatilis	323284	S	0	0	0	0	0	0	0	0	0	0	0	0	0	0	0	0	0	0	0	0	0	0	0	0	0	0	0	0	0	0	0	0	0	0	0	0	0	0	0	0	0	0	1	0	0	0	0
Corynebacterium sp. 2019	2675218	S	0	0	0	0	0	0	0	0	0	0	0	0	0	0	0	0	0	0	0	0	0	0	0	0	0	0	0	0	0	0	0	0	0	0	0	0	0	0	0	0	0	0	0	3	0	0	0
Corynebacterium timonense	441500	S	0	0	0	0	0	0	0	0	0	0	0	0	0	0	0	0	0	0	0	0	0	0	0	0	0	0	0	0	0	0	0	0	0	0	0	0	0	0	0	0	0	0	0	1	0	1	0
Carnobacterium viridans	174587	S	0	0	0	0	0	0	0	0	0	0	0	0	0	0	0	0	0	0	0	0	0	0	0	0	0	0	0	0	0	0	0	0	0	0	0	0	0	0	0	0	0	0	0	1	0	3	0
Pediococcus pentosaceus	1255	S	0	0	0	0	0	0	0	0	0	0	0	0	0	0	0	0	0	0	0	0	0	0	0	0	0	0	0	0	0	0	0	0	0	0	0	0	0	0	0	0	0	0	0	3	1	0	0
Sphingomonas taxi	1549858	S	0	0	0	0	0	0	0	0	0	0	0	0	0	0	0	0	0	0	0	0	0	0	0	0	0	0	0	0	0	0	0	0	0	0	0	0	0	0	0	0	0	0	0	5	0	0	0
Sinorhizobium meliloti	382	S	0	0	0	0	0	0	0	0	0	0	0	0	0	0	0	0	0	0	0	0	0	0	0	0	0	0	0	0	0	0	0	0	0	0	0	0	0	0	0	0	0	0	0	1	0	0	0
Fusarium pseudograminearum	101028	S	0	0	0	0	0	0	0	0	0	0	0	0	0	0	0	0	0	0	0	0	0	0	0	0	0	0	0	0	0	0	0	0	0	0	0	0	0	0	0	0	0	0	0	1	0	0	0
Streptococcus phage phiARI0468-2	1701828	S	0	0	0	0	0	0	0	0	0	0	0	0	0	0	0	0	0	0	0	0	0	0	0	0	0	0	0	0	0	0	0	0	0	0	0	0	0	0	0	0	0	0	0	321	0	0	0
Lactococcus paracarnosus	2749962	S	0	0	0	0	0	0	0	0	0	0	0	0	0	0	0	0	0	0	0	0	0	0	0	0	0	0	0	0	0	0	0	0	0	0	0	0	0	0	0	0	0	0	0	0	14	0	0
Leuconostoc kimchii	136609	S	0	0	0	0	0	0	0	0	0	0	0	0	0	0	0	0	0	0	0	0	0	0	0	0	0	0	0	0	0	0	0	0	0	0	0	0	0	0	0	0	0	0	0	0	18	0	0
Leuconostoc falkenbergense	2766470	S	0	0	0	0	0	0	0	0	0	0	0	0	0	0	0	0	0	0	0	0	0	0	0	0	0	0	0	0	0	0	0	0	0	0	0	0	0	0	0	0	0	0	0	0	3	0	0
Leuconostoc garlicum	255248	S	0	0	0	0	0	0	0	0	0	0	0	0	0	0	0	0	0	0	0	0	0	0	0	0	0	0	0	0	0	0	0	0	0	0	0	0	0	0	0	0	0	0	0	0	1	0	0
Arthrobacter alpinus	656366	S	0	0	0	0	0	0	0	0	0	0	0	0	0	0	0	0	0	0	0	0	0	0	0	0	0	0	0	0	0	0	0	0	0	0	0	0	0	0	0	0	0	0	0	0	1	0	0
Microbacterium oryzae	743009	S	0	0	0	0	0	0	0	0	0	0	0	0	0	0	0	0	0	0	0	0	0	0	0	0	0	0	0	0	0	0	0	0	0	0	0	0	0	0	0	0	0	0	0	0	1	0	0
Hymenobacter sp. DG01	2584940	S	0	0	0	0	0	0	0	0	0	0	0	0	0	0	0	0	0	0	0	0	0	0	0	0	0	0	0	0	0	0	0	0	0	0	0	0	0	0	0	0	0	0	0	0	1	0	0
Acidovorax sp. RAC01	1842533	S	0	0	0	0	0	0	0	0	0	0	0	0	0	0	0	0	0	0	0	0	0	0	0	0	0	0	0	0	0	0	0	0	0	0	0	0	0	0	0	0	0	0	0	0	6	0	3
Hylemonella gracilis	80880	S	0	0	0	0	0	0	0	0	0	0	0	0	0	0	0	0	0	0	0	0	0	0	0	0	0	0	0	0	0	0	0	0	0	0	0	0	0	0	0	0	0	0	0	0	6	0	1
Ramlibacter tataouinensis	94132	S	0	0	0	0	0	0	0	0	0	0	0	0	0	0	0	0	0	0	0	0	0	0	0	0	0	0	0	0	0	0	0	0	0	0	0	0	0	0	0	0	0	0	0	0	2	0	0
Limnohabitans sp. 103DPR2	1678129	S	0	0	0	0	0	0	0	0	0	0	0	0	0	0	0	0	0	0	0	0	0	0	0	0	0	0	0	0	0	0	0	0	0	0	0	0	0	0	0	0	0	0	0	0	3	0	1
Janthinobacterium sp. LM6	1938606	S	0	0	0	0	0	0	0	0	0	0	0	0	0	0	0	0	0	0	0	0	0	0	0	0	0	0	0	0	0	0	0	0	0	0	0	0	0	0	0	0	0	0	0	0	7	0	0
Janthinobacterium sp. PAMC25594	2861284	S	0	0	0	0	0	0	0	0	0	0	0	0	0	0	0	0	0	0	0	0	0	0	0	0	0	0	0	0	0	0	0	0	0	0	0	0	0	0	0	0	0	0	0	0	5	0	0
Janthinobacterium sp. HH102	1537274	S	0	0	0	0	0	0	0	0	0	0	0	0	0	0	0	0	0	0	0	0	0	0	0	0	0	0	0	0	0	0	0	0	0	0	0	0	0	0	0	0	0	0	0	0	8	0	0
Aquabacterium olei	1296669	S	0	0	0	0	0	0	0	0	0	0	0	0	0	0	0	0	0	0	0	0	0	0	0	0	0	0	0	0	0	0	0	0	0	0	0	0	0	0	0	0	0	0	0	0	1	2	4
Pseudomonas libanensis	75588	S	0	0	0	0	0	0	0	0	0	0	0	0	0	0	0	0	0	0	0	0	0	0	0	0	0	0	0	0	0	0	0	0	0	0	0	0	0	0	0	0	0	0	0	0	19	0	0
Pseudomonas migulae	78543	S	0	0	0	0	0	0	0	0	0	0	0	0	0	0	0	0	0	0	0	0	0	0	0	0	0	0	0	0	0	0	0	0	0	0	0	0	0	0	0	0	0	0	0	0	4	0	0
Pseudomonas trivialis	200450	S	0	0	0	0	0	0	0	0	0	0	0	0	0	0	0	0	0	0	0	0	0	0	0	0	0	0	0	0	0	0	0	0	0	0	0	0	0	0	0	0	0	0	0	0	2	0	0
Pseudomonas sp. CFSAN084952	2664899	S	0	0	0	0	0	0	0	0	0	0	0	0	0	0	0	0	0	0	0	0	0	0	0	0	0	0	0	0	0	0	0	0	0	0	0	0	0	0	0	0	0	0	0	0	129	0	0
Pseudomonas sp. LG1D9	2083054	S	0	0	0	0	0	0	0	0	0	0	0	0	0	0	0	0	0	0	0	0	0	0	0	0	0	0	0	0	0	0	0	0	0	0	0	0	0	0	0	0	0	0	0	0	74	0	0
Pseudomonas sp. LH1G9	2083055	S	0	0	0	0	0	0	0	0	0	0	0	0	0	0	0	0	0	0	0	0	0	0	0	0	0	0	0	0	0	0	0	0	0	0	0	0	0	0	0	0	0	0	0	0	51	0	0
Pseudomonas sp. TMW 2.1634	1886807	S	0	0	0	0	0	0	0	0	0	0	0	0	0	0	0	0	0	0	0	0	0	0	0	0	0	0	0	0	0	0	0	0	0	0	0	0	0	0	0	0	0	0	0	0	33	0	0
Pseudomonas sp. S35	1573719	S	0	0	0	0	0	0	0	0	0	0	0	0	0	0	0	0	0	0	0	0	0	0	0	0	0	0	0	0	0	0	0	0	0	0	0	0	0	0	0	0	0	0	0	0	2	0	0
Pseudomonas sp. LG1E9	2219057	S	0	0	0	0	0	0	0	0	0	0	0	0	0	0	0	0	0	0	0	0	0	0	0	0	0	0	0	0	0	0	0	0	0	0	0	0	0	0	0	0	0	0	0	0	2	0	0
Pseudomonas sp. TKP	1415630	S	0	0	0	0	0	0	0	0	0	0	0	0	0	0	0	0	0	0	0	0	0	0	0	0	0	0	0	0	0	0	0	0	0	0	0	0	0	0	0	0	0	0	0	0	8	0	0
Pseudomonas sp. R1-43-08	1173270	S	0	0	0	0	0	0	0	0	0	0	0	0	0	0	0	0	0	0	0	0	0	0	0	0	0	0	0	0	0	0	0	0	0	0	0	0	0	0	0	0	0	0	0	0	14	0	0
Pseudomonas sp. SCA2728.1_7	2825975	S	0	0	0	0	0	0	0	0	0	0	0	0	0	0	0	0	0	0	0	0	0	0	0	0	0	0	0	0	0	0	0	0	0	0	0	0	0	0	0	0	0	0	0	0	1	0	0
Pseudomonas sp. St316	2678257	S	0	0	0	0	0	0	0	0	0	0	0	0	0	0	0	0	0	0	0	0	0	0	0	0	0	0	0	0	0	0	0	0	0	0	0	0	0	0	0	0	0	0	0	0	1	0	0
Pseudomonas sp. GLE121	1329969	S	0	0	0	0	0	0	0	0	0	0	0	0	0	0	0	0	0	0	0	0	0	0	0	0	0	0	0	0	0	0	0	0	0	0	0	0	0	0	0	0	0	0	0	0	1	0	0
Pseudomonas sp. BIOMIG1BAC	1758730	S	0	0	0	0	0	0	0	0	0	0	0	0	0	0	0	0	0	0	0	0	0	0	0	0	0	0	0	0	0	0	0	0	0	0	0	0	0	0	0	0	0	0	0	0	4	0	0
Pseudomonas sp. S49	1573720	S	0	0	0	0	0	0	0	0	0	0	0	0	0	0	0	0	0	0	0	0	0	0	0	0	0	0	0	0	0	0	0	0	0	0	0	0	0	0	0	0	0	0	0	0	7	0	0
Pseudomonas sp. St290	1602166	S	0	0	0	0	0	0	0	0	0	0	0	0	0	0	0	0	0	0	0	0	0	0	0	0	0	0	0	0	0	0	0	0	0	0	0	0	0	0	0	0	0	0	0	0	9	0	0
Pseudomonas sp. MPC6	2498848	S	0	0	0	0	0	0	0	0	0	0	0	0	0	0	0	0	0	0	0	0	0	0	0	0	0	0	0	0	0	0	0	0	0	0	0	0	0	0	0	0	0	0	0	0	1	0	0
Pseudomonas syringae group genomosp. 3	251701	S	0	0	0	0	0	0	0	0	0	0	0	0	0	0	0	0	0	0	0	0	0	0	0	0	0	0	0	0	0	0	0	0	0	0	0	0	0	0	0	0	0	0	0	0	22	0	0
Pseudomonas asturiensis	1190415	S	0	0	0	0	0	0	0	0	0	0	0	0	0	0	0	0	0	0	0	0	0	0	0	0	0	0	0	0	0	0	0	0	0	0	0	0	0	0	0	0	0	0	0	0	3	0	0
Pseudomonas avellanae	46257	S	0	0	0	0	0	0	0	0	0	0	0	0	0	0	0	0	0	0	0	0	0	0	0	0	0	0	0	0	0	0	0	0	0	0	0	0	0	0	0	0	0	0	0	0	4	0	0
Pseudomonas versuta	1788301	S	0	0	0	0	0	0	0	0	0	0	0	0	0	0	0	0	0	0	0	0	0	0	0	0	0	0	0	0	0	0	0	0	0	0	0	0	0	0	0	0	0	0	0	0	14	0	0
Pseudomonas tritici	2745518	S	0	0	0	0	0	0	0	0	0	0	0	0	0	0	0	0	0	0	0	0	0	0	0	0	0	0	0	0	0	0	0	0	0	0	0	0	0	0	0	0	0	0	0	0	9	0	0
Pseudomonas salmasensis	2745514	S	0	0	0	0	0	0	0	0	0	0	0	0	0	0	0	0	0	0	0	0	0	0	0	0	0	0	0	0	0	0	0	0	0	0	0	0	0	0	0	0	0	0	0	0	11	0	0
Pseudomonas antarctica	219572	S	0	0	0	0	0	0	0	0	0	0	0	0	0	0	0	0	0	0	0	0	0	0	0	0	0	0	0	0	0	0	0	0	0	0	0	0	0	0	0	0	0	0	0	0	6	0	0
Pseudomonas lactis	1615674	S	0	0	0	0	0	0	0	0	0	0	0	0	0	0	0	0	0	0	0	0	0	0	0	0	0	0	0	0	0	0	0	0	0	0	0	0	0	0	0	0	0	0	0	0	10	0	0
Pseudomonas moraviensis	321662	S	0	0	0	0	0	0	0	0	0	0	0	0	0	0	0	0	0	0	0	0	0	0	0	0	0	0	0	0	0	0	0	0	0	0	0	0	0	0	0	0	0	0	0	0	15	1	0
Pseudomonas umsongensis	198618	S	0	0	0	0	0	0	0	0	0	0	0	0	0	0	0	0	0	0	0	0	0	0	0	0	0	0	0	0	0	0	0	0	0	0	0	0	0	0	0	0	0	0	0	0	3	0	0
Pseudomonas zeae	2745510	S	0	0	0	0	0	0	0	0	0	0	0	0	0	0	0	0	0	0	0	0	0	0	0	0	0	0	0	0	0	0	0	0	0	0	0	0	0	0	0	0	0	0	0	0	3	0	0
Pseudomonas viciae	2505979	S	0	0	0	0	0	0	0	0	0	0	0	0	0	0	0	0	0	0	0	0	0	0	0	0	0	0	0	0	0	0	0	0	0	0	0	0	0	0	0	0	0	0	0	0	1	0	0
Pseudomonas silesiensis	1853130	S	0	0	0	0	0	0	0	0	0	0	0	0	0	0	0	0	0	0	0	0	0	0	0	0	0	0	0	0	0	0	0	0	0	0	0	0	0	0	0	0	0	0	0	0	1	0	0
Pseudomonas koreensis	198620	S	0	0	0	0	0	0	0	0	0	0	0	0	0	0	0	0	0	0	0	0	0	0	0	0	0	0	0	0	0	0	0	0	0	0	0	0	0	0	0	0	0	0	0	0	1	0	0
Glaesserella parasuis	738	S	0	0	0	0	0	0	0	0	0	0	0	0	0	0	0	0	0	0	0	0	0	0	0	0	0	0	0	0	0	0	0	0	0	0	0	0	0	0	0	0	0	0	0	0	1	0	0
Serratia proteamaculans	28151	S	0	0	0	0	0	0	0	0	0	0	0	0	0	0	0	0	0	0	0	0	0	0	0	0	0	0	0	0	0	0	0	0	0	0	0	0	0	0	0	0	0	0	0	0	1	0	0
Pectobacterium versatile	2488639	S	0	0	0	0	0	0	0	0	0	0	0	0	0	0	0	0	0	0	0	0	0	0	0	0	0	0	0	0	0	0	0	0	0	0	0	0	0	0	0	0	0	0	0	0	2	0	0
Edwardsiella ictaluri	67780	S	0	0	0	0	0	0	0	0	0	0	0	0	0	0	0	0	0	0	0	0	0	0	0	0	0	0	0	0	0	0	0	0	0	0	0	0	0	0	0	0	0	0	0	0	1	0	0
Aeromonas salmonicida	645	S	0	0	0	0	0	0	0	0	0	0	0	0	0	0	0	0	0	0	0	0	0	0	0	0	0	0	0	0	0	0	0	0	0	0	0	0	0	0	0	0	0	0	0	0	1	0	0
Agrobacterium tumefaciens	358	S	0	0	0	0	0	0	0	0	0	0	0	0	0	0	0	0	0	0	0	0	0	0	0	0	0	0	0	0	0	0	0	0	0	0	0	0	0	0	0	0	0	0	0	0	1	0	0
Sphingomonas sp. IC081	304378	S	0	0	0	0	0	0	0	0	0	0	0	0	0	0	0	0	0	0	0	0	0	0	0	0	0	0	0	0	0	0	0	0	0	0	0	0	0	0	0	0	0	0	0	0	6	0	0
Paracoccus sp. Arc7-R13	2500532	S	0	0	0	0	0	0	0	0	0	0	0	0	0	0	0	0	0	0	0	0	0	0	0	0	0	0	0	0	0	0	0	0	0	0	0	0	0	0	0	0	0	0	0	0	2	0	0
Theileria equi	5872	S	0	0	0	0	0	0	0	0	0	0	0	0	0	0	0	0	0	0	0	0	0	0	0	0	0	0	0	0	0	0	0	0	0	0	0	0	0	0	0	0	0	0	0	0	1	0	0
Micrococcus sp. A1	404583	S	0	0	0	0	0	0	0	0	0	0	0	0	0	0	0	0	0	0	0	0	0	0	0	0	0	0	0	0	0	0	0	0	0	0	0	0	0	0	0	0	0	0	0	0	0	3	0
Micrococcus sp. KBS0714	1179670	S	0	0	0	0	0	0	0	0	0	0	0	0	0	0	0	0	0	0	0	0	0	0	0	0	0	0	0	0	0	0	0	0	0	0	0	0	0	0	0	0	0	0	0	0	0	10	0
Kocuria rosea	1275	S	0	0	0	0	0	0	0	0	0	0	0	0	0	0	0	0	0	0	0	0	0	0	0	0	0	0	0	0	0	0	0	0	0	0	0	0	0	0	0	0	0	0	0	0	0	13	0
Microbacterium sediminis	904291	S	0	0	0	0	0	0	0	0	0	0	0	0	0	0	0	0	0	0	0	0	0	0	0	0	0	0	0	0	0	0	0	0	0	0	0	0	0	0	0	0	0	0	0	0	0	1	0
Leucobacter sp. CX169	2813744	S	0	0	0	0	0	0	0	0	0	0	0	0	0	0	0	0	0	0	0	0	0	0	0	0	0	0	0	0	0	0	0	0	0	0	0	0	0	0	0	0	0	0	0	0	0	1	0
Cellulosimicrobium cellulans	1710	S	0	0	0	0	0	0	0	0	0	0	0	0	0	0	0	0	0	0	0	0	0	0	0	0	0	0	0	0	0	0	0	0	0	0	0	0	0	0	0	0	0	0	0	0	0	26	0
Cellulosimicrobium sp. BI34T	2587808	S	0	0	0	0	0	0	0	0	0	0	0	0	0	0	0	0	0	0	0	0	0	0	0	0	0	0	0	0	0	0	0	0	0	0	0	0	0	0	0	0	0	0	0	0	0	1	0
Brevibacterium sandarakinum	629680	S	0	0	0	0	0	0	0	0	0	0	0	0	0	0	0	0	0	0	0	0	0	0	0	0	0	0	0	0	0	0	0	0	0	0	0	0	0	0	0	0	0	0	0	0	0	4	0
Raineyella sp. CBA3103	2662261	S	0	0	0	0	0	0	0	0	0	0	0	0	0	0	0	0	0	0	0	0	0	0	0	0	0	0	0	0	0	0	0	0	0	0	0	0	0	0	0	0	0	0	0	0	0	1	0
Corynebacterium sanguinis	2594913	S	0	0	0	0	0	0	0	0	0	0	0	0	0	0	0	0	0	0	0	0	0	0	0	0	0	0	0	0	0	0	0	0	0	0	0	0	0	0	0	0	0	0	0	0	0	8	0
Corynebacterium doosanense	1121358	S	0	0	0	0	0	0	0	0	0	0	0	0	0	0	0	0	0	0	0	0	0	0	0	0	0	0	0	0	0	0	0	0	0	0	0	0	0	0	0	0	0	0	0	0	0	1	0
Mycolicibacterium farcinogenes	1802	S	0	0	0	0	0	0	0	0	0	0	0	0	0	0	0	0	0	0	0	0	0	0	0	0	0	0	0	0	0	0	0	0	0	0	0	0	0	0	0	0	0	0	0	0	0	3	0
Rhodococcus sp. AQ5-07	2054902	S	0	0	0	0	0	0	0	0	0	0	0	0	0	0	0	0	0	0	0	0	0	0	0	0	0	0	0	0	0	0	0	0	0	0	0	0	0	0	0	0	0	0	0	0	0	4	0
Rhodococcus fascians	1828	S	0	0	0	0	0	0	0	0	0	0	0	0	0	0	0	0	0	0	0	0	0	0	0	0	0	0	0	0	0	0	0	0	0	0	0	0	0	0	0	0	0	0	0	0	0	1	0
Amycolatopsis sp. Hca4	2742131	S	0	0	0	0	0	0	0	0	0	0	0	0	0	0	0	0	0	0	0	0	0	0	0	0	0	0	0	0	0	0	0	0	0	0	0	0	0	0	0	0	0	0	0	0	0	1	0
Rubrobacter sp. SCSIO 52909	2653851	S	0	0	0	0	0	0	0	0	0	0	0	0	0	0	0	0	0	0	0	0	0	0	0	0	0	0	0	0	0	0	0	0	0	0	0	0	0	0	0	0	0	0	0	0	0	1	0
Aerococcus urinaeequi	51665	S	0	0	0	0	0	0	0	0	0	0	0	0	0	0	0	0	0	0	0	0	0	0	0	0	0	0	0	0	0	0	0	0	0	0	0	0	0	0	0	0	0	0	0	0	0	30	0
Aerococcus viridans	1377	S	0	0	0	0	0	0	0	0	0	0	0	0	0	0	0	0	0	0	0	0	0	0	0	0	0	0	0	0	0	0	0	0	0	0	0	0	0	0	0	0	0	0	0	0	0	5	0
Anoxybacillus amylolyticus	294699	S	0	0	0	0	0	0	0	0	0	0	0	0	0	0	0	0	0	0	0	0	0	0	0	0	0	0	0	0	0	0	0	0	0	0	0	0	0	0	0	0	0	0	0	0	0	52	0
Anoxybacillus sp. PDR2	1636720	S	0	0	0	0	0	0	0	0	0	0	0	0	0	0	0	0	0	0	0	0	0	0	0	0	0	0	0	0	0	0	0	0	0	0	0	0	0	0	0	0	0	0	0	0	0	7	0
Anoxybacillus caldiproteolyticus	247480	S	0	0	0	0	0	0	0	0	0	0	0	0	0	0	0	0	0	0	0	0	0	0	0	0	0	0	0	0	0	0	0	0	0	0	0	0	0	0	0	0	0	0	0	0	0	3	0
Anoxybacillus gonensis	198467	S	0	0	0	0	0	0	0	0	0	0	0	0	0	0	0	0	0	0	0	0	0	0	0	0	0	0	0	0	0	0	0	0	0	0	0	0	0	0	0	0	0	0	0	0	0	14	0
Geobacillus sp. JS12	1813182	S	0	0	0	0	0	0	0	0	0	0	0	0	0	0	0	0	0	0	0	0	0	0	0	0	0	0	0	0	0	0	0	0	0	0	0	0	0	0	0	0	0	0	0	0	0	13	0
Geobacillus sp. 44C	1963024	S	0	0	0	0	0	0	0	0	0	0	0	0	0	0	0	0	0	0	0	0	0	0	0	0	0	0	0	0	0	0	0	0	0	0	0	0	0	0	0	0	0	0	0	0	0	6	0
Geobacillus sp. 46C-IIa	1963025	S	0	0	0	0	0	0	0	0	0	0	0	0	0	0	0	0	0	0	0	0	0	0	0	0	0	0	0	0	0	0	0	0	0	0	0	0	0	0	0	0	0	0	0	0	0	1	0
Geobacillus thermocatenulatus	33938	S	0	0	0	0	0	0	0	0	0	0	0	0	0	0	0	0	0	0	0	0	0	0	0	0	0	0	0	0	0	0	0	0	0	0	0	0	0	0	0	0	0	0	0	0	0	2	0
Geobacillus thermoleovorans	33941	S	0	0	0	0	0	0	0	0	0	0	0	0	0	0	0	0	0	0	0	0	0	0	0	0	0	0	0	0	0	0	0	0	0	0	0	0	0	0	0	0	0	0	0	0	0	8	0
Geobacillus thermodenitrificans	33940	S	0	0	0	0	0	0	0	0	0	0	0	0	0	0	0	0	0	0	0	0	0	0	0	0	0	0	0	0	0	0	0	0	0	0	0	0	0	0	0	0	0	0	0	0	0	7	0
Geobacillus zalihae	213419	S	0	0	0	0	0	0	0	0	0	0	0	0	0	0	0	0	0	0	0	0	0	0	0	0	0	0	0	0	0	0	0	0	0	0	0	0	0	0	0	0	0	0	0	0	0	2	0
Parageobacillus caldoxylosilyticus	81408	S	0	0	0	0	0	0	0	0	0	0	0	0	0	0	0	0	0	0	0	0	0	0	0	0	0	0	0	0	0	0	0	0	0	0	0	0	0	0	0	0	0	0	0	0	0	28	0
Parageobacillus thermoglucosidasius	1426	S	0	0	0	0	0	0	0	0	0	0	0	0	0	0	0	0	0	0	0	0	0	0	0	0	0	0	0	0	0	0	0	0	0	0	0	0	0	0	0	0	0	0	0	0	0	3	0
Parageobacillus toebii	153151	S	0	0	0	0	0	0	0	0	0	0	0	0	0	0	0	0	0	0	0	0	0	0	0	0	0	0	0	0	0	0	0	0	0	0	0	0	0	0	0	0	0	0	0	0	0	6	0
Neobacillus thermocopriae	1215031	S	0	0	0	0	0	0	0	0	0	0	0	0	0	0	0	0	0	0	0	0	0	0	0	0	0	0	0	0	0	0	0	0	0	0	0	0	0	0	0	0	0	0	0	0	0	23	0
Neobacillus cucumis	1740721	S	0	0	0	0	0	0	0	0	0	0	0	0	0	0	0	0	0	0	0	0	0	0	0	0	0	0	0	0	0	0	0	0	0	0	0	0	0	0	0	0	0	0	0	0	0	1	0
Bacillus licheniformis	1402	S	0	0	0	0	0	0	0	0	0	0	0	0	0	0	0	0	0	0	0	0	0	0	0	0	0	0	0	0	0	0	0	0	0	0	0	0	0	0	0	0	0	0	0	0	0	8	0
Bacillus subtilis	1423	S	0	0	0	0	0	0	0	0	0	0	0	0	0	0	0	0	0	0	0	0	0	0	0	0	0	0	0	0	0	0	0	0	0	0	0	0	0	0	0	0	0	0	0	0	0	8	2
Bacillus smithii	1479	S	0	0	0	0	0	0	0	0	0	0	0	0	0	0	0	0	0	0	0	0	0	0	0	0	0	0	0	0	0	0	0	0	0	0	0	0	0	0	0	0	0	0	0	0	0	2	0
Bacillus methanolicus	1471	S	0	0	0	0	0	0	0	0	0	0	0	0	0	0	0	0	0	0	0	0	0	0	0	0	0	0	0	0	0	0	0	0	0	0	0	0	0	0	0	0	0	0	0	0	0	1	0
Bacillus freudenreichii	1783501	S	0	0	0	0	0	0	0	0	0	0	0	0	0	0	0	0	0	0	0	0	0	0	0	0	0	0	0	0	0	0	0	0	0	0	0	0	0	0	0	0	0	0	0	0	0	1	0
Peribacillus simplex	1478	S	0	0	0	0	0	0	0	0	0	0	0	0	0	0	0	0	0	0	0	0	0	0	0	0	0	0	0	0	0	0	0	0	0	0	0	0	0	0	0	0	0	0	0	0	0	1	0
Hydrogenibacillus sp. N12	2866627	S	0	0	0	0	0	0	0	0	0	0	0	0	0	0	0	0	0	0	0	0	0	0	0	0	0	0	0	0	0	0	0	0	0	0	0	0	0	0	0	0	0	0	0	0	0	1	0
Effusibacillus dendaii	2743772	S	0	0	0	0	0	0	0	0	0	0	0	0	0	0	0	0	0	0	0	0	0	0	0	0	0	0	0	0	0	0	0	0	0	0	0	0	0	0	0	0	0	0	0	0	0	18	0
Kyrpidia tusciae	33943	S	0	0	0	0	0	0	0	0	0	0	0	0	0	0	0	0	0	0	0	0	0	0	0	0	0	0	0	0	0	0	0	0	0	0	0	0	0	0	0	0	0	0	0	0	0	2	0
Kyrpidia spormannii	2055160	S	0	0	0	0	0	0	0	0	0	0	0	0	0	0	0	0	0	0	0	0	0	0	0	0	0	0	0	0	0	0	0	0	0	0	0	0	0	0	0	0	0	0	0	0	0	1	0
Alicyclobacillus acidocaldarius	405212	S	0	0	0	0	0	0	0	0	0	0	0	0	0	0	0	0	0	0	0	0	0	0	0	0	0	0	0	0	0	0	0	0	0	0	0	0	0	0	0	0	0	0	0	0	0	1	0
Paenibacillus yonginensis	1462996	S	0	0	0	0	0	0	0	0	0	0	0	0	0	0	0	0	0	0	0	0	0	0	0	0	0	0	0	0	0	0	0	0	0	0	0	0	0	0	0	0	0	0	0	0	0	1	0
Paenibacillus naphthalenovorans	162209	S	0	0	0	0	0	0	0	0	0	0	0	0	0	0	0	0	0	0	0	0	0	0	0	0	0	0	0	0	0	0	0	0	0	0	0	0	0	0	0	0	0	0	0	0	0	1	0
Brevibacillus sp. SCSIO 07484	2496837	S	0	0	0	0	0	0	0	0	0	0	0	0	0	0	0	0	0	0	0	0	0	0	0	0	0	0	0	0	0	0	0	0	0	0	0	0	0	0	0	0	0	0	0	0	0	2	0
Thermobacillus composti	377615	S	0	0	0	0	0	0	0	0	0	0	0	0	0	0	0	0	0	0	0	0	0	0	0	0	0	0	0	0	0	0	0	0	0	0	0	0	0	0	0	0	0	0	0	0	0	3	0
Planococcus plakortidis	1038856	S	0	0	0	0	0	0	0	0	0	0	0	0	0	0	0	0	0	0	0	0	0	0	0	0	0	0	0	0	0	0	0	0	0	0	0	0	0	0	0	0	0	0	0	0	0	1	0
Viridibacillus sp. JNUCC-6	2779527	S	0	0	0	0	0	0	0	0	0	0	0	0	0	0	0	0	0	0	0	0	0	0	0	0	0	0	0	0	0	0	0	0	0	0	0	0	0	0	0	0	0	0	0	0	0	1	0
Listeria welshimeri	1643	S	0	0	0	0	0	0	0	0	0	0	0	0	0	0	0	0	0	0	0	0	0	0	0	0	0	0	0	0	0	0	0	0	0	0	0	0	0	0	0	0	0	0	0	0	0	1	0
Polycladomyces abyssicola	1125966	S	0	0	0	0	0	0	0	0	0	0	0	0	0	0	0	0	0	0	0	0	0	0	0	0	0	0	0	0	0	0	0	0	0	0	0	0	0	0	0	0	0	0	0	0	0	1	0
Carboxydocella thermautotrophica	178899	S	0	0	0	0	0	0	0	0	0	0	0	0	0	0	0	0	0	0	0	0	0	0	0	0	0	0	0	0	0	0	0	0	0	0	0	0	0	0	0	0	0	0	0	0	0	1	0
Peptoclostridium acidaminophilum	1731	S	0	0	0	0	0	0	0	0	0	0	0	0	0	0	0	0	0	0	0	0	0	0	0	0	0	0	0	0	0	0	0	0	0	0	0	0	0	0	0	0	0	0	0	0	0	1	0
Acetivibrio clariflavus	288965	S	0	0	0	0	0	0	0	0	0	0	0	0	0	0	0	0	0	0	0	0	0	0	0	0	0	0	0	0	0	0	0	0	0	0	0	0	0	0	0	0	0	0	0	0	0	1	0
Thermoanaerobacter sp. X514	399726	S	0	0	0	0	0	0	0	0	0	0	0	0	0	0	0	0	0	0	0	0	0	0	0	0	0	0	0	0	0	0	0	0	0	0	0	0	0	0	0	0	0	0	0	0	0	1	0
Meiothermus ruber	277	S	0	0	0	0	0	0	0	0	0	0	0	0	0	0	0	0	0	0	0	0	0	0	0	0	0	0	0	0	0	0	0	0	0	0	0	0	0	0	0	0	0	0	0	0	0	4	2
Meiothermus taiwanensis	172827	S	0	0	0	0	0	0	0	0	0	0	0	0	0	0	0	0	0	0	0	0	0	0	0	0	0	0	0	0	0	0	0	0	0	0	0	0	0	0	0	0	0	0	0	0	0	1	0
Thermus aquaticus	271	S	0	0	0	0	0	0	0	0	0	0	0	0	0	0	0	0	0	0	0	0	0	0	0	0	0	0	0	0	0	0	0	0	0	0	0	0	0	0	0	0	0	0	0	0	0	1	0
Thermus caldilimi	2483360	S	0	0	0	0	0	0	0	0	0	0	0	0	0	0	0	0	0	0	0	0	0	0	0	0	0	0	0	0	0	0	0	0	0	0	0	0	0	0	0	0	0	0	0	0	0	1	0
Thermus sp. CCB_US3_UF1	1111069	S	0	0	0	0	0	0	0	0	0	0	0	0	0	0	0	0	0	0	0	0	0	0	0	0	0	0	0	0	0	0	0	0	0	0	0	0	0	0	0	0	0	0	0	0	0	1	0
Deinococcus puniceus	1182568	S	0	0	0	0	0	0	0	0	0	0	0	0	0	0	0	0	0	0	0	0	0	0	0	0	0	0	0	0	0	0	0	0	0	0	0	0	0	0	0	0	0	0	0	0	0	1	0
Thermomicrobium roseum	500	S	0	0	0	0	0	0	0	0	0	0	0	0	0	0	0	0	0	0	0	0	0	0	0	0	0	0	0	0	0	0	0	0	0	0	0	0	0	0	0	0	0	0	0	0	0	1	0
Bacteroides sp. CBA7301	2715212	S	0	0	0	0	0	0	0	0	0	0	0	0	0	0	0	0	0	0	0	0	0	0	0	0	0	0	0	0	0	0	0	0	0	0	0	0	0	0	0	0	0	0	0	0	0	1	0
Paludibacter propionicigenes	185300	S	0	0	0	0	0	0	0	0	0	0	0	0	0	0	0	0	0	0	0	0	0	0	0	0	0	0	0	0	0	0	0	0	0	0	0	0	0	0	0	0	0	0	0	0	0	1	1
Cloacibacterium caeni	2004710	S	0	0	0	0	0	0	0	0	0	0	0	0	0	0	0	0	0	0	0	0	0	0	0	0	0	0	0	0	0	0	0	0	0	0	0	0	0	0	0	0	0	0	0	0	0	6	0
Kaistella sp. PM-38	2820270	S	0	0	0	0	0	0	0	0	0	0	0	0	0	0	0	0	0	0	0	0	0	0	0	0	0	0	0	0	0	0	0	0	0	0	0	0	0	0	0	0	0	0	0	0	0	3	0
Aquiflexum balticum	280473	S	0	0	0	0	0	0	0	0	0	0	0	0	0	0	0	0	0	0	0	0	0	0	0	0	0	0	0	0	0	0	0	0	0	0	0	0	0	0	0	0	0	0	0	0	0	1	0
Pseudomonas sp. R4-34-07	658642	S	0	0	0	0	0	0	0	0	0	0	0	0	0	0	0	0	0	0	0	0	0	0	0	0	0	0	0	0	0	0	0	0	0	0	0	0	0	0	0	0	0	0	0	0	0	1	0
Pseudomonas congelans	200452	S	0	0	0	0	0	0	0	0	0	0	0	0	0	0	0	0	0	0	0	0	0	0	0	0	0	0	0	0	0	0	0	0	0	0	0	0	0	0	0	0	0	0	0	0	0	1	0
Pseudomonas oleovorans	301	S	0	0	0	0	0	0	0	0	0	0	0	0	0	0	0	0	0	0	0	0	0	0	0	0	0	0	0	0	0	0	0	0	0	0	0	0	0	0	0	0	0	0	0	0	0	9	0
Pseudomonas balearica	74829	S	0	0	0	0	0	0	0	0	0	0	0	0	0	0	0	0	0	0	0	0	0	0	0	0	0	0	0	0	0	0	0	0	0	0	0	0	0	0	0	0	0	0	0	0	0	2	0
Pseudomonas alcaliphila	101564	S	0	0	0	0	0	0	0	0	0	0	0	0	0	0	0	0	0	0	0	0	0	0	0	0	0	0	0	0	0	0	0	0	0	0	0	0	0	0	0	0	0	0	0	0	0	5	0
Leclercia sp. 4-9-1-25	2815358	S	0	0	0	0	0	0	0	0	0	0	0	0	0	0	0	0	0	0	0	0	0	0	0	0	0	0	0	0	0	0	0	0	0	0	0	0	0	0	0	0	0	0	0	0	0	4	0
Leclercia adecarboxylata	83655	S	0	0	0	0	0	0	0	0	0	0	0	0	0	0	0	0	0	0	0	0	0	0	0	0	0	0	0	0	0	0	0	0	0	0	0	0	0	0	0	0	0	0	0	0	0	1	0
Cronobacter dublinensis	413497	S	0	0	0	0	0	0	0	0	0	0	0	0	0	0	0	0	0	0	0	0	0	0	0	0	0	0	0	0	0	0	0	0	0	0	0	0	0	0	0	0	0	0	0	0	0	1	0
Stenotrophomonas sp. LM091	1904944	S	0	0	0	0	0	0	0	0	0	0	0	0	0	0	0	0	0	0	0	0	0	0	0	0	0	0	0	0	0	0	0	0	0	0	0	0	0	0	0	0	0	0	0	0	0	9	0
Pistricoccus aurantiacus	1883414	S	0	0	0	0	0	0	0	0	0	0	0	0	0	0	0	0	0	0	0	0	0	0	0	0	0	0	0	0	0	0	0	0	0	0	0	0	0	0	0	0	0	0	0	0	0	2	0
Neptunomonas phycophila	1572645	S	0	0	0	0	0	0	0	0	0	0	0	0	0	0	0	0	0	0	0	0	0	0	0	0	0	0	0	0	0	0	0	0	0	0	0	0	0	0	0	0	0	0	0	0	0	2	0
Thalassolituus oleivorans	187493	S	0	0	0	0	0	0	0	0	0	0	0	0	0	0	0	0	0	0	0	0	0	0	0	0	0	0	0	0	0	0	0	0	0	0	0	0	0	0	0	0	0	0	0	0	0	1	0
Pseudoalteromonas shioyasakiensis	1190813	S	0	0	0	0	0	0	0	0	0	0	0	0	0	0	0	0	0	0	0	0	0	0	0	0	0	0	0	0	0	0	0	0	0	0	0	0	0	0	0	0	0	0	0	0	0	1	0
Vibrio sp. Scap24	2589990	S	0	0	0	0	0	0	0	0	0	0	0	0	0	0	0	0	0	0	0	0	0	0	0	0	0	0	0	0	0	0	0	0	0	0	0	0	0	0	0	0	0	0	0	0	0	1	0
Aeromonas sp. Ne-1	1675689	S	0	0	0	0	0	0	0	0	0	0	0	0	0	0	0	0	0	0	0	0	0	0	0	0	0	0	0	0	0	0	0	0	0	0	0	0	0	0	0	0	0	0	0	0	0	1	0
Chondromyces crocatus	52	S	0	0	0	0	0	0	0	0	0	0	0	0	0	0	0	0	0	0	0	0	0	0	0	0	0	0	0	0	0	0	0	0	0	0	0	0	0	0	0	0	0	0	0	0	0	1	0
Labilithrix luteola	1391654	S	0	0	0	0	0	0	0	0	0	0	0	0	0	0	0	0	0	0	0	0	0	0	0	0	0	0	0	0	0	0	0	0	0	0	0	0	0	0	0	0	0	0	0	0	0	1	0
Ralstonia pickettii	329	S	0	0	0	0	0	0	0	0	0	0	0	0	0	0	0	0	0	0	0	0	0	0	0	0	0	0	0	0	0	0	0	0	0	0	0	0	0	0	0	0	0	0	0	0	0	8	0
Burkholderia multivorans	87883	S	0	0	0	0	0	0	0	0	0	0	0	0	0	0	0	0	0	0	0	0	0	0	0	0	0	0	0	0	0	0	0	0	0	0	0	0	0	0	0	0	0	0	0	0	0	8	0
Cupriavidus pauculus	82633	S	0	0	0	0	0	0	0	0	0	0	0	0	0	0	0	0	0	0	0	0	0	0	0	0	0	0	0	0	0	0	0	0	0	0	0	0	0	0	0	0	0	0	0	0	0	3	0
Paraburkholderia caffeinilytica	1761016	S	0	0	0	0	0	0	0	0	0	0	0	0	0	0	0	0	0	0	0	0	0	0	0	0	0	0	0	0	0	0	0	0	0	0	0	0	0	0	0	0	0	0	0	0	0	2	0
Pandoraea pnomenusa	93220	S	0	0	0	0	0	0	0	0	0	0	0	0	0	0	0	0	0	0	0	0	0	0	0	0	0	0	0	0	0	0	0	0	0	0	0	0	0	0	0	0	0	0	0	0	0	2	0
Delftia tsuruhatensis	180282	S	0	0	0	0	0	0	0	0	0	0	0	0	0	0	0	0	0	0	0	0	0	0	0	0	0	0	0	0	0	0	0	0	0	0	0	0	0	0	0	0	0	0	0	0	0	14	0
Acidovorax sp. JS42	232721	S	0	0	0	0	0	0	0	0	0	0	0	0	0	0	0	0	0	0	0	0	0	0	0	0	0	0	0	0	0	0	0	0	0	0	0	0	0	0	0	0	0	0	0	0	0	28	0
Acidovorax sp. JMULE5	2518343	S	0	0	0	0	0	0	0	0	0	0	0	0	0	0	0	0	0	0	0	0	0	0	0	0	0	0	0	0	0	0	0	0	0	0	0	0	0	0	0	0	0	0	0	0	0	1	0
Herbaspirillum huttiense	863372	S	0	0	0	0	0	0	0	0	0	0	0	0	0	0	0	0	0	0	0	0	0	0	0	0	0	0	0	0	0	0	0	0	0	0	0	0	0	0	0	0	0	0	0	0	0	15	0
Massilia oculi	945844	S	0	0	0	0	0	0	0	0	0	0	0	0	0	0	0	0	0	0	0	0	0	0	0	0	0	0	0	0	0	0	0	0	0	0	0	0	0	0	0	0	0	0	0	0	0	2	0
Tepidimonas taiwanensis	307486	S	0	0	0	0	0	0	0	0	0	0	0	0	0	0	0	0	0	0	0	0	0	0	0	0	0	0	0	0	0	0	0	0	0	0	0	0	0	0	0	0	0	0	0	0	0	1	0
Thauera chlorobenzoica	96773	S	0	0	0	0	0	0	0	0	0	0	0	0	0	0	0	0	0	0	0	0	0	0	0	0	0	0	0	0	0	0	0	0	0	0	0	0	0	0	0	0	0	0	0	0	0	1	1
Thauera hydrothermalis	2184083	S	0	0	0	0	0	0	0	0	0	0	0	0	0	0	0	0	0	0	0	0	0	0	0	0	0	0	0	0	0	0	0	0	0	0	0	0	0	0	0	0	0	0	0	0	0	1	0
Sphingomonas sp. LK11	1390395	S	0	0	0	0	0	0	0	0	0	0	0	0	0	0	0	0	0	0	0	0	0	0	0	0	0	0	0	0	0	0	0	0	0	0	0	0	0	0	0	0	0	0	0	0	0	3	0
Sphingomonas sp. FARSPH	2219696	S	0	0	0	0	0	0	0	0	0	0	0	0	0	0	0	0	0	0	0	0	0	0	0	0	0	0	0	0	0	0	0	0	0	0	0	0	0	0	0	0	0	0	0	0	0	4	0
Sphingomonas sp. HMP9	1517554	S	0	0	0	0	0	0	0	0	0	0	0	0	0	0	0	0	0	0	0	0	0	0	0	0	0	0	0	0	0	0	0	0	0	0	0	0	0	0	0	0	0	0	0	0	0	1	0
Sphingobium sp. PAMC28499	2565554	S	0	0	0	0	0	0	0	0	0	0	0	0	0	0	0	0	0	0	0	0	0	0	0	0	0	0	0	0	0	0	0	0	0	0	0	0	0	0	0	0	0	0	0	0	0	7	0
Blastomonas sp. RAC04	1842535	S	0	0	0	0	0	0	0	0	0	0	0	0	0	0	0	0	0	0	0	0	0	0	0	0	0	0	0	0	0	0	0	0	0	0	0	0	0	0	0	0	0	0	0	0	0	1	0
Methylobacterium radiotolerans	31998	S	0	0	0	0	0	0	0	0	0	0	0	0	0	0	0	0	0	0	0	0	0	0	0	0	0	0	0	0	0	0	0	0	0	0	0	0	0	0	0	0	0	0	0	0	0	8	0
Methylobacterium currus	2051553	S	0	0	0	0	0	0	0	0	0	0	0	0	0	0	0	0	0	0	0	0	0	0	0	0	0	0	0	0	0	0	0	0	0	0	0	0	0	0	0	0	0	0	0	0	0	5	0
Methylobacterium sp. XJLW	739141	S	0	0	0	0	0	0	0	0	0	0	0	0	0	0	0	0	0	0	0	0	0	0	0	0	0	0	0	0	0	0	0	0	0	0	0	0	0	0	0	0	0	0	0	0	0	24	0
Methylobacterium sp. WL1	2603276	S	0	0	0	0	0	0	0	0	0	0	0	0	0	0	0	0	0	0	0	0	0	0	0	0	0	0	0	0	0	0	0	0	0	0	0	0	0	0	0	0	0	0	0	0	0	1	0
Methylobacterium oryzae	334852	S	0	0	0	0	0	0	0	0	0	0	0	0	0	0	0	0	0	0	0	0	0	0	0	0	0	0	0	0	0	0	0	0	0	0	0	0	0	0	0	0	0	0	0	0	0	18	0
Methylobacterium radiodurans	2202828	S	0	0	0	0	0	0	0	0	0	0	0	0	0	0	0	0	0	0	0	0	0	0	0	0	0	0	0	0	0	0	0	0	0	0	0	0	0	0	0	0	0	0	0	0	0	2	0
Methylobacterium mesophilicum	39956	S	0	0	0	0	0	0	0	0	0	0	0	0	0	0	0	0	0	0	0	0	0	0	0	0	0	0	0	0	0	0	0	0	0	0	0	0	0	0	0	0	0	0	0	0	0	1	0
Bradyrhizobium sp. PSBB068	2715960	S	0	0	0	0	0	0	0	0	0	0	0	0	0	0	0	0	0	0	0	0	0	0	0	0	0	0	0	0	0	0	0	0	0	0	0	0	0	0	0	0	0	0	0	0	0	3	0
Bradyrhizobium sp. CCBAU 53338	1325111	S	0	0	0	0	0	0	0	0	0	0	0	0	0	0	0	0	0	0	0	0	0	0	0	0	0	0	0	0	0	0	0	0	0	0	0	0	0	0	0	0	0	0	0	0	0	1	0
Bradyrhizobium diazoefficiens	1355477	S	0	0	0	0	0	0	0	0	0	0	0	0	0	0	0	0	0	0	0	0	0	0	0	0	0	0	0	0	0	0	0	0	0	0	0	0	0	0	0	0	0	0	0	0	0	1	0
Bradyrhizobium guangdongense	1325090	S	0	0	0	0	0	0	0	0	0	0	0	0	0	0	0	0	0	0	0	0	0	0	0	0	0	0	0	0	0	0	0	0	0	0	0	0	0	0	0	0	0	0	0	0	0	1	0
Bradyrhizobium elkanii	29448	S	0	0	0	0	0	0	0	0	0	0	0	0	0	0	0	0	0	0	0	0	0	0	0	0	0	0	0	0	0	0	0	0	0	0	0	0	0	0	0	0	0	0	0	0	0	23	0
Brevundimonas sp. DS20	1532555	S	0	0	0	0	0	0	0	0	0	0	0	0	0	0	0	0	0	0	0	0	0	0	0	0	0	0	0	0	0	0	0	0	0	0	0	0	0	0	0	0	0	0	0	0	0	5	0
Brevundimonas vesicularis	41276	S	0	0	0	0	0	0	0	0	0	0	0	0	0	0	0	0	0	0	0	0	0	0	0	0	0	0	0	0	0	0	0	0	0	0	0	0	0	0	0	0	0	0	0	0	0	13	0
Roseomonas mucosa	207340	S	0	0	0	0	0	0	0	0	0	0	0	0	0	0	0	0	0	0	0	0	0	0	0	0	0	0	0	0	0	0	0	0	0	0	0	0	0	0	0	0	0	0	0	0	0	4	0
Skermanella sp. TT6	2775420	S	0	0	0	0	0	0	0	0	0	0	0	0	0	0	0	0	0	0	0	0	0	0	0	0	0	0	0	0	0	0	0	0	0	0	0	0	0	0	0	0	0	0	0	0	0	3	0
Candidatus Fonsibacter ubiquis	1925548	S	0	0	0	0	0	0	0	0	0	0	0	0	0	0	0	0	0	0	0	0	0	0	0	0	0	0	0	0	0	0	0	0	0	0	0	0	0	0	0	0	0	0	0	0	0	1	0
Thermanaerovibrio acidaminovorans	81462	S	0	0	0	0	0	0	0	0	0	0	0	0	0	0	0	0	0	0	0	0	0	0	0	0	0	0	0	0	0	0	0	0	0	0	0	0	0	0	0	0	0	0	0	0	0	1	0
Gimesia panareensis	2527978	S	0	0	0	0	0	0	0	0	0	0	0	0	0	0	0	0	0	0	0	0	0	0	0	0	0	0	0	0	0	0	0	0	0	0	0	0	0	0	0	0	0	0	0	0	0	1	0
Isosphaera pallida	128	S	0	0	0	0	0	0	0	0	0	0	0	0	0	0	0	0	0	0	0	0	0	0	0	0	0	0	0	0	0	0	0	0	0	0	0	0	0	0	0	0	0	0	0	0	0	1	0
Propionibacterium virus Lauchelly	1982257	S	0	0	0	0	0	0	0	0	0	0	0	0	0	0	0	0	0	0	0	0	0	0	0	0	0	0	0	0	0	0	0	0	0	0	0	0	0	0	0	0	0	0	0	0	0	16	0
Porcine type-C oncovirus	369960	S	0	0	0	0	0	0	0	0	0	0	0	0	0	0	0	0	0	0	0	0	0	0	0	0	0	0	0	0	0	0	0	0	0	0	0	0	0	0	0	0	0	0	0	0	0	3	0
Butyricimonas virosa	544645	S	0	0	0	0	0	0	0	0	0	0	0	0	0	0	0	0	0	0	0	0	0	0	0	0	0	0	0	0	0	0	0	0	0	0	0	0	0	0	0	0	0	0	0	0	0	0	2
Proteiniphilum saccharofermentans	1642647	S	0	0	0	0	0	0	0	0	0	0	0	0	0	0	0	0	0	0	0	0	0	0	0	0	0	0	0	0	0	0	0	0	0	0	0	0	0	0	0	0	0	0	0	0	0	0	1
Pukyongia salina	2094025	S	0	0	0	0	0	0	0	0	0	0	0	0	0	0	0	0	0	0	0	0	0	0	0	0	0	0	0	0	0	0	0	0	0	0	0	0	0	0	0	0	0	0	0	0	0	0	1
Spirosoma rigui	564064	S	0	0	0	0	0	0	0	0	0	0	0	0	0	0	0	0	0	0	0	0	0	0	0	0	0	0	0	0	0	0	0	0	0	0	0	0	0	0	0	0	0	0	0	0	0	0	1
Jeotgalibaca arthritidis	1868794	S	0	0	0	0	0	0	0	0	0	0	0	0	0	0	0	0	0	0	0	0	0	0	0	0	0	0	0	0	0	0	0	0	0	0	0	0	0	0	0	0	0	0	0	0	0	0	2
Oenococcus kitaharae	336988	S	0	0	0	0	0	0	0	0	0	0	0	0	0	0	0	0	0	0	0	0	0	0	0	0	0	0	0	0	0	0	0	0	0	0	0	0	0	0	0	0	0	0	0	0	0	0	2
Bacillus mycoides	1405	S	0	0	0	0	0	0	0	0	0	0	0	0	0	0	0	0	0	0	0	0	0	0	0	0	0	0	0	0	0	0	0	0	0	0	0	0	0	0	0	0	0	0	0	0	0	0	3
Aminipila terrae	2697030	S	0	0	0	0	0	0	0	0	0	0	0	0	0	0	0	0	0	0	0	0	0	0	0	0	0	0	0	0	0	0	0	0	0	0	0	0	0	0	0	0	0	0	0	0	0	0	17
Blautia pseudococcoides	1796616	S	0	0	0	0	0	0	0	0	0	0	0	0	0	0	0	0	0	0	0	0	0	0	0	0	0	0	0	0	0	0	0	0	0	0	0	0	0	0	0	0	0	0	0	0	0	0	1
Flavonifractor plautii	292800	S	0	0	0	0	0	0	0	0	0	0	0	0	0	0	0	0	0	0	0	0	0	0	0	0	0	0	0	0	0	0	0	0	0	0	0	0	0	0	0	0	0	0	0	0	0	0	1
Gordonia amarae	36821	S	0	0	0	0	0	0	0	0	0	0	0	0	0	0	0	0	0	0	0	0	0	0	0	0	0	0	0	0	0	0	0	0	0	0	0	0	0	0	0	0	0	0	0	0	0	0	1
Arthrobacter woluwensis	156980	S	0	0	0	0	0	0	0	0	0	0	0	0	0	0	0	0	0	0	0	0	0	0	0	0	0	0	0	0	0	0	0	0	0	0	0	0	0	0	0	0	0	0	0	0	0	0	1
Brevibacterium sp. WO024	2697563	S	0	0	0	0	0	0	0	0	0	0	0	0	0	0	0	0	0	0	0	0	0	0	0	0	0	0	0	0	0	0	0	0	0	0	0	0	0	0	0	0	0	0	0	0	0	0	1
Intrasporangium calvum	53358	S	0	0	0	0	0	0	0	0	0	0	0	0	0	0	0	0	0	0	0	0	0	0	0	0	0	0	0	0	0	0	0	0	0	0	0	0	0	0	0	0	0	0	0	0	0	0	1
Mycoplasma struthionis	538220	S	0	0	0	0	0	0	0	0	0	0	0	0	0	0	0	0	0	0	0	0	0	0	0	0	0	0	0	0	0	0	0	0	0	0	0	0	0	0	0	0	0	0	0	0	0	0	2
Pleurocapsa sp. PCC 7327	118163	S	0	0	0	0	0	0	0	0	0	0	0	0	0	0	0	0	0	0	0	0	0	0	0	0	0	0	0	0	0	0	0	0	0	0	0	0	0	0	0	0	0	0	0	0	0	0	5
Comamonas testosteroni	285	S	0	0	0	0	0	0	0	0	0	0	0	0	0	0	0	0	0	0	0	0	0	0	0	0	0	0	0	0	0	0	0	0	0	0	0	0	0	0	0	0	0	0	0	0	0	0	4
Comamonas koreensis	160825	S	0	0	0	0	0	0	0	0	0	0	0	0	0	0	0	0	0	0	0	0	0	0	0	0	0	0	0	0	0	0	0	0	0	0	0	0	0	0	0	0	0	0	0	0	0	0	1
Comamonas sp. CJ34	2796366	S	0	0	0	0	0	0	0	0	0	0	0	0	0	0	0	0	0	0	0	0	0	0	0	0	0	0	0	0	0	0	0	0	0	0	0	0	0	0	0	0	0	0	0	0	0	0	1
Variovorax sp. PDNC026	2811425	S	0	0	0	0	0	0	0	0	0	0	0	0	0	0	0	0	0	0	0	0	0	0	0	0	0	0	0	0	0	0	0	0	0	0	0	0	0	0	0	0	0	0	0	0	0	0	4
Variovorax sp. HW608	1034889	S	0	0	0	0	0	0	0	0	0	0	0	0	0	0	0	0	0	0	0	0	0	0	0	0	0	0	0	0	0	0	0	0	0	0	0	0	0	0	0	0	0	0	0	0	0	0	1
Diaphorobacter sp. JS3051	2792224	S	0	0	0	0	0	0	0	0	0	0	0	0	0	0	0	0	0	0	0	0	0	0	0	0	0	0	0	0	0	0	0	0	0	0	0	0	0	0	0	0	0	0	0	0	0	0	111
Burkholderia pseudomallei	28450	S	0	0	0	0	0	0	0	0	0	0	0	0	0	0	0	0	0	0	0	0	0	0	0	0	0	0	0	0	0	0	0	0	0	0	0	0	0	0	0	0	0	0	0	0	0	0	1
Cupriavidus nantongensis	1796606	S	0	0	0	0	0	0	0	0	0	0	0	0	0	0	0	0	0	0	0	0	0	0	0	0	0	0	0	0	0	0	0	0	0	0	0	0	0	0	0	0	0	0	0	0	0	0	2
Achromobacter xylosoxidans	85698	S	0	0	0	0	0	0	0	0	0	0	0	0	0	0	0	0	0	0	0	0	0	0	0	0	0	0	0	0	0	0	0	0	0	0	0	0	0	0	0	0	0	0	0	0	0	0	5
Methylophilus sp. TWE2	1662285	S	0	0	0	0	0	0	0	0	0	0	0	0	0	0	0	0	0	0	0	0	0	0	0	0	0	0	0	0	0	0	0	0	0	0	0	0	0	0	0	0	0	0	0	0	0	0	5
Nitrosomonas europaea	915	S	0	0	0	0	0	0	0	0	0	0	0	0	0	0	0	0	0	0	0	0	0	0	0	0	0	0	0	0	0	0	0	0	0	0	0	0	0	0	0	0	0	0	0	0	0	0	2
Thauera sp. MZ1T	85643	S	0	0	0	0	0	0	0	0	0	0	0	0	0	0	0	0	0	0	0	0	0	0	0	0	0	0	0	0	0	0	0	0	0	0	0	0	0	0	0	0	0	0	0	0	0	0	1
Dechloromonas sp. TW-R-39-2	2654218	S	0	0	0	0	0	0	0	0	0	0	0	0	0	0	0	0	0	0	0	0	0	0	0	0	0	0	0	0	0	0	0	0	0	0	0	0	0	0	0	0	0	0	0	0	0	0	1
Desulfovibrio sp. 86	2666132	S	0	0	0	0	0	0	0	0	0	0	0	0	0	0	0	0	0	0	0	0	0	0	0	0	0	0	0	0	0	0	0	0	0	0	0	0	0	0	0	0	0	0	0	0	0	0	20
Desulfovibrio desulfuricans	876	S	0	0	0	0	0	0	0	0	0	0	0	0	0	0	0	0	0	0	0	0	0	0	0	0	0	0	0	0	0	0	0	0	0	0	0	0	0	0	0	0	0	0	0	0	0	0	106
Desulfovibrio carbinolicus	296842	S	0	0	0	0	0	0	0	0	0	0	0	0	0	0	0	0	0	0	0	0	0	0	0	0	0	0	0	0	0	0	0	0	0	0	0	0	0	0	0	0	0	0	0	0	0	0	37
Pseudodesulfovibrio indicus	1716143	S	0	0	0	0	0	0	0	0	0	0	0	0	0	0	0	0	0	0	0	0	0	0	0	0	0	0	0	0	0	0	0	0	0	0	0	0	0	0	0	0	0	0	0	0	0	0	1
Stigmatella aurantiaca	41	S	0	0	0	0	0	0	0	0	0	0	0	0	0	0	0	0	0	0	0	0	0	0	0	0	0	0	0	0	0	0	0	0	0	0	0	0	0	0	0	0	0	0	0	0	0	0	1
Dickeya dianthicola	204039	S	0	0	0	0	0	0	0	0	0	0	0	0	0	0	0	0	0	0	0	0	0	0	0	0	0	0	0	0	0	0	0	0	0	0	0	0	0	0	0	0	0	0	0	0	0	0	3
Plesiomonas shigelloides	703	S	0	0	0	0	0	0	0	0	0	0	0	0	0	0	0	0	0	0	0	0	0	0	0	0	0	0	0	0	0	0	0	0	0	0	0	0	0	0	0	0	0	0	0	0	0	0	1
Alcanivorax pacificus	1306787	S	0	0	0	0	0	0	0	0	0	0	0	0	0	0	0	0	0	0	0	0	0	0	0	0	0	0	0	0	0	0	0	0	0	0	0	0	0	0	0	0	0	0	0	0	0	0	5
Cellulomonas sp. Y8	2591145	S	0	0	0	0	0	0	0	0	0	0	0	0	0	0	0	0	0	0	0	0	0	0	0	0	0	0	0	0	0	0	0	0	0	0	0	0	0	0	0	0	0	0	0	0	0	0	0
Calothrix brevissima	938406	S	0	0	0	0	0	0	0	0	0	0	0	0	0	0	0	0	0	0	0	0	0	0	0	0	0	0	0	0	0	0	0	0	0	0	0	0	0	0	0	0	0	0	0	0	0	0	0
Shewanella sp. M2	2487742	S	0	0	0	0	0	0	0	0	0	0	0	0	0	0	0	0	0	0	0	0	0	0	0	0	0	0	0	0	0	0	0	0	0	0	0	0	0	0	0	0	0	0	0	0	0	0	0
Acidithiobacillus ferrooxidans	920	S	0	0	0	0	0	0	0	0	0	0	0	0	0	0	0	0	0	0	0	0	0	0	0	0	0	0	0	0	0	0	0	0	0	0	0	0	0	0	0	0	0	0	0	0	0	0	0
Staphylococcus virus CNPH82	398839	S	0	0	0	0	0	0	0	0	0	0	0	0	0	0	0	0	0	0	0	0	0	0	0	0	0	0	0	0	0	0	0	0	0	0	0	0	0	0	0	0	0	0	0	0	0	0	0
Lactobacillus apis	303541	S	0	0	0	0	0	0	0	0	0	0	0	0	0	0	0	0	0	0	0	0	0	0	0	0	0	0	0	0	0	0	0	0	0	0	0	0	0	0	0	0	0	0	0	0	0	0	0
Lacticaseibacillus chiayiensis	2100821	S	0	0	0	0	0	0	0	0	0	0	0	0	0	0	0	0	0	0	0	0	0	0	0	0	0	0	0	0	0	0	0	0	0	0	0	0	0	0	0	0	0	0	0	0	0	0	0
Lacticaseibacillus manihotivorans	88233	S	0	0	0	0	0	0	0	0	0	0	0	0	0	0	0	0	0	0	0	0	0	0	0	0	0	0	0	0	0	0	0	0	0	0	0	0	0	0	0	0	0	0	0	0	0	0	0
Amylolactobacillus amylophilus	1603	S	0	0	0	0	0	0	0	0	0	0	0	0	0	0	0	0	0	0	0	0	0	0	0	0	0	0	0	0	0	0	0	0	0	0	0	0	0	0	0	0	0	0	0	0	0	0	0
Latilactobacillus sakei	1599	S	0	0	0	0	0	0	0	0	0	0	0	0	0	0	0	0	0	0	0	0	0	0	0	0	0	0	0	0	0	0	0	0	0	0	0	0	0	0	0	0	0	0	0	0	0	0	0
Bacillus paranthracis	2026186	S	0	0	0	0	0	0	0	0	0	0	0	0	0	0	0	0	0	0	0	0	0	0	0	0	0	0	0	0	0	0	0	0	0	0	0	0	0	0	0	0	0	0	0	0	0	0	0
Paenibacillus sp. DCT19	2211212	S	0	0	0	0	0	0	0	0	0	0	0	0	0	0	0	0	0	0	0	0	0	0	0	0	0	0	0	0	0	0	0	0	0	0	0	0	0	0	0	0	0	0	0	0	0	0	0
Bifidobacterium saguini	762210	S	0	0	0	0	0	0	0	0	0	0	0	0	0	0	0	0	0	0	0	0	0	0	0	0	0	0	0	0	0	0	0	0	0	0	0	0	0	0	0	0	0	0	0	0	0	0	0
Bifidobacterium lemurum	1603886	S	0	0	0	0	0	0	0	0	0	0	0	0	0	0	0	0	0	0	0	0	0	0	0	0	0	0	0	0	0	0	0	0	0	0	0	0	0	0	0	0	0	0	0	0	0	0	0
Georgenia faecalis	2483799	S	0	0	0	0	0	0	0	0	0	0	0	0	0	0	0	0	0	0	0	0	0	0	0	0	0	0	0	0	0	0	0	0	0	0	0	0	0	0	0	0	0	0	0	0	0	0	0
Amycolatopsis keratiniphila	129921	S	0	0	0	0	0	0	0	0	0	0	0	0	0	0	0	0	0	0	0	0	0	0	0	0	0	0	0	0	0	0	0	0	0	0	0	0	0	0	0	0	0	0	0	0	0	0	0
Deinococcus sp. AJ005	2652443	S	0	0	0	0	0	0	0	0	0	0	0	0	0	0	0	0	0	0	0	0	0	0	0	0	0	0	0	0	0	0	0	0	0	0	0	0	0	0	0	0	0	0	0	0	0	0	0
Acinetobacter variabilis	70346	S	0	0	0	0	0	0	0	0	0	0	0	0	0	0	0	0	0	0	0	0	0	0	0	0	0	0	0	0	0	0	0	0	0	0	0	0	0	0	0	0	0	0	0	0	0	0	0
Tatumella ptyseos	82987	S	0	0	0	0	0	0	0	0	0	0	0	0	0	0	0	0	0	0	0	0	0	0	0	0	0	0	0	0	0	0	0	0	0	0	0	0	0	0	0	0	0	0	0	0	0	0	0
Mucilaginibacter ginsenosidivorax	862126	S	0	0	0	0	0	0	0	0	0	0	0	0	0	0	0	0	0	0	0	0	0	0	0	0	0	0	0	0	0	0	0	0	0	0	0	0	0	0	0	0	0	0	0	0	0	0	0
Priestia flexa	86664	S	0	0	0	0	0	0	0	0	0	0	0	0	0	0	0	0	0	0	0	0	0	0	0	0	0	0	0	0	0	0	0	0	0	0	0	0	0	0	0	0	0	0	0	0	0	0	0
Paenibacillus lautus	1401	S	0	0	0	0	0	0	0	0	0	0	0	0	0	0	0	0	0	0	0	0	0	0	0	0	0	0	0	0	0	0	0	0	0	0	0	0	0	0	0	0	0	0	0	0	0	0	0
Anaerostipes rhamnosivorans	1229621	S	0	0	0	0	0	0	0	0	0	0	0	0	0	0	0	0	0	0	0	0	0	0	0	0	0	0	0	0	0	0	0	0	0	0	0	0	0	0	0	0	0	0	0	0	0	0	0
Aeromicrobium choanae	1736691	S	0	0	0	0	0	0	0	0	0	0	0	0	0	0	0	0	0	0	0	0	0	0	0	0	0	0	0	0	0	0	0	0	0	0	0	0	0	0	0	0	0	0	0	0	0	0	0
Chroococcidiopsis thermalis	54299	S	0	0	0	0	0	0	0	0	0	0	0	0	0	0	0	0	0	0	0	0	0	0	0	0	0	0	0	0	0	0	0	0	0	0	0	0	0	0	0	0	0	0	0	0	0	0	0
Staphylococcus phage StB27	1147044	S	0	0	0	0	0	0	0	0	0	0	0	0	0	0	0	0	0	0	0	0	0	0	0	0	0	0	0	0	0	0	0	0	0	0	0	0	0	0	0	0	0	0	0	0	0	0	0
Kurthia sp. 11kri321	1750719	S	0	0	0	0	0	0	0	0	0	0	0	0	0	0	0	0	0	0	0	0	0	0	0	0	0	0	0	0	0	0	0	0	0	0	0	0	0	0	0	0	0	0	0	0	0	0	0
Pseudomonas palleroniana	191390	S	0	0	0	0	0	0	0	0	0	0	0	0	0	0	0	0	0	0	0	0	0	0	0	0	0	0	0	0	0	0	0	0	0	0	0	0	0	0	0	0	0	0	0	0	0	0	0
Streptococcus virus 7201	112023	S	0	0	0	0	0	0	0	0	0	0	0	0	0	0	0	0	0	0	0	0	0	0	0	0	0	0	0	0	0	0	0	0	0	0	0	0	0	0	0	0	0	0	0	0	0	0	0
Staphylococcus virus Sextaec	1922246	S	0	0	0	0	0	0	0	0	0	0	0	0	0	0	0	0	0	0	0	0	0	0	0	0	0	0	0	0	0	0	0	0	0	0	0	0	0	0	0	0	0	0	0	0	0	0	0
Staphylococcus virus SEP9	1922247	S	0	0	0	0	0	0	0	0	0	0	0	0	0	0	0	0	0	0	0	0	0	0	0	0	0	0	0	0	0	0	0	0	0	0	0	0	0	0	0	0	0	0	0	0	0	0	0
Mycobacterium marseillense	701042	S	0	0	0	0	0	0	0	0	0	0	0	0	0	0	0	0	0	0	0	0	0	0	0	0	0	0	0	0	0	0	0	0	0	0	0	0	0	0	0	0	0	0	0	0	0	0	0
Rodentibacter sp. DSM 111151	2778911	S	0	0	0	0	0	0	0	0	0	0	0	0	0	0	0	0	0	0	0	0	0	0	0	0	0	0	0	0	0	0	0	0	0	0	0	0	0	0	0	0	0	0	0	0	0	0	0
Xanthomonas cucurbitae	56453	S	0	0	0	0	0	0	0	0	0	0	0	0	0	0	0	0	0	0	0	0	0	0	0	0	0	0	0	0	0	0	0	0	0	0	0	0	0	0	0	0	0	0	0	0	0	0	0
Xylella fastidiosa	2371	S	0	0	0	0	0	0	0	0	0	0	0	0	0	0	0	0	0	0	0	0	0	0	0	0	0	0	0	0	0	0	0	0	0	0	0	0	0	0	0	0	0	0	0	0	0	0	0
Syntrophotalea acetylenica	29542	S	0	0	0	0	0	0	0	0	0	0	0	0	0	0	0	0	0	0	0	0	0	0	0	0	0	0	0	0	0	0	0	0	0	0	0	0	0	0	0	0	0	0	0	0	0	0	0
Bacillus amyloliquefaciens	1390	S	0	0	0	0	0	0	0	0	0	0	0	0	0	0	0	0	0	0	0	0	0	0	0	0	0	0	0	0	0	0	0	0	0	0	0	0	0	0	0	0	0	0	0	0	0	0	0
Alkaliphilus oremlandii	461876	S	0	0	0	0	0	0	0	0	0	0	0	0	0	0	0	0	0	0	0	0	0	0	0	0	0	0	0	0	0	0	0	0	0	0	0	0	0	0	0	0	0	0	0	0	0	0	0
Pseudactinotalea sp. HY158	2654547	S	0	0	0	0	0	0	0	0	0	0	0	0	0	0	0	0	0	0	0	0	0	0	0	0	0	0	0	0	0	0	0	0	0	0	0	0	0	0	0	0	0	0	0	0	0	0	0
Mycolicibacterium alvei	67081	S	0	0	0	0	0	0	0	0	0	0	0	0	0	0	0	0	0	0	0	0	0	0	0	0	0	0	0	0	0	0	0	0	0	0	0	0	0	0	0	0	0	0	0	0	0	0	0
Nocardioides aquaticus	160826	S	0	0	0	0	0	0	0	0	0	0	0	0	0	0	0	0	0	0	0	0	0	0	0	0	0	0	0	0	0	0	0	0	0	0	0	0	0	0	0	0	0	0	0	0	0	0	0
Bifidobacterium pseudolongum	1694	S	0	0	0	0	0	0	0	0	0	0	0	0	0	0	0	0	0	0	0	0	0	0	0	0	0	0	0	0	0	0	0	0	0	0	0	0	0	0	0	0	0	0	0	0	0	0	0
Microcystis aeruginosa	1126	S	0	0	0	0	0	0	0	0	0	0	0	0	0	0	0	0	0	0	0	0	0	0	0	0	0	0	0	0	0	0	0	0	0	0	0	0	0	0	0	0	0	0	0	0	0	0	0
Dactylococcopsis salina	292566	S	0	0	0	0	0	0	0	0	0	0	0	0	0	0	0	0	0	0	0	0	0	0	0	0	0	0	0	0	0	0	0	0	0	0	0	0	0	0	0	0	0	0	0	0	0	0	0
Anaeromyxobacter sp. K	447217	S	0	0	0	0	0	0	0	0	0	0	0	0	0	0	0	0	0	0	0	0	0	0	0	0	0	0	0	0	0	0	0	0	0	0	0	0	0	0	0	0	0	0	0	0	0	0	0
Aspergillus luchuensis	1069201	S	0	0	0	0	0	0	0	0	0	0	0	0	0	0	0	0	0	0	0	0	0	0	0	0	0	0	0	0	0	0	0	0	0	0	0	0	0	0	0	0	0	0	0	0	0	0	0
Lactococcus sp. KACC 19320	2592653	S	0	0	0	0	0	0	0	0	0	0	0	0	0	0	0	0	0	0	0	0	0	0	0	0	0	0	0	0	0	0	0	0	0	0	0	0	0	0	0	0	0	0	0	0	0	0	0
Ligilactobacillus animalis	1605	S	0	0	0	0	0	0	0	0	0	0	0	0	0	0	0	0	0	0	0	0	0	0	0	0	0	0	0	0	0	0	0	0	0	0	0	0	0	0	0	0	0	0	0	0	0	0	0
Weissella viridescens	1629	S	0	0	0	0	0	0	0	0	0	0	0	0	0	0	0	0	0	0	0	0	0	0	0	0	0	0	0	0	0	0	0	0	0	0	0	0	0	0	0	0	0	0	0	0	0	0	0
Latilactobacillus curvatus	28038	S	0	0	0	0	0	0	0	0	0	0	0	0	0	0	0	0	0	0	0	0	0	0	0	0	0	0	0	0	0	0	0	0	0	0	0	0	0	0	0	0	0	0	0	0	0	0	0
Staphylococcus chromogenes	46126	S	0	0	0	0	0	0	0	0	0	0	0	0	0	0	0	0	0	0	0	0	0	0	0	0	0	0	0	0	0	0	0	0	0	0	0	0	0	0	0	0	0	0	0	0	0	0	0
Bacillus sp. Y-01	2052936	S	0	0	0	0	0	0	0	0	0	0	0	0	0	0	0	0	0	0	0	0	0	0	0	0	0	0	0	0	0	0	0	0	0	0	0	0	0	0	0	0	0	0	0	0	0	0	0
Geobacillus subterraneus	129338	S	0	0	0	0	0	0	0	0	0	0	0	0	0	0	0	0	0	0	0	0	0	0	0	0	0	0	0	0	0	0	0	0	0	0	0	0	0	0	0	0	0	0	0	0	0	0	0
Phascolarctobacterium faecium	33025	S	0	0	0	0	0	0	0	0	0	0	0	0	0	0	0	0	0	0	0	0	0	0	0	0	0	0	0	0	0	0	0	0	0	0	0	0	0	0	0	0	0	0	0	0	0	0	0
Arthrobacter sp. PAMC 25486	1494608	S	0	0	0	0	0	0	0	0	0	0	0	0	0	0	0	0	0	0	0	0	0	0	0	0	0	0	0	0	0	0	0	0	0	0	0	0	0	0	0	0	0	0	0	0	0	0	0
Arthrobacter sp. ERGS1:01	1704044	S	0	0	0	0	0	0	0	0	0	0	0	0	0	0	0	0	0	0	0	0	0	0	0	0	0	0	0	0	0	0	0	0	0	0	0	0	0	0	0	0	0	0	0	0	0	0	0
Microbacterium sp. Nx66	2766784	S	0	0	0	0	0	0	0	0	0	0	0	0	0	0	0	0	0	0	0	0	0	0	0	0	0	0	0	0	0	0	0	0	0	0	0	0	0	0	0	0	0	0	0	0	0	0	0
Microbacterium sp. YJN-G	2763257	S	0	0	0	0	0	0	0	0	0	0	0	0	0	0	0	0	0	0	0	0	0	0	0	0	0	0	0	0	0	0	0	0	0	0	0	0	0	0	0	0	0	0	0	0	0	0	0
Ruania sp. HY164	2675754	S	0	0	0	0	0	0	0	0	0	0	0	0	0	0	0	0	0	0	0	0	0	0	0	0	0	0	0	0	0	0	0	0	0	0	0	0	0	0	0	0	0	0	0	0	0	0	0
Corynebacterium glyciniphilum	1404244	S	0	0	0	0	0	0	0	0	0	0	0	0	0	0	0	0	0	0	0	0	0	0	0	0	0	0	0	0	0	0	0	0	0	0	0	0	0	0	0	0	0	0	0	0	0	0	0
Mycobacterium doricum	126673	S	0	0	0	0	0	0	0	0	0	0	0	0	0	0	0	0	0	0	0	0	0	0	0	0	0	0	0	0	0	0	0	0	0	0	0	0	0	0	0	0	0	0	0	0	0	0	0
Mycolicibacterium gilvum	1804	S	0	0	0	0	0	0	0	0	0	0	0	0	0	0	0	0	0	0	0	0	0	0	0	0	0	0	0	0	0	0	0	0	0	0	0	0	0	0	0	0	0	0	0	0	0	0	0
Mycolicibacterium vaccae	1810	S	0	0	0	0	0	0	0	0	0	0	0	0	0	0	0	0	0	0	0	0	0	0	0	0	0	0	0	0	0	0	0	0	0	0	0	0	0	0	0	0	0	0	0	0	0	0	0
[Mycobacterium] stephanolepidis	1520670	S	0	0	0	0	0	0	0	0	0	0	0	0	0	0	0	0	0	0	0	0	0	0	0	0	0	0	0	0	0	0	0	0	0	0	0	0	0	0	0	0	0	0	0	0	0	0	0
Mycolicibacter hiberniae	29314	S	0	0	0	0	0	0	0	0	0	0	0	0	0	0	0	0	0	0	0	0	0	0	0	0	0	0	0	0	0	0	0	0	0	0	0	0	0	0	0	0	0	0	0	0	0	0	0
Mycobacterium koreense	1069220	S	0	0	0	0	0	0	0	0	0	0	0	0	0	0	0	0	0	0	0	0	0	0	0	0	0	0	0	0	0	0	0	0	0	0	0	0	0	0	0	0	0	0	0	0	0	0	0
Mycobacterium liflandii	261524	S	0	0	0	0	0	0	0	0	0	0	0	0	0	0	0	0	0	0	0	0	0	0	0	0	0	0	0	0	0	0	0	0	0	0	0	0	0	0	0	0	0	0	0	0	0	0	0
Mycobacterium frederiksbergense	117567	S	0	0	0	0	0	0	0	0	0	0	0	0	0	0	0	0	0	0	0	0	0	0	0	0	0	0	0	0	0	0	0	0	0	0	0	0	0	0	0	0	0	0	0	0	0	0	0
Rhodococcus sp. NJ-530	2490853	S	0	0	0	0	0	0	0	0	0	0	0	0	0	0	0	0	0	0	0	0	0	0	0	0	0	0	0	0	0	0	0	0	0	0	0	0	0	0	0	0	0	0	0	0	0	0	0
Mycoplasma sp. Mirounga ES2806-NAS	754516	S	0	0	0	0	0	0	0	0	0	0	0	0	0	0	0	0	0	0	0	0	0	0	0	0	0	0	0	0	0	0	0	0	0	0	0	0	0	0	0	0	0	0	0	0	0	0	0
Synechococcus sp. NOUM97013	1442555	S	0	0	0	0	0	0	0	0	0	0	0	0	0	0	0	0	0	0	0	0	0	0	0	0	0	0	0	0	0	0	0	0	0	0	0	0	0	0	0	0	0	0	0	0	0	0	0
Flavobacterium sp. I3-2	2748319	S	0	0	0	0	0	0	0	0	0	0	0	0	0	0	0	0	0	0	0	0	0	0	0	0	0	0	0	0	0	0	0	0	0	0	0	0	0	0	0	0	0	0	0	0	0	0	0
Flavobacterium kingsejongi	1678728	S	0	0	0	0	0	0	0	0	0	0	0	0	0	0	0	0	0	0	0	0	0	0	0	0	0	0	0	0	0	0	0	0	0	0	0	0	0	0	0	0	0	0	0	0	0	0	0
Chryseobacterium sp. 6424	2039166	S	0	0	0	0	0	0	0	0	0	0	0	0	0	0	0	0	0	0	0	0	0	0	0	0	0	0	0	0	0	0	0	0	0	0	0	0	0	0	0	0	0	0	0	0	0	0	0
Cloacibacterium normanense	237258	S	0	0	0	0	0	0	0	0	0	0	0	0	0	0	0	0	0	0	0	0	0	0	0	0	0	0	0	0	0	0	0	0	0	0	0	0	0	0	0	0	0	0	0	0	0	0	0
Sphingobacterium siyangense	459529	S	0	0	0	0	0	0	0	0	0	0	0	0	0	0	0	0	0	0	0	0	0	0	0	0	0	0	0	0	0	0	0	0	0	0	0	0	0	0	0	0	0	0	0	0	0	0	0
Cupriavidus oxalaticus	96344	S	0	0	0	0	0	0	0	0	0	0	0	0	0	0	0	0	0	0	0	0	0	0	0	0	0	0	0	0	0	0	0	0	0	0	0	0	0	0	0	0	0	0	0	0	0	0	0
Pandoraea vervacti	656178	S	0	0	0	0	0	0	0	0	0	0	0	0	0	0	0	0	0	0	0	0	0	0	0	0	0	0	0	0	0	0	0	0	0	0	0	0	0	0	0	0	0	0	0	0	0	0	0
Acidovorax sp. HDW3	2714923	S	0	0	0	0	0	0	0	0	0	0	0	0	0	0	0	0	0	0	0	0	0	0	0	0	0	0	0	0	0	0	0	0	0	0	0	0	0	0	0	0	0	0	0	0	0	0	0
Schlegelella thermodepolymerans	215580	S	0	0	0	0	0	0	0	0	0	0	0	0	0	0	0	0	0	0	0	0	0	0	0	0	0	0	0	0	0	0	0	0	0	0	0	0	0	0	0	0	0	0	0	0	0	0	0
Diaphorobacter polyhydroxybutyrativorans	1546149	S	0	0	0	0	0	0	0	0	0	0	0	0	0	0	0	0	0	0	0	0	0	0	0	0	0	0	0	0	0	0	0	0	0	0	0	0	0	0	0	0	0	0	0	0	0	0	0
Massilia sp. LPB0304	2769491	S	0	0	0	0	0	0	0	0	0	0	0	0	0	0	0	0	0	0	0	0	0	0	0	0	0	0	0	0	0	0	0	0	0	0	0	0	0	0	0	0	0	0	0	0	0	0	0
Roseateles depolymerans	76731	S	0	0	0	0	0	0	0	0	0	0	0	0	0	0	0	0	0	0	0	0	0	0	0	0	0	0	0	0	0	0	0	0	0	0	0	0	0	0	0	0	0	0	0	0	0	0	0
Ferribacterium limneticum	76259	S	0	0	0	0	0	0	0	0	0	0	0	0	0	0	0	0	0	0	0	0	0	0	0	0	0	0	0	0	0	0	0	0	0	0	0	0	0	0	0	0	0	0	0	0	0	0	0
Actinobacillus suis	716	S	0	0	0	0	0	0	0	0	0	0	0	0	0	0	0	0	0	0	0	0	0	0	0	0	0	0	0	0	0	0	0	0	0	0	0	0	0	0	0	0	0	0	0	0	0	0	0
Acinetobacter haemolyticus	29430	S	0	0	0	0	0	0	0	0	0	0	0	0	0	0	0	0	0	0	0	0	0	0	0	0	0	0	0	0	0	0	0	0	0	0	0	0	0	0	0	0	0	0	0	0	0	0	0
Pseudomonas sp. A214	1855331	S	0	0	0	0	0	0	0	0	0	0	0	0	0	0	0	0	0	0	0	0	0	0	0	0	0	0	0	0	0	0	0	0	0	0	0	0	0	0	0	0	0	0	0	0	0	0	0
Pseudomonas agarici	46677	S	0	0	0	0	0	0	0	0	0	0	0	0	0	0	0	0	0	0	0	0	0	0	0	0	0	0	0	0	0	0	0	0	0	0	0	0	0	0	0	0	0	0	0	0	0	0	0
Pseudoxanthomonas suwonensis	314722	S	0	0	0	0	0	0	0	0	0	0	0	0	0	0	0	0	0	0	0	0	0	0	0	0	0	0	0	0	0	0	0	0	0	0	0	0	0	0	0	0	0	0	0	0	0	0	0
Citrobacter freundii	546	S	0	0	0	0	0	0	0	0	0	0	0	0	0	0	0	0	0	0	0	0	0	0	0	0	0	0	0	0	0	0	0	0	0	0	0	0	0	0	0	0	0	0	0	0	0	0	0
Enterobacter bugandensis	881260	S	0	0	0	0	0	0	0	0	0	0	0	0	0	0	0	0	0	0	0	0	0	0	0	0	0	0	0	0	0	0	0	0	0	0	0	0	0	0	0	0	0	0	0	0	0	0	0
Enterobacter sp. RHBSTW-00975	2742673	S	0	0	0	0	0	0	0	0	0	0	0	0	0	0	0	0	0	0	0	0	0	0	0	0	0	0	0	0	0	0	0	0	0	0	0	0	0	0	0	0	0	0	0	0	0	0	0
Pragia fontium	82985	S	0	0	0	0	0	0	0	0	0	0	0	0	0	0	0	0	0	0	0	0	0	0	0	0	0	0	0	0	0	0	0	0	0	0	0	0	0	0	0	0	0	0	0	0	0	0	0
Cellvibrio sp. KY-YJ-3	454662	S	0	0	0	0	0	0	0	0	0	0	0	0	0	0	0	0	0	0	0	0	0	0	0	0	0	0	0	0	0	0	0	0	0	0	0	0	0	0	0	0	0	0	0	0	0	0	0
Salinimonas iocasae	2572577	S	0	0	0	0	0	0	0	0	0	0	0	0	0	0	0	0	0	0	0	0	0	0	0	0	0	0	0	0	0	0	0	0	0	0	0	0	0	0	0	0	0	0	0	0	0	0	0
Helicobacter bizzozeronii	56877	S	0	0	0	0	0	0	0	0	0	0	0	0	0	0	0	0	0	0	0	0	0	0	0	0	0	0	0	0	0	0	0	0	0	0	0	0	0	0	0	0	0	0	0	0	0	0	0
Sphingomonas sp. MM-1	745310	S	0	0	0	0	0	0	0	0	0	0	0	0	0	0	0	0	0	0	0	0	0	0	0	0	0	0	0	0	0	0	0	0	0	0	0	0	0	0	0	0	0	0	0	0	0	0	0
Sphingomonas sp. AP4-R1	2735134	S	0	0	0	0	0	0	0	0	0	0	0	0	0	0	0	0	0	0	0	0	0	0	0	0	0	0	0	0	0	0	0	0	0	0	0	0	0	0	0	0	0	0	0	0	0	0	0
Sphingomonas koreensis	93064	S	0	0	0	0	0	0	0	0	0	0	0	0	0	0	0	0	0	0	0	0	0	0	0	0	0	0	0	0	0	0	0	0	0	0	0	0	0	0	0	0	0	0	0	0	0	0	0
Sphingobium sp. YG1	2082188	S	0	0	0	0	0	0	0	0	0	0	0	0	0	0	0	0	0	0	0	0	0	0	0	0	0	0	0	0	0	0	0	0	0	0	0	0	0	0	0	0	0	0	0	0	0	0	0
Novosphingobium sp. PP1Y	702113	S	0	0	0	0	0	0	0	0	0	0	0	0	0	0	0	0	0	0	0	0	0	0	0	0	0	0	0	0	0	0	0	0	0	0	0	0	0	0	0	0	0	0	0	0	0	0	0
Sphingopyxis sp. QXT-31	1357916	S	0	0	0	0	0	0	0	0	0	0	0	0	0	0	0	0	0	0	0	0	0	0	0	0	0	0	0	0	0	0	0	0	0	0	0	0	0	0	0	0	0	0	0	0	0	0	0
Sphingopyxis alaskensis	117207	S	0	0	0	0	0	0	0	0	0	0	0	0	0	0	0	0	0	0	0	0	0	0	0	0	0	0	0	0	0	0	0	0	0	0	0	0	0	0	0	0	0	0	0	0	0	0	0
Tardibacter chloracetimidivorans	1921510	S	0	0	0	0	0	0	0	0	0	0	0	0	0	0	0	0	0	0	0	0	0	0	0	0	0	0	0	0	0	0	0	0	0	0	0	0	0	0	0	0	0	0	0	0	0	0	0
Bradyrhizobium cosmicum	1404864	S	0	0	0	0	0	0	0	0	0	0	0	0	0	0	0	0	0	0	0	0	0	0	0	0	0	0	0	0	0	0	0	0	0	0	0	0	0	0	0	0	0	0	0	0	0	0	0
Bradyrhizobium paxllaeri	190148	S	0	0	0	0	0	0	0	0	0	0	0	0	0	0	0	0	0	0	0	0	0	0	0	0	0	0	0	0	0	0	0	0	0	0	0	0	0	0	0	0	0	0	0	0	0	0	0
Bradyrhizobium betae	244734	S	0	0	0	0	0	0	0	0	0	0	0	0	0	0	0	0	0	0	0	0	0	0	0	0	0	0	0	0	0	0	0	0	0	0	0	0	0	0	0	0	0	0	0	0	0	0	0
Hyphomicrobium denitrificans	53399	S	0	0	0	0	0	0	0	0	0	0	0	0	0	0	0	0	0	0	0	0	0	0	0	0	0	0	0	0	0	0	0	0	0	0	0	0	0	0	0	0	0	0	0	0	0	0	0
Azospirillum brasilense	192	S	0	0	0	0	0	0	0	0	0	0	0	0	0	0	0	0	0	0	0	0	0	0	0	0	0	0	0	0	0	0	0	0	0	0	0	0	0	0	0	0	0	0	0	0	0	0	0
Azospirillum sp. TSH100	652764	S	0	0	0	0	0	0	0	0	0	0	0	0	0	0	0	0	0	0	0	0	0	0	0	0	0	0	0	0	0	0	0	0	0	0	0	0	0	0	0	0	0	0	0	0	0	0	0
Indioceanicola profundi	2220096	S	0	0	0	0	0	0	0	0	0	0	0	0	0	0	0	0	0	0	0	0	0	0	0	0	0	0	0	0	0	0	0	0	0	0	0	0	0	0	0	0	0	0	0	0	0	0	0
Brevundimonas naejangsanensis	588932	S	0	0	0	0	0	0	0	0	0	0	0	0	0	0	0	0	0	0	0	0	0	0	0	0	0	0	0	0	0	0	0	0	0	0	0	0	0	0	0	0	0	0	0	0	0	0	0
Paracoccus sanguinis	1545044	S	0	0	0	0	0	0	0	0	0	0	0	0	0	0	0	0	0	0	0	0	0	0	0	0	0	0	0	0	0	0	0	0	0	0	0	0	0	0	0	0	0	0	0	0	0	0	0
Marinicauda algicola	2029849	S	0	0	0	0	0	0	0	0	0	0	0	0	0	0	0	0	0	0	0	0	0	0	0	0	0	0	0	0	0	0	0	0	0	0	0	0	0	0	0	0	0	0	0	0	0	0	0
Fusobacterium sp. NSJ-57	2764326	S	0	0	0	0	0	0	0	0	0	0	0	0	0	0	0	0	0	0	0	0	0	0	0	0	0	0	0	0	0	0	0	0	0	0	0	0	0	0	0	0	0	0	0	0	0	0	0
Lactococcus phage 98201	1871690	S	0	0	0	0	0	0	0	0	0	0	0	0	0	0	0	0	0	0	0	0	0	0	0	0	0	0	0	0	0	0	0	0	0	0	0	0	0	0	0	0	0	0	0	0	0	0	0
Lactococcus phage TP901-1	35345	S	0	0	0	0	0	0	0	0	0	0	0	0	0	0	0	0	0	0	0	0	0	0	0	0	0	0	0	0	0	0	0	0	0	0	0	0	0	0	0	0	0	0	0	0	0	0	0
Lactococcus virus bIL67	36343	S	0	0	0	0	0	0	0	0	0	0	0	0	0	0	0	0	0	0	0	0	0	0	0	0	0	0	0	0	0	0	0	0	0	0	0	0	0	0	0	0	0	0	0	0	0	0	0
Lactococcus virus CHPC1242	2845393	S	0	0	0	0	0	0	0	0	0	0	0	0	0	0	0	0	0	0	0	0	0	0	0	0	0	0	0	0	0	0	0	0	0	0	0	0	0	0	0	0	0	0	0	0	0	0	0
Lactococcus virus bIBBAm4	2845466	S	0	0	0	0	0	0	0	0	0	0	0	0	0	0	0	0	0	0	0	0	0	0	0	0	0	0	0	0	0	0	0	0	0	0	0	0	0	0	0	0	0	0	0	0	0	0	0
Lactococcus virus 37203	2845160	S	0	0	0	0	0	0	0	0	0	0	0	0	0	0	0	0	0	0	0	0	0	0	0	0	0	0	0	0	0	0	0	0	0	0	0	0	0	0	0	0	0	0	0	0	0	0	0
Lactococcus virus 56003	2845169	S	0	0	0	0	0	0	0	0	0	0	0	0	0	0	0	0	0	0	0	0	0	0	0	0	0	0	0	0	0	0	0	0	0	0	0	0	0	0	0	0	0	0	0	0	0	0	0
Lactococcus virus 63302	2845178	S	0	0	0	0	0	0	0	0	0	0	0	0	0	0	0	0	0	0	0	0	0	0	0	0	0	0	0	0	0	0	0	0	0	0	0	0	0	0	0	0	0	0	0	0	0	0	0
Lactococcus virus BK5T	2845191	S	0	0	0	0	0	0	0	0	0	0	0	0	0	0	0	0	0	0	0	0	0	0	0	0	0	0	0	0	0	0	0	0	0	0	0	0	0	0	0	0	0	0	0	0	0	0	0
Streptococcus virus 2972	306323	S	0	0	0	0	0	0	0	0	0	0	0	0	0	0	0	0	0	0	0	0	0	0	0	0	0	0	0	0	0	0	0	0	0	0	0	0	0	0	0	0	0	0	0	0	0	0	0
Enterobacter sp. 638	399742	S	0	0	0	0	0	0	0	0	0	0	0	0	0	0	0	0	0	0	0	0	0	0	0	0	0	0	0	0	0	0	0	0	0	0	0	0	0	0	0	0	0	0	0	0	0	0	0
Pseudomonas sp. Z003-0.4C(8344-21)	1855380	S	0	0	0	0	0	0	0	0	0	0	0	0	0	0	0	0	0	0	0	0	0	0	0	0	0	0	0	0	0	0	0	0	0	0	0	0	0	0	0	0	0	0	0	0	0	0	0
Betapapillomavirus 1	337051	S	0	0	0	0	0	0	0	0	0	0	0	0	0	0	0	0	0	0	0	0	0	0	0	0	0	0	0	0	0	0	0	0	0	0	0	0	0	0	0	0	0	0	0	0	0	0	0
Allokutzneria albata	211114	S	0	0	0	0	0	0	0	0	0	0	0	0	0	0	0	0	0	0	0	0	0	0	0	0	0	0	0	0	0	0	0	0	0	0	0	0	0	0	0	0	0	0	0	0	0	0	0
Burkholderia lata	482957	S	0	0	0	0	0	0	0	0	0	0	0	0	0	0	0	0	0	0	0	0	0	0	0	0	0	0	0	0	0	0	0	0	0	0	0	0	0	0	0	0	0	0	0	0	0	0	0
Providencia vermicola	333965	S	0	0	0	0	0	0	0	0	0	0	0	0	0	0	0	0	0	0	0	0	0	0	0	0	0	0	0	0	0	0	0	0	0	0	0	0	0	0	0	0	0	0	0	0	0	0	0
Sphingomonas sp. AAP5	1523415	S	0	0	0	0	0	0	0	0	0	0	0	0	0	0	0	0	0	0	0	0	0	0	0	0	0	0	0	0	0	0	0	0	0	0	0	0	0	0	0	0	0	0	0	0	0	0	0
Ancylobacter pratisalsi	1745854	S	0	0	0	0	0	0	0	0	0	0	0	0	0	0	0	0	0	0	0	0	0	0	0	0	0	0	0	0	0	0	0	0	0	0	0	0	0	0	0	0	0	0	0	0	0	0	0
Bdellovibrio exovorus	453816	S	0	0	0	0	0	0	0	0	0	0	0	0	0	0	0	0	0	0	0	0	0	0	0	0	0	0	0	0	0	0	0	0	0	0	0	0	0	0	0	0	0	0	0	0	0	0	0
Yarrowia lipolytica	4952	S	0	0	0	0	0	0	0	0	0	0	0	0	0	0	0	0	0	0	0	0	0	0	0	0	0	0	0	0	0	0	0	0	0	0	0	0	0	0	0	0	0	0	0	0	0	0	0
Companilactobacillus alimentarius	1602	S	0	0	0	0	0	0	0	0	0	0	0	0	0	0	0	0	0	0	0	0	0	0	0	0	0	0	0	0	0	0	0	0	0	0	0	0	0	0	0	0	0	0	0	0	0	0	0
Companilactobacillus crustorum	392416	S	0	0	0	0	0	0	0	0	0	0	0	0	0	0	0	0	0	0	0	0	0	0	0	0	0	0	0	0	0	0	0	0	0	0	0	0	0	0	0	0	0	0	0	0	0	0	0
Companilactobacillus futsaii	938155	S	0	0	0	0	0	0	0	0	0	0	0	0	0	0	0	0	0	0	0	0	0	0	0	0	0	0	0	0	0	0	0	0	0	0	0	0	0	0	0	0	0	0	0	0	0	0	0
Companilactobacillus allii	1847728	S	0	0	0	0	0	0	0	0	0	0	0	0	0	0	0	0	0	0	0	0	0	0	0	0	0	0	0	0	0	0	0	0	0	0	0	0	0	0	0	0	0	0	0	0	0	0	0
Leuconostoc lactis	1246	S	0	0	0	0	0	0	0	0	0	0	0	0	0	0	0	0	0	0	0	0	0	0	0	0	0	0	0	0	0	0	0	0	0	0	0	0	0	0	0	0	0	0	0	0	0	0	0
Secundilactobacillus paracollinoides	240427	S	0	0	0	0	0	0	0	0	0	0	0	0	0	0	0	0	0	0	0	0	0	0	0	0	0	0	0	0	0	0	0	0	0	0	0	0	0	0	0	0	0	0	0	0	0	0	0
Bacillus wiedmannii	1890302	S	0	0	0	0	0	0	0	0	0	0	0	0	0	0	0	0	0	0	0	0	0	0	0	0	0	0	0	0	0	0	0	0	0	0	0	0	0	0	0	0	0	0	0	0	0	0	0
Bacillus haikouensis	1510468	S	0	0	0	0	0	0	0	0	0	0	0	0	0	0	0	0	0	0	0	0	0	0	0	0	0	0	0	0	0	0	0	0	0	0	0	0	0	0	0	0	0	0	0	0	0	0	0
Lysinibacillus fusiformis	28031	S	0	0	0	0	0	0	0	0	0	0	0	0	0	0	0	0	0	0	0	0	0	0	0	0	0	0	0	0	0	0	0	0	0	0	0	0	0	0	0	0	0	0	0	0	0	0	0
Clostridium sp. C5S11	704125	S	0	0	0	0	0	0	0	0	0	0	0	0	0	0	0	0	0	0	0	0	0	0	0	0	0	0	0	0	0	0	0	0	0	0	0	0	0	0	0	0	0	0	0	0	0	0	0
Glutamicibacter halophytocola	1933880	S	0	0	0	0	0	0	0	0	0	0	0	0	0	0	0	0	0	0	0	0	0	0	0	0	0	0	0	0	0	0	0	0	0	0	0	0	0	0	0	0	0	0	0	0	0	0	0
Cellulomonas iranensis	76862	S	0	0	0	0	0	0	0	0	0	0	0	0	0	0	0	0	0	0	0	0	0	0	0	0	0	0	0	0	0	0	0	0	0	0	0	0	0	0	0	0	0	0	0	0	0	0	0
Janibacter melonis	262209	S	0	0	0	0	0	0	0	0	0	0	0	0	0	0	0	0	0	0	0	0	0	0	0	0	0	0	0	0	0	0	0	0	0	0	0	0	0	0	0	0	0	0	0	0	0	0	0
Trueperella bialowiezensis	312285	S	0	0	0	0	0	0	0	0	0	0	0	0	0	0	0	0	0	0	0	0	0	0	0	0	0	0	0	0	0	0	0	0	0	0	0	0	0	0	0	0	0	0	0	0	0	0	0
Actinobaculum sp. 313	2495645	S	0	0	0	0	0	0	0	0	0	0	0	0	0	0	0	0	0	0	0	0	0	0	0	0	0	0	0	0	0	0	0	0	0	0	0	0	0	0	0	0	0	0	0	0	0	0	0
Brevilactibacter coleopterorum	2714937	S	0	0	0	0	0	0	0	0	0	0	0	0	0	0	0	0	0	0	0	0	0	0	0	0	0	0	0	0	0	0	0	0	0	0	0	0	0	0	0	0	0	0	0	0	0	0	0
Corynebacterium flavescens	28028	S	0	0	0	0	0	0	0	0	0	0	0	0	0	0	0	0	0	0	0	0	0	0	0	0	0	0	0	0	0	0	0	0	0	0	0	0	0	0	0	0	0	0	0	0	0	0	0
Corynebacterium provencense	1737425	S	0	0	0	0	0	0	0	0	0	0	0	0	0	0	0	0	0	0	0	0	0	0	0	0	0	0	0	0	0	0	0	0	0	0	0	0	0	0	0	0	0	0	0	0	0	0	0
Corynebacterium crudilactis	1652495	S	0	0	0	0	0	0	0	0	0	0	0	0	0	0	0	0	0	0	0	0	0	0	0	0	0	0	0	0	0	0	0	0	0	0	0	0	0	0	0	0	0	0	0	0	0	0	0
Corynebacterium halotolerans	225326	S	0	0	0	0	0	0	0	0	0	0	0	0	0	0	0	0	0	0	0	0	0	0	0	0	0	0	0	0	0	0	0	0	0	0	0	0	0	0	0	0	0	0	0	0	0	0	0
Nocardia brasiliensis	37326	S	0	0	0	0	0	0	0	0	0	0	0	0	0	0	0	0	0	0	0	0	0	0	0	0	0	0	0	0	0	0	0	0	0	0	0	0	0	0	0	0	0	0	0	0	0	0	0
Mycobacterium sp. MS1601	1936029	S	0	0	0	0	0	0	0	0	0	0	0	0	0	0	0	0	0	0	0	0	0	0	0	0	0	0	0	0	0	0	0	0	0	0	0	0	0	0	0	0	0	0	0	0	0	0	0
Streptomyces sp. WAC 01529	2203205	S	0	0	0	0	0	0	0	0	0	0	0	0	0	0	0	0	0	0	0	0	0	0	0	0	0	0	0	0	0	0	0	0	0	0	0	0	0	0	0	0	0	0	0	0	0	0	0
Streptomyces sp. NA03103	2742134	S	0	0	0	0	0	0	0	0	0	0	0	0	0	0	0	0	0	0	0	0	0	0	0	0	0	0	0	0	0	0	0	0	0	0	0	0	0	0	0	0	0	0	0	0	0	0	0
Saccharopolyspora erythraea	1836	S	0	0	0	0	0	0	0	0	0	0	0	0	0	0	0	0	0	0	0	0	0	0	0	0	0	0	0	0	0	0	0	0	0	0	0	0	0	0	0	0	0	0	0	0	0	0	0
Actinopolyspora erythraea	414996	S	0	0	0	0	0	0	0	0	0	0	0	0	0	0	0	0	0	0	0	0	0	0	0	0	0	0	0	0	0	0	0	0	0	0	0	0	0	0	0	0	0	0	0	0	0	0	0
Ilumatobacter coccineus	467094	S	0	0	0	0	0	0	0	0	0	0	0	0	0	0	0	0	0	0	0	0	0	0	0	0	0	0	0	0	0	0	0	0	0	0	0	0	0	0	0	0	0	0	0	0	0	0	0
Tenacibaculum dicentrarchi	669041	S	0	0	0	0	0	0	0	0	0	0	0	0	0	0	0	0	0	0	0	0	0	0	0	0	0	0	0	0	0	0	0	0	0	0	0	0	0	0	0	0	0	0	0	0	0	0	0
Desulfuromonas sp. AOP6	1566351	S	0	0	0	0	0	0	0	0	0	0	0	0	0	0	0	0	0	0	0	0	0	0	0	0	0	0	0	0	0	0	0	0	0	0	0	0	0	0	0	0	0	0	0	0	0	0	0
Pasteurella stomatis	760	S	0	0	0	0	0	0	0	0	0	0	0	0	0	0	0	0	0	0	0	0	0	0	0	0	0	0	0	0	0	0	0	0	0	0	0	0	0	0	0	0	0	0	0	0	0	0	0
Pseudomonas sp. J380	2605424	S	0	0	0	0	0	0	0	0	0	0	0	0	0	0	0	0	0	0	0	0	0	0	0	0	0	0	0	0	0	0	0	0	0	0	0	0	0	0	0	0	0	0	0	0	0	0	0
Xanthomonas arboricola	56448	S	0	0	0	0	0	0	0	0	0	0	0	0	0	0	0	0	0	0	0	0	0	0	0	0	0	0	0	0	0	0	0	0	0	0	0	0	0	0	0	0	0	0	0	0	0	0	0
Spiribacter curvatus	1335757	S	0	0	0	0	0	0	0	0	0	0	0	0	0	0	0	0	0	0	0	0	0	0	0	0	0	0	0	0	0	0	0	0	0	0	0	0	0	0	0	0	0	0	0	0	0	0	0
Sphingobium sp. RAC03	1843368	S	0	0	0	0	0	0	0	0	0	0	0	0	0	0	0	0	0	0	0	0	0	0	0	0	0	0	0	0	0	0	0	0	0	0	0	0	0	0	0	0	0	0	0	0	0	0	0
Gluconobacter oxydans	442	S	0	0	0	0	0	0	0	0	0	0	0	0	0	0	0	0	0	0	0	0	0	0	0	0	0	0	0	0	0	0	0	0	0	0	0	0	0	0	0	0	0	0	0	0	0	0	0
Gluconobacter albidus	318683	S	0	0	0	0	0	0	0	0	0	0	0	0	0	0	0	0	0	0	0	0	0	0	0	0	0	0	0	0	0	0	0	0	0	0	0	0	0	0	0	0	0	0	0	0	0	0	0
Acetobacter pasteurianus	438	S	0	0	0	0	0	0	0	0	0	0	0	0	0	0	0	0	0	0	0	0	0	0	0	0	0	0	0	0	0	0	0	0	0	0	0	0	0	0	0	0	0	0	0	0	0	0	0
Pirellula sp. SH-Sr6A	1632865	S	0	0	0	0	0	0	0	0	0	0	0	0	0	0	0	0	0	0	0	0	0	0	0	0	0	0	0	0	0	0	0	0	0	0	0	0	0	0	0	0	0	0	0	0	0	0	0
Saccharomyces eubayanus	1080349	S	0	0	0	0	0	0	0	0	0	0	0	0	0	0	0	0	0	0	0	0	0	0	0	0	0	0	0	0	0	0	0	0	0	0	0	0	0	0	0	0	0	0	0	0	0	0	0
Kluyveromyces marxianus	4911	S	0	0	0	0	0	0	0	0	0	0	0	0	0	0	0	0	0	0	0	0	0	0	0	0	0	0	0	0	0	0	0	0	0	0	0	0	0	0	0	0	0	0	0	0	0	0	0
Zygotorulaspora mrakii	42260	S	0	0	0	0	0	0	0	0	0	0	0	0	0	0	0	0	0	0	0	0	0	0	0	0	0	0	0	0	0	0	0	0	0	0	0	0	0	0	0	0	0	0	0	0	0	0	0
Aspergillus puulaauensis	1220207	S	0	0	0	0	0	0	0	0	0	0	0	0	0	0	0	0	0	0	0	0	0	0	0	0	0	0	0	0	0	0	0	0	0	0	0	0	0	0	0	0	0	0	0	0	0	0	0
Hemiselmis andersenii	464988	S	0	0	0	0	0	0	0	0	0	0	0	0	0	0	0	0	0	0	0	0	0	0	0	0	0	0	0	0	0	0	0	0	0	0	0	0	0	0	0	0	0	0	0	0	0	0	0
Haladaptatus sp. PSR5	2884875	S	0	0	0	0	0	0	0	0	0	0	0	0	0	0	0	0	0	0	0	0	0	0	0	0	0	0	0	0	0	0	0	0	0	0	0	0	0	0	0	0	0	0	0	0	0	0	0
Deep-sea thermophilic phage D6E	749413	S	0	0	0	0	0	0	0	0	0	0	0	0	0	0	0	0	0	0	0	0	0	0	0	0	0	0	0	0	0	0	0	0	0	0	0	0	0	0	0	0	0	0	0	0	0	0	0
Avian myeloblastosis virus	11866	S	0	0	0	0	0	0	0	0	0	0	0	0	0	0	0	0	0	0	0	0	0	0	0	0	0	0	0	0	0	0	0	0	0	0	0	0	0	0	0	0	0	0	0	0	0	0	0
Megamonas funiformis	437897	S	0	0	0	0	0	0	0	0	0	0	0	0	0	0	0	0	0	0	0	0	0	0	0	0	0	0	0	0	0	0	0	0	0	0	0	0	0	0	0	0	0	0	0	0	0	0	0
Lactobacillus sp. CBA3606	2099789	S	0	0	0	0	0	0	0	0	0	0	0	0	0	0	0	0	0	0	0	0	0	0	0	0	0	0	0	0	0	0	0	0	0	0	0	0	0	0	0	0	0	0	0	0	0	0	0
Lacticaseibacillus casei	1582	S	0	0	0	0	0	0	0	0	0	0	0	0	0	0	0	0	0	0	0	0	0	0	0	0	0	0	0	0	0	0	0	0	0	0	0	0	0	0	0	0	0	0	0	0	0	0	0
Mammaliicoccus stepanovicii	643214	S	0	0	0	0	0	0	0	0	0	0	0	0	0	0	0	0	0	0	0	0	0	0	0	0	0	0	0	0	0	0	0	0	0	0	0	0	0	0	0	0	0	0	0	0	0	0	0
Thermoanaerosceptrum fracticalcis	1712410	S	0	0	0	0	0	0	0	0	0	0	0	0	0	0	0	0	0	0	0	0	0	0	0	0	0	0	0	0	0	0	0	0	0	0	0	0	0	0	0	0	0	0	0	0	0	0	0
Thermoanaerobacterium thermosaccharolyticum	1517	S	0	0	0	0	0	0	0	0	0	0	0	0	0	0	0	0	0	0	0	0	0	0	0	0	0	0	0	0	0	0	0	0	0	0	0	0	0	0	0	0	0	0	0	0	0	0	0
Mycetocola sp. JXN-3	2116510	S	0	0	0	0	0	0	0	0	0	0	0	0	0	0	0	0	0	0	0	0	0	0	0	0	0	0	0	0	0	0	0	0	0	0	0	0	0	0	0	0	0	0	0	0	0	0	0
Corynebacterium gerontici	2079234	S	0	0	0	0	0	0	0	0	0	0	0	0	0	0	0	0	0	0	0	0	0	0	0	0	0	0	0	0	0	0	0	0	0	0	0	0	0	0	0	0	0	0	0	0	0	0	0
Variovorax sp. RA8	662548	S	0	0	0	0	0	0	0	0	0	0	0	0	0	0	0	0	0	0	0	0	0	0	0	0	0	0	0	0	0	0	0	0	0	0	0	0	0	0	0	0	0	0	0	0	0	0	0
Alicycliphilus denitrificans	179636	S	0	0	0	0	0	0	0	0	0	0	0	0	0	0	0	0	0	0	0	0	0	0	0	0	0	0	0	0	0	0	0	0	0	0	0	0	0	0	0	0	0	0	0	0	0	0	0
Ottowia sp. 27C	2816950	S	0	0	0	0	0	0	0	0	0	0	0	0	0	0	0	0	0	0	0	0	0	0	0	0	0	0	0	0	0	0	0	0	0	0	0	0	0	0	0	0	0	0	0	0	0	0	0
Sphaerotilus natans	34103	S	0	0	0	0	0	0	0	0	0	0	0	0	0	0	0	0	0	0	0	0	0	0	0	0	0	0	0	0	0	0	0	0	0	0	0	0	0	0	0	0	0	0	0	0	0	0	0
Burkholderia cenocepacia	95486	S	0	0	0	0	0	0	0	0	0	0	0	0	0	0	0	0	0	0	0	0	0	0	0	0	0	0	0	0	0	0	0	0	0	0	0	0	0	0	0	0	0	0	0	0	0	0	0
Polynucleobacter sp. MWH-Aus1W21	1855880	S	0	0	0	0	0	0	0	0	0	0	0	0	0	0	0	0	0	0	0	0	0	0	0	0	0	0	0	0	0	0	0	0	0	0	0	0	0	0	0	0	0	0	0	0	0	0	0
Thauera humireducens	1134435	S	0	0	0	0	0	0	0	0	0	0	0	0	0	0	0	0	0	0	0	0	0	0	0	0	0	0	0	0	0	0	0	0	0	0	0	0	0	0	0	0	0	0	0	0	0	0	0
Morganella morganii	582	S	0	0	0	0	0	0	0	0	0	0	0	0	0	0	0	0	0	0	0	0	0	0	0	0	0	0	0	0	0	0	0	0	0	0	0	0	0	0	0	0	0	0	0	0	0	0	0
Sphingopyxis sp. PAMC25046	2565556	S	0	0	0	0	0	0	0	0	0	0	0	0	0	0	0	0	0	0	0	0	0	0	0	0	0	0	0	0	0	0	0	0	0	0	0	0	0	0	0	0	0	0	0	0	0	0	0
Shinella sp. HZN7	879274	S	0	0	0	0	0	0	0	0	0	0	0	0	0	0	0	0	0	0	0	0	0	0	0	0	0	0	0	0	0	0	0	0	0	0	0	0	0	0	0	0	0	0	0	0	0	0	0
Shinella sp. PSBB067	2715959	S	0	0	0	0	0	0	0	0	0	0	0	0	0	0	0	0	0	0	0	0	0	0	0	0	0	0	0	0	0	0	0	0	0	0	0	0	0	0	0	0	0	0	0	0	0	0	0
Sinorhizobium sp. RAC02	1842534	S	0	0	0	0	0	0	0	0	0	0	0	0	0	0	0	0	0	0	0	0	0	0	0	0	0	0	0	0	0	0	0	0	0	0	0	0	0	0	0	0	0	0	0	0	0	0	0
Ensifer adhaerens	106592	S	0	0	0	0	0	0	0	0	0	0	0	0	0	0	0	0	0	0	0	0	0	0	0	0	0	0	0	0	0	0	0	0	0	0	0	0	0	0	0	0	0	0	0	0	0	0	0
Rhizobium phaseoli	396	S	0	0	0	0	0	0	0	0	0	0	0	0	0	0	0	0	0	0	0	0	0	0	0	0	0	0	0	0	0	0	0	0	0	0	0	0	0	0	0	0	0	0	0	0	0	0	0
Acetobacter ghanensis	431306	S	0	0	0	0	0	0	0	0	0	0	0	0	0	0	0	0	0	0	0	0	0	0	0	0	0	0	0	0	0	0	0	0	0	0	0	0	0	0	0	0	0	0	0	0	0	0	0
Acetobacter orientalis	146474	S	0	0	0	0	0	0	0	0	0	0	0	0	0	0	0	0	0	0	0	0	0	0	0	0	0	0	0	0	0	0	0	0	0	0	0	0	0	0	0	0	0	0	0	0	0	0	0
Acetobacter sp. KACC 21233	2592655	S	0	0	0	0	0	0	0	0	0	0	0	0	0	0	0	0	0	0	0	0	0	0	0	0	0	0	0	0	0	0	0	0	0	0	0	0	0	0	0	0	0	0	0	0	0	0	0
Acetobacter oryzoeni	2500548	S	0	0	0	0	0	0	0	0	0	0	0	0	0	0	0	0	0	0	0	0	0	0	0	0	0	0	0	0	0	0	0	0	0	0	0	0	0	0	0	0	0	0	0	0	0	0	0
Komagataeibacter xylinus	28448	S	0	0	0	0	0	0	0	0	0	0	0	0	0	0	0	0	0	0	0	0	0	0	0	0	0	0	0	0	0	0	0	0	0	0	0	0	0	0	0	0	0	0	0	0	0	0	0
Komagataeibacter nataicola	265960	S	0	0	0	0	0	0	0	0	0	0	0	0	0	0	0	0	0	0	0	0	0	0	0	0	0	0	0	0	0	0	0	0	0	0	0	0	0	0	0	0	0	0	0	0	0	0	0
Sulfitobacter sp. SK025	1389011	S	0	0	0	0	0	0	0	0	0	0	0	0	0	0	0	0	0	0	0	0	0	0	0	0	0	0	0	0	0	0	0	0	0	0	0	0	0	0	0	0	0	0	0	0	0	0	0
Theileria orientalis	68886	S	0	0	0	0	0	0	0	0	0	0	0	0	0	0	0	0	0	0	0	0	0	0	0	0	0	0	0	0	0	0	0	0	0	0	0	0	0	0	0	0	0	0	0	0	0	0	0
Betapapillomavirus 3	334207	S	0	0	0	0	0	0	0	0	0	0	0	0	0	0	0	0	0	0	0	0	0	0	0	0	0	0	0	0	0	0	0	0	0	0	0	0	0	0	0	0	0	0	0	0	0	0	0
Georgenia sp. Z294	2585135	S	0	0	0	0	0	0	0	0	0	0	0	0	0	0	0	0	0	0	0	0	0	0	0	0	0	0	0	0	0	0	0	0	0	0	0	0	0	0	0	0	0	0	0	0	0	0	0
Mycolicibacterium hassiacum	46351	S	0	0	0	0	0	0	0	0	0	0	0	0	0	0	0	0	0	0	0	0	0	0	0	0	0	0	0	0	0	0	0	0	0	0	0	0	0	0	0	0	0	0	0	0	0	0	0
Rhodococcus sp. PBTS 2	1653479	S	0	0	0	0	0	0	0	0	0	0	0	0	0	0	0	0	0	0	0	0	0	0	0	0	0	0	0	0	0	0	0	0	0	0	0	0	0	0	0	0	0	0	0	0	0	0	0
Dehalogenimonas lykanthroporepellens	552810	S	0	0	0	0	0	0	0	0	0	0	0	0	0	0	0	0	0	0	0	0	0	0	0	0	0	0	0	0	0	0	0	0	0	0	0	0	0	0	0	0	0	0	0	0	0	0	0
Lacticaseibacillus zeae	57037	S	0	0	0	0	0	0	0	0	0	0	0	0	0	0	0	0	0	0	0	0	0	0	0	0	0	0	0	0	0	0	0	0	0	0	0	0	0	0	0	0	0	0	0	0	0	0	0
Staphylococcus hyicus	1284	S	0	0	0	0	0	0	0	0	0	0	0	0	0	0	0	0	0	0	0	0	0	0	0	0	0	0	0	0	0	0	0	0	0	0	0	0	0	0	0	0	0	0	0	0	0	0	0
Schaalia sp. JY-X169	2758572	S	0	0	0	0	0	0	0	0	0	0	0	0	0	0	0	0	0	0	0	0	0	0	0	0	0	0	0	0	0	0	0	0	0	0	0	0	0	0	0	0	0	0	0	0	0	0	0
Curtobacterium sp. TXMA1	2876939	S	0	0	0	0	0	0	0	0	0	0	0	0	0	0	0	0	0	0	0	0	0	0	0	0	0	0	0	0	0	0	0	0	0	0	0	0	0	0	0	0	0	0	0	0	0	0	0
Rhodococcus sp. PBTS 1	1653478	S	0	0	0	0	0	0	0	0	0	0	0	0	0	0	0	0	0	0	0	0	0	0	0	0	0	0	0	0	0	0	0	0	0	0	0	0	0	0	0	0	0	0	0	0	0	0	0
Amycolatopsis mediterranei	33910	S	0	0	0	0	0	0	0	0	0	0	0	0	0	0	0	0	0	0	0	0	0	0	0	0	0	0	0	0	0	0	0	0	0	0	0	0	0	0	0	0	0	0	0	0	0	0	0
Pseudomonas sp. 3-2	2867408	S	0	0	0	0	0	0	0	0	0	0	0	0	0	0	0	0	0	0	0	0	0	0	0	0	0	0	0	0	0	0	0	0	0	0	0	0	0	0	0	0	0	0	0	0	0	0	0
Pseudomonas shahriarae	2745512	S	0	0	0	0	0	0	0	0	0	0	0	0	0	0	0	0	0	0	0	0	0	0	0	0	0	0	0	0	0	0	0	0	0	0	0	0	0	0	0	0	0	0	0	0	0	0	0
Citrobacter werkmanii	67827	S	0	0	0	0	0	0	0	0	0	0	0	0	0	0	0	0	0	0	0	0	0	0	0	0	0	0	0	0	0	0	0	0	0	0	0	0	0	0	0	0	0	0	0	0	0	0	0
Yersinia enterocolitica	630	S	0	0	0	0	0	0	0	0	0	0	0	0	0	0	0	0	0	0	0	0	0	0	0	0	0	0	0	0	0	0	0	0	0	0	0	0	0	0	0	0	0	0	0	0	0	0	0
Hafnia alvei	569	S	0	0	0	0	0	0	0	0	0	0	0	0	0	0	0	0	0	0	0	0	0	0	0	0	0	0	0	0	0	0	0	0	0	0	0	0	0	0	0	0	0	0	0	0	0	0	0
Glaciimonas sp. PAMC28666	2807626	S	0	0	0	0	0	0	0	0	0	0	0	0	0	0	0	0	0	0	0	0	0	0	0	0	0	0	0	0	0	0	0	0	0	0	0	0	0	0	0	0	0	0	0	0	0	0	0
Desulfurobacterium thermolithotrophum	64160	S	0	0	0	0	0	0	0	0	0	0	0	0	0	0	0	0	0	0	0	0	0	0	0	0	0	0	0	0	0	0	0	0	0	0	0	0	0	0	0	0	0	0	0	0	0	0	0
Streptococcus phage M102AD	1587907	S	0	0	0	0	0	0	0	0	0	0	0	0	0	0	0	0	0	0	0	0	0	0	0	0	0	0	0	0	0	0	0	0	0	0	0	0	0	0	0	0	0	0	0	0	0	0	0
Staphylococcus virus SEP1	1980930	S	0	0	0	0	0	0	0	0	0	0	0	0	0	0	0	0	0	0	0	0	0	0	0	0	0	0	0	0	0	0	0	0	0	0	0	0	0	0	0	0	0	0	0	0	0	0	0
Flavobacterium sp. MDT1-60	1979344	S	0	0	0	0	0	0	0	0	0	0	0	0	0	0	0	0	0	0	0	0	0	0	0	0	0	0	0	0	0	0	0	0	0	0	0	0	0	0	0	0	0	0	0	0	0	0	0
Hymenobacter jejuensis	2502781	S	0	0	0	0	0	0	0	0	0	0	0	0	0	0	0	0	0	0	0	0	0	0	0	0	0	0	0	0	0	0	0	0	0	0	0	0	0	0	0	0	0	0	0	0	0	0	0
Paraclostridium bifermentans	1490	S	0	0	0	0	0	0	0	0	0	0	0	0	0	0	0	0	0	0	0	0	0	0	0	0	0	0	0	0	0	0	0	0	0	0	0	0	0	0	0	0	0	0	0	0	0	0	0
Celeribacter marinus	1397108	S	0	0	0	0	0	0	0	0	0	0	0	0	0	0	0	0	0	0	0	0	0	0	0	0	0	0	0	0	0	0	0	0	0	0	0	0	0	0	0	0	0	0	0	0	0	0	0
Flavisolibacter ginsenosidimutans	661481	S	0	0	0	0	0	0	0	0	0	0	0	0	0	0	0	0	0	0	0	0	0	0	0	0	0	0	0	0	0	0	0	0	0	0	0	0	0	0	0	0	0	0	0	0	0	0	0
Anaerolinea thermophila	167964	S	0	0	0	0	0	0	0	0	0	0	0	0	0	0	0	0	0	0	0	0	0	0	0	0	0	0	0	0	0	0	0	0	0	0	0	0	0	0	0	0	0	0	0	0	0	0	0
Naumovozyma castellii	27288	S	0	0	0	0	0	0	0	0	0	0	0	0	0	0	0	0	0	0	0	0	0	0	0	0	0	0	0	0	0	0	0	0	0	0	0	0	0	0	0	0	0	0	0	0	0	0	0
Paenarthrobacter ureafaciens	37931	S	0	0	0	0	0	0	0	0	0	0	0	0	0	0	0	0	0	0	0	0	0	0	0	0	0	0	0	0	0	0	0	0	0	0	0	0	0	0	0	0	0	0	0	0	0	0	0
Ureibacillus thermophilus	367743	S	0	0	0	0	0	0	0	0	0	0	0	0	0	0	0	0	0	0	0	0	0	0	0	0	0	0	0	0	0	0	0	0	0	0	0	0	0	0	0	0	0	0	0	0	0	0	0
Clostridium cochlearium	1494	S	0	0	0	0	0	0	0	0	0	0	0	0	0	0	0	0	0	0	0	0	0	0	0	0	0	0	0	0	0	0	0	0	0	0	0	0	0	0	0	0	0	0	0	0	0	0	0
Chryseobacterium sp. POL2	2713414	S	0	0	0	0	0	0	0	0	0	0	0	0	0	0	0	0	0	0	0	0	0	0	0	0	0	0	0	0	0	0	0	0	0	0	0	0	0	0	0	0	0	0	0	0	0	0	0
Marinomonas arctica	383750	S	0	0	0	0	0	0	0	0	0	0	0	0	0	0	0	0	0	0	0	0	0	0	0	0	0	0	0	0	0	0	0	0	0	0	0	0	0	0	0	0	0	0	0	0	0	0	0
Oceanisphaera profunda	1416627	S	0	0	0	0	0	0	0	0	0	0	0	0	0	0	0	0	0	0	0	0	0	0	0	0	0	0	0	0	0	0	0	0	0	0	0	0	0	0	0	0	0	0	0	0	0	0	0
Candida orthopsilosis	273371	S	0	0	0	0	0	0	0	0	0	0	0	0	0	0	0	0	0	0	0	0	0	0	0	0	0	0	0	0	0	0	0	0	0	0	0	0	0	0	0	0	0	0	0	0	0	0	0
Brettanomyces nanus	13502	S	0	0	0	0	0	0	0	0	0	0	0	0	0	0	0	0	0	0	0	0	0	0	0	0	0	0	0	0	0	0	0	0	0	0	0	0	0	0	0	0	0	0	0	0	0	0	0
Chromobacterium violaceum	536	S	0	0	0	0	0	0	0	0	0	0	0	0	0	0	0	0	0	0	0	0	0	0	0	0	0	0	0	0	0	0	0	0	0	0	0	0	0	0	0	0	0	0	0	0	0	0	0
Burkholderia glumae	337	S	0	0	0	0	0	0	0	0	0	0	0	0	0	0	0	0	0	0	0	0	0	0	0	0	0	0	0	0	0	0	0	0	0	0	0	0	0	0	0	0	0	0	0	0	0	0	0
Acidovorax sp. 1608163	2478662	S	0	0	0	0	0	0	0	0	0	0	0	0	0	0	0	0	0	0	0	0	0	0	0	0	0	0	0	0	0	0	0	0	0	0	0	0	0	0	0	0	0	0	0	0	0	0	0
Rhodospirillum rubrum	1085	S	0	0	0	0	0	0	0	0	0	0	0	0	0	0	0	0	0	0	0	0	0	0	0	0	0	0	0	0	0	0	0	0	0	0	0	0	0	0	0	0	0	0	0	0	0	0	0
Stieleria maiorica	2795974	S	0	0	0	0	0	0	0	0	0	0	0	0	0	0	0	0	0	0	0	0	0	0	0	0	0	0	0	0	0	0	0	0	0	0	0	0	0	0	0	0	0	0	0	0	0	0	0
Plasmodium malariae	5858	S	0	0	0	0	0	0	0	0	0	0	0	0	0	0	0	0	0	0	0	0	0	0	0	0	0	0	0	0	0	0	0	0	0	0	0	0	0	0	0	0	0	0	0	0	0	0	0
Lactobacillus virus LJ	2845134	S	0	0	0	0	0	0	0	0	0	0	0	0	0	0	0	0	0	0	0	0	0	0	0	0	0	0	0	0	0	0	0	0	0	0	0	0	0	0	0	0	0	0	0	0	0	0	0
Lactobacillus virus T25	2845143	S	0	0	0	0	0	0	0	0	0	0	0	0	0	0	0	0	0	0	0	0	0	0	0	0	0	0	0	0	0	0	0	0	0	0	0	0	0	0	0	0	0	0	0	0	0	0	0
Ruminiclostridium herbifermentans	2488810	S	0	0	0	0	0	0	0	0	0	0	0	0	0	0	0	0	0	0	0	0	0	0	0	0	0	0	0	0	0	0	0	0	0	0	0	0	0	0	0	0	0	0	0	0	0	0	0
Plasmodium yoelii	5861	S	0	0	0	0	0	0	0	0	0	0	0	0	0	0	0	0	0	0	0	0	0	0	0	0	0	0	0	0	0	0	0	0	0	0	0	0	0	0	0	0	0	0	0	0	0	0	0
Flaviflexus sp. dk850	2758573	S	0	0	0	0	0	0	0	0	0	0	0	0	0	0	0	0	0	0	0	0	0	0	0	0	0	0	0	0	0	0	0	0	0	0	0	0	0	0	0	0	0	0	0	0	0	0	0
Micrococcus sp. A7	376418	S	0	0	0	0	0	0	0	0	0	0	0	0	0	0	0	0	0	0	0	0	0	0	0	0	0	0	0	0	0	0	0	0	0	0	0	0	0	0	0	0	0	0	0	0	0	0	0
Arthrobacter sp. U41	1849032	S	0	0	0	0	0	0	0	0	0	0	0	0	0	0	0	0	0	0	0	0	0	0	0	0	0	0	0	0	0	0	0	0	0	0	0	0	0	0	0	0	0	0	0	0	0	0	0
Microbacterium aurum	36805	S	0	0	0	0	0	0	0	0	0	0	0	0	0	0	0	0	0	0	0	0	0	0	0	0	0	0	0	0	0	0	0	0	0	0	0	0	0	0	0	0	0	0	0	0	0	0	0
Rathayibacter tritici	33888	S	0	0	0	0	0	0	0	0	0	0	0	0	0	0	0	0	0	0	0	0	0	0	0	0	0	0	0	0	0	0	0	0	0	0	0	0	0	0	0	0	0	0	0	0	0	0	0
Pedococcus dokdonensis	443156	S	0	0	0	0	0	0	0	0	0	0	0	0	0	0	0	0	0	0	0	0	0	0	0	0	0	0	0	0	0	0	0	0	0	0	0	0	0	0	0	0	0	0	0	0	0	0	0
Nocardioides sp. MC1495	2736757	S	0	0	0	0	0	0	0	0	0	0	0	0	0	0	0	0	0	0	0	0	0	0	0	0	0	0	0	0	0	0	0	0	0	0	0	0	0	0	0	0	0	0	0	0	0	0	0
Nocardioides sp. ZJ1313	2685869	S	0	0	0	0	0	0	0	0	0	0	0	0	0	0	0	0	0	0	0	0	0	0	0	0	0	0	0	0	0	0	0	0	0	0	0	0	0	0	0	0	0	0	0	0	0	0	0
Nocardioides euryhalodurans	2518370	S	0	0	0	0	0	0	0	0	0	0	0	0	0	0	0	0	0	0	0	0	0	0	0	0	0	0	0	0	0	0	0	0	0	0	0	0	0	0	0	0	0	0	0	0	0	0	0
Mycolicibacterium celeriflavum	1249101	S	0	0	0	0	0	0	0	0	0	0	0	0	0	0	0	0	0	0	0	0	0	0	0	0	0	0	0	0	0	0	0	0	0	0	0	0	0	0	0	0	0	0	0	0	0	0	0
Mycobacteroides salmoniphilum	404941	S	0	0	0	0	0	0	0	0	0	0	0	0	0	0	0	0	0	0	0	0	0	0	0	0	0	0	0	0	0	0	0	0	0	0	0	0	0	0	0	0	0	0	0	0	0	0	0
Streptomyces griseofuscus	146922	S	0	0	0	0	0	0	0	0	0	0	0	0	0	0	0	0	0	0	0	0	0	0	0	0	0	0	0	0	0	0	0	0	0	0	0	0	0	0	0	0	0	0	0	0	0	0	0
Streptomyces globosus	68209	S	0	0	0	0	0	0	0	0	0	0	0	0	0	0	0	0	0	0	0	0	0	0	0	0	0	0	0	0	0	0	0	0	0	0	0	0	0	0	0	0	0	0	0	0	0	0	0
Nocardiopsis sp. HDS12	2831968	S	0	0	0	0	0	0	0	0	0	0	0	0	0	0	0	0	0	0	0	0	0	0	0	0	0	0	0	0	0	0	0	0	0	0	0	0	0	0	0	0	0	0	0	0	0	0	0
Miltoncostaea marina	2843215	S	0	0	0	0	0	0	0	0	0	0	0	0	0	0	0	0	0	0	0	0	0	0	0	0	0	0	0	0	0	0	0	0	0	0	0	0	0	0	0	0	0	0	0	0	0	0	0
Oenococcus oeni	1247	S	0	0	0	0	0	0	0	0	0	0	0	0	0	0	0	0	0	0	0	0	0	0	0	0	0	0	0	0	0	0	0	0	0	0	0	0	0	0	0	0	0	0	0	0	0	0	0
Thermus scotoductus	37636	S	0	0	0	0	0	0	0	0	0	0	0	0	0	0	0	0	0	0	0	0	0	0	0	0	0	0	0	0	0	0	0	0	0	0	0	0	0	0	0	0	0	0	0	0	0	0	0
Klebsiella michiganensis	1134687	S	0	0	0	0	0	0	0	0	0	0	0	0	0	0	0	0	0	0	0	0	0	0	0	0	0	0	0	0	0	0	0	0	0	0	0	0	0	0	0	0	0	0	0	0	0	0	0
Klebsiella grimontii	2058152	S	0	0	0	0	0	0	0	0	0	0	0	0	0	0	0	0	0	0	0	0	0	0	0	0	0	0	0	0	0	0	0	0	0	0	0	0	0	0	0	0	0	0	0	0	0	0	0
Klebsiella oxytoca	571	S	0	0	0	0	0	0	0	0	0	0	0	0	0	0	0	0	0	0	0	0	0	0	0	0	0	0	0	0	0	0	0	0	0	0	0	0	0	0	0	0	0	0	0	0	0	0	0
Enterobacter sp. BIDMC100	1686399	S	0	0	0	0	0	0	0	0	0	0	0	0	0	0	0	0	0	0	0	0	0	0	0	0	0	0	0	0	0	0	0	0	0	0	0	0	0	0	0	0	0	0	0	0	0	0	0
Enterobacter sp. C2	2870346	S	0	0	0	0	0	0	0	0	0	0	0	0	0	0	0	0	0	0	0	0	0	0	0	0	0	0	0	0	0	0	0	0	0	0	0	0	0	0	0	0	0	0	0	0	0	0	0
Pseudescherichia vulneris	566	S	0	0	0	0	0	0	0	0	0	0	0	0	0	0	0	0	0	0	0	0	0	0	0	0	0	0	0	0	0	0	0	0	0	0	0	0	0	0	0	0	0	0	0	0	0	0	0
Pantoea dispersa	59814	S	0	0	0	0	0	0	0	0	0	0	0	0	0	0	0	0	0	0	0	0	0	0	0	0	0	0	0	0	0	0	0	0	0	0	0	0	0	0	0	0	0	0	0	0	0	0	0
Mixta calida	665913	S	0	0	0	0	0	0	0	0	0	0	0	0	0	0	0	0	0	0	0	0	0	0	0	0	0	0	0	0	0	0	0	0	0	0	0	0	0	0	0	0	0	0	0	0	0	0	0
Rouxiella badensis	1646377	S	0	0	0	0	0	0	0	0	0	0	0	0	0	0	0	0	0	0	0	0	0	0	0	0	0	0	0	0	0	0	0	0	0	0	0	0	0	0	0	0	0	0	0	0	0	0	0
Acinetobacter nosocomialis	106654	S	0	0	0	0	0	0	0	0	0	0	0	0	0	0	0	0	0	0	0	0	0	0	0	0	0	0	0	0	0	0	0	0	0	0	0	0	0	0	0	0	0	0	0	0	0	0	0
Acinetobacter sp. Colony158	2810070	S	0	0	0	0	0	0	0	0	0	0	0	0	0	0	0	0	0	0	0	0	0	0	0	0	0	0	0	0	0	0	0	0	0	0	0	0	0	0	0	0	0	0	0	0	0	0	0
Pseudomonas sp. URMO17WK12:I11	1283291	S	0	0	0	0	0	0	0	0	0	0	0	0	0	0	0	0	0	0	0	0	0	0	0	0	0	0	0	0	0	0	0	0	0	0	0	0	0	0	0	0	0	0	0	0	0	0	0
Pseudomonas sp. BJP69	2597770	S	0	0	0	0	0	0	0	0	0	0	0	0	0	0	0	0	0	0	0	0	0	0	0	0	0	0	0	0	0	0	0	0	0	0	0	0	0	0	0	0	0	0	0	0	0	0	0
Pseudoxanthomonas sp. X-1	2571115	S	0	0	0	0	0	0	0	0	0	0	0	0	0	0	0	0	0	0	0	0	0	0	0	0	0	0	0	0	0	0	0	0	0	0	0	0	0	0	0	0	0	0	0	0	0	0	0
Halomonas hydrothermalis	115561	S	0	0	0	0	0	0	0	0	0	0	0	0	0	0	0	0	0	0	0	0	0	0	0	0	0	0	0	0	0	0	0	0	0	0	0	0	0	0	0	0	0	0	0	0	0	0	0
Pseudoalteromonas arabiensis	874454	S	0	0	0	0	0	0	0	0	0	0	0	0	0	0	0	0	0	0	0	0	0	0	0	0	0	0	0	0	0	0	0	0	0	0	0	0	0	0	0	0	0	0	0	0	0	0	0
Comamonas odontotermitis	379895	S	0	0	0	0	0	0	0	0	0	0	0	0	0	0	0	0	0	0	0	0	0	0	0	0	0	0	0	0	0	0	0	0	0	0	0	0	0	0	0	0	0	0	0	0	0	0	0
Burkholderia thailandensis	57975	S	0	0	0	0	0	0	0	0	0	0	0	0	0	0	0	0	0	0	0	0	0	0	0	0	0	0	0	0	0	0	0	0	0	0	0	0	0	0	0	0	0	0	0	0	0	0	0
Paradevosia shaoguanensis	1335043	S	0	0	0	0	0	0	0	0	0	0	0	0	0	0	0	0	0	0	0	0	0	0	0	0	0	0	0	0	0	0	0	0	0	0	0	0	0	0	0	0	0	0	0	0	0	0	0
Pyruvatibacter mobilis	1712261	S	0	0	0	0	0	0	0	0	0	0	0	0	0	0	0	0	0	0	0	0	0	0	0	0	0	0	0	0	0	0	0	0	0	0	0	0	0	0	0	0	0	0	0	0	0	0	0
Tateyamaria omphalii	299262	S	0	0	0	0	0	0	0	0	0	0	0	0	0	0	0	0	0	0	0	0	0	0	0	0	0	0	0	0	0	0	0	0	0	0	0	0	0	0	0	0	0	0	0	0	0	0	0
Mycobacterium mantenii	560555	S	0	0	0	0	0	0	0	0	0	0	0	0	0	0	0	0	0	0	0	0	0	0	0	0	0	0	0	0	0	0	0	0	0	0	0	0	0	0	0	0	0	0	0	0	0	0	0
Myroides odoratus	256	S	0	0	0	0	0	0	0	0	0	0	0	0	0	0	0	0	0	0	0	0	0	0	0	0	0	0	0	0	0	0	0	0	0	0	0	0	0	0	0	0	0	0	0	0	0	0	0
Staphylococcus virus Andhra	2732591	S	0	0	0	0	0	0	0	0	0	0	0	0	0	0	0	0	0	0	0	0	0	0	0	0	0	0	0	0	0	0	0	0	0	0	0	0	0	0	0	0	0	0	0	0	0	0	0
Hydrogenophaga crassostreae	1763535	S	0	0	0	0	0	0	0	0	0	0	0	0	0	0	0	0	0	0	0	0	0	0	0	0	0	0	0	0	0	0	0	0	0	0	0	0	0	0	0	0	0	0	0	0	0	0	0
Staphylococcus virus St134	2732592	S	0	0	0	0	0	0	0	0	0	0	0	0	0	0	0	0	0	0	0	0	0	0	0	0	0	0	0	0	0	0	0	0	0	0	0	0	0	0	0	0	0	0	0	0	0	0	0
Staphylococcus virus IPLA5	1197952	S	0	0	0	0	0	0	0	0	0	0	0	0	0	0	0	0	0	0	0	0	0	0	0	0	0	0	0	0	0	0	0	0	0	0	0	0	0	0	0	0	0	0	0	0	0	0	0
Georgenia sp. Z443	2589797	S	0	0	0	0	0	0	0	0	0	0	0	0	0	0	0	0	0	0	0	0	0	0	0	0	0	0	0	0	0	0	0	0	0	0	0	0	0	0	0	0	0	0	0	0	0	0	0
Hymenobacter sp. BRD128	2675878	S	0	0	0	0	0	0	0	0	0	0	0	0	0	0	0	0	0	0	0	0	0	0	0	0	0	0	0	0	0	0	0	0	0	0	0	0	0	0	0	0	0	0	0	0	0	0	0
Rubrivivax gelatinosus	28068	S	0	0	0	0	0	0	0	0	0	0	0	0	0	0	0	0	0	0	0	0	0	0	0	0	0	0	0	0	0	0	0	0	0	0	0	0	0	0	0	0	0	0	0	0	0	0	0
Vagococcus zengguangii	2571750	S	0	0	0	0	0	0	0	0	0	0	0	0	0	0	0	0	0	0	0	0	0	0	0	0	0	0	0	0	0	0	0	0	0	0	0	0	0	0	0	0	0	0	0	0	0	0	0
[truncated: 456 more rows]
[truncated: 73 more columns]
