# Supplementary material for: Hospital antimicrobial stewardship: profiling the oral microbiome after exposure to COVID-19 and antibiotics
Source: Front Microbiol. 2024 Feb 27;15:1346762. doi: 10.3389/fmicb.2024.1346762 (PMC10927822; doi:10.3389/fmicb.2024.1346762)
Supplement: Supplementary file 13 [file Table_12.XLSX]

## Sheet: TableS11_claire_metaphlan_conca
#mpa_v30_CHOCOPhlAn_201901
clade	clade_taxid	SSP8SP	SSP7FP	SSP2SP	SSP1FP	SSP11FP	P120	P119	P118	P117	P116	P115	P114	P113	P112	P111	P110	P109	P108	P107	P106	P105	P104	P103	P102	P101	P100	P99	P98	P97	P96	P95	P94	P93	P92	P91	P90	P89	P88	P87	P86	P85	P84	P83	P82	P81	P80	P79	P78
k__Bacteria	2	100	100	100	100	100	100	100	100	100	100	100	100	100	100	100	100	100	100	100	100	100	100	100	100	100	100	100	100	100	100	100	100	100	100	100	100	100	100	100	99.8786	100	100	100	100	100	100	100	100
k__Bacteria|p__Actinobacteria	2|201174	37.347	16.1829	17.3378	23.3552	9.69262	39.1596	84.0166	73.5892	96.9472	75.5295	0	56.2418	60.7812	0	96.1817	20.3343	37.7866	7.29363	27.7499	18.5538	10.3408	10.622	24.4201	30.3986	12.9919	23.9107	31.3334	40.4258	12.4721	55.1319	34.2462	83.9671	76.7852	13.6074	45.0337	91.7933	89.8678	85.5614	28.7589	18.549	36.4677	30.4575	33.6784	6.14975	4.46664	32.9664	25.4313	26.0495
k__Bacteria|p__Actinobacteria|c__Actinobacteria	2|201174|1760	37.2473	16.0283	16.5621	23.2786	9.63103	39.1596	84.0166	73.5316	96.9472	74.2832	0	53.1911	60.7812	0	96.17	20.3343	36.9594	4.43445	25.7734	18.5538	10.3408	10.622	19.5738	30.3986	12.8835	23.5478	30.6672	39.7605	11.7187	54.3055	34.2462	83.9633	75.6947	13.1209	44.7943	91.7062	89.8678	85.0931	28.7589	11.6663	27.1584	30.4222	33.6784	6.14975	3.35747	32.9664	25.4313	25.1529
k__Bacteria|p__Actinobacteria|c__Actinobacteria|o__Actinomycetales	2|201174|1760|2037	25.6602	10.0465	8.3081	8.64127	4.14189	0	16.2474	29.5382	2.52402	54.5744	0	32.9065	2.77905	0	10.5557	15.2182	17.5837	3.41161	14.7926	7.45201	0.87092	0	5.92914	14.3176	3.65889	4.1442	25.7075	31.7003	9.17315	4.45227	5.96203	82.6911	60.8484	8.33235	22.8535	41.9663	65.7212	62.3416	9.8546	1.26375	13.4699	7.75775	0	0.97689	1.72146	23.25	10.8606	10.2526
k__Bacteria|p__Actinobacteria|c__Actinobacteria|o__Actinomycetales|f__Actinomycetaceae	2|201174|1760|2037|2049	25.6602	10.0465	8.3081	8.64127	4.14189	0	16.2474	29.5382	2.52402	54.5744	0	32.9065	2.77905	0	10.5557	15.2182	17.5837	3.41161	14.7926	7.45201	0.87092	0	5.92914	14.3176	3.65889	4.1442	25.7075	31.7003	9.17315	4.45227	5.96203	82.6911	60.8484	8.33235	22.8535	41.9663	65.7212	62.3416	9.8546	1.26375	13.4699	7.75775	0	0.97689	1.72146	23.25	10.8606	10.2526
k__Bacteria|p__Actinobacteria|c__Actinobacteria|o__Actinomycetales|f__Actinomycetaceae|g__Actinobaculum	2|201174|1760|2037|2049|76833	0.0968	0.20868	0.4768	0.10892	0.13532	0	0	0	0	0	0	0	0	0	0	0	0	0.0298	0	0	0	0	0	0	0	0	0	0	0	0	0	0	0	0	0	0	0	0	0	0.01839	4.34917	0	0	0	0	0	0	0
k__Bacteria|p__Actinobacteria|c__Actinobacteria|o__Actinomycetales|f__Actinomycetaceae|g__Actinobaculum|s__Actinobaculum_sp_oral_taxon_183	2|201174|1760|2037|2049|76833|712888	0.0968	0.20868	0.4768	0.10892	0.13532	0	0	0	0	0	0	0	0	0	0	0	0	0.0298	0	0	0	0	0	0	0	0	0	0	0	0	0	0	0	0	0	0	0	0	0	0.01839	4.34917	0	0	0	0	0	0	0
k__Bacteria|p__Actinobacteria|c__Actinobacteria|o__Actinomycetales|f__Actinomycetaceae|g__Actinomyces	2|201174|1760|2037|2049|1654	25.5634	9.83782	7.8313	8.53234	4.00657	0	16.2474	29.5382	2.52402	54.5744	0	32.9065	2.77905	0	10.5557	15.2182	17.5837	3.38181	14.7926	7.45201	0.87092	0	5.92914	14.3176	3.65889	4.1442	25.7075	31.7003	9.17315	4.45227	5.96203	82.6911	60.8484	8.33235	22.8535	41.9663	65.7212	62.3416	9.8546	1.24536	9.12071	7.75775	0	0.97689	1.72146	23.25	10.8606	10.2526
k__Bacteria|p__Actinobacteria|c__Actinobacteria|o__Actinomycetales|f__Actinomycetaceae|g__Actinomyces|s__Actinomyces_cardiffensis	2|201174|1760|2037|2049|1654|181487	0	0	0	0	0	0	0	0	0	0.26329	0	0	0	0	0	0	1.80145	0	0	0	0	0	0	0	0	0	0.00384	0	0	0	0	0	0	0	0	0	0	0	0	0	0	0.02698	0	0	0	0	0	0
k__Bacteria|p__Actinobacteria|c__Actinobacteria|o__Actinomycetales|f__Actinomycetaceae|g__Actinomyces|s__Actinomyces_georgiae	2|201174|1760|2037|2049|1654|52768	0	0	0.01992	0.00664	0.00569	0	0	0	0	0	0	0	0	0	0	0	0	0	0	0	0	0	0	0	0	0	0	0	0	0	0	0	0	0	0	0	0	0	0	0	0	0.02098	0	0	0	0	0.4975	0
k__Bacteria|p__Actinobacteria|c__Actinobacteria|o__Actinomycetales|f__Actinomycetaceae|g__Actinomyces|s__Actinomyces_graevenitzii	2|201174|1760|2037|2049|1654|55565	3.77186	1.88782	0.65545	0	0.43177	0	0	12.9488	0	25.2543	0	10.0333	0	0	3.15587	14.6791	4.21096	0	9.59011	0.54021	0.26744	0	0	0	0.85183	2.5004	17.6545	24.8867	0	0	0.71844	0	49.0001	5.79889	7.98382	10.1056	7.91759	41.1283	0	0	0	0.08246	0	0.97689	1.11159	15.6953	0	0
k__Bacteria|p__Actinobacteria|c__Actinobacteria|o__Actinomycetales|f__Actinomycetaceae|g__Actinomyces|s__Actinomyces_hongkongensis	2|201174|1760|2037|2049|1654|178339	0	0	0.00085	0	0	0	0	0	0	0	0	0	0	0	0	0	0	0	0	0	0	0	0	0	0	0	0	0	0	0.06241	0	0	0	0	0	0	0	0	0	0	0	0.02243	0	0	0	0	1.96245	0
k__Bacteria|p__Actinobacteria|c__Actinobacteria|o__Actinomycetales|f__Actinomycetaceae|g__Actinomyces|s__Actinomyces_johnsonii	2|201174|1760|2037|2049|1654|544581	0.69232	0.04171	0.21955	0.00369	0	0	0	0	0	0.05872	0	0	0	0	0.02632	0	0	0	0.32024	0	0	0	0	0	0	0.30447	0.16945	0	0	0.02595	0	0	1.56506	0.003	1.8514	0.00779	0	0	0	0	1.5876	0.03425	0	0	0	0	0.12597	0
k__Bacteria|p__Actinobacteria|c__Actinobacteria|o__Actinomycetales|f__Actinomycetaceae|g__Actinomyces|s__Actinomyces_massiliensis	2|201174|1760|2037|2049|1654|461393	0.18065	0.27002	0.2052	0	0.07854	0	0	0.01029	0	0	0	0	0	0	0	0	0	0	0.11504	0	0	0	0	0	0	0	0	0.01018	0	0.12844	0	0	0	0	0	0	0	0	0	0	0	0.05602	0	0	0	0	0	0
k__Bacteria|p__Actinobacteria|c__Actinobacteria|o__Actinomycetales|f__Actinomycetaceae|g__Actinomyces|s__Actinomyces_meyeri	2|201174|1760|2037|2049|1654|52773	0.04298	0	0	0	0	0	0	0	0	0	0	0.12869	0	0	0	0	0	0	0	0	0	0	0	0	0	0	0	0	0	0	0	0	0	0	0	0	0	0	0	0.04213	0	0.08139	0	0	0	0	0	0
k__Bacteria|p__Actinobacteria|c__Actinobacteria|o__Actinomycetales|f__Actinomycetaceae|g__Actinomyces|s__Actinomyces_naeslundii	2|201174|1760|2037|2049|1654|1655	0.39994	0.16669	0.75736	0	0.04407	0	0	0.04704	0	0.28433	0	0	0	0	0.11046	0	0	0.71922	0.41051	0.47953	0	0	0	3.47705	0.15066	0	0.20018	0.05167	0	0.48103	0	0	0	0.0956	0	0	0	0	0	0	0	0.02025	0	0	0.22361	0.39735	5.23208	0.53709
k__Bacteria|p__Actinobacteria|c__Actinobacteria|o__Actinomycetales|f__Actinomycetaceae|g__Actinomyces|s__Actinomyces_odontolyticus	2|201174|1760|2037|2049|1654|1660	0.56378	0.82155	0.56067	3.77044	0.7894	0	0	4.10572	2.10879	3.47591	0	1.822	2.16207	0	2.27436	0.35652	1.03781	0.58717	0.44835	2.76621	0	0	0.04387	3.91979	0.95815	0.29502	1.22232	1.71905	0.70427	0.06769	1.56352	1.04994	0.65175	0.04414	2.13438	10.312	9.38264	4.44285	0	0	0	0.37672	0	0	0.07787	2.99263	0.03297	1.26232
k__Bacteria|p__Actinobacteria|c__Actinobacteria|o__Actinomycetales|f__Actinomycetaceae|g__Actinomyces|s__Actinomyces_oris	2|201174|1760|2037|2049|1654|544580	2.06354	0.43096	0.38471	0.26969	0.41228	0	6.30645	0.5044	0	4.93377	0	0.21979	0.51615	0	0.37263	0	0	0.92242	1.55615	0.39977	0	0	2.17575	0.19969	0.48625	0.01932	0.46308	0.5336	0.02123	0.5034	1.72679	50.1294	1.18253	0.11404	0.72834	0.0198	5.63984	0	8.28392	0.03642	1.40573	0.88596	0	0	0.09976	0.25797	0	2.97065
k__Bacteria|p__Actinobacteria|c__Actinobacteria|o__Actinomycetales|f__Actinomycetaceae|g__Actinomyces|s__Actinomyces_radingae	2|201174|1760|2037|2049|1654|131110	0	0	0	0	0	0	0.31856	0	0	0	0	0	0	0	0	0	0	0	0	0	0	0	0	0	0	0	0	0	0	0	0	0	0	0	0	0	0	0	0	0	0	0	0	0	0	0	0	0
k__Bacteria|p__Actinobacteria|c__Actinobacteria|o__Actinomycetales|f__Actinomycetaceae|g__Actinomyces|s__Actinomyces_sp_HMSC035G02	2|201174|1760|2037|2049|1654|1739406	0.08173	2.66849	0.83206	2.20597	0.50378	0	0	2.64304	0	4.09094	0	0.08247	0.01692	0	1.03772	0.01854	0	0	0.09944	1.79071	0	0	0.02356	3.06034	0.47528	0.25008	1.04329	1.46974	0.34746	0.03055	1.02143	2.15428	0.39326	0.04242	1.86247	5.24804	13.128	4.62355	0	0	0	0.14392	0	0	0	2.40292	0	0.0583
k__Bacteria|p__Actinobacteria|c__Actinobacteria|o__Actinomycetales|f__Actinomycetaceae|g__Actinomyces|s__Actinomyces_sp_HPA0247	2|201174|1760|2037|2049|1654|1203556	0.24458	0.20271	0.11664	1.01838	0.01502	0	0	0.35704	0	0.82952	0	0	0	0	0.48926	0.16399	0	0	0.09034	0.35412	0	0	0	2.7661	0	0.00607	0.20882	0.29996	4.39658	0.01457	0	0.42359	3.80371	0.01249	0.23927	15.2932	8.59717	4.8215	0	0	0	0	0	0	0	0	0	3.03191
k__Bacteria|p__Actinobacteria|c__Actinobacteria|o__Actinomycetales|f__Actinomycetaceae|g__Actinomyces|s__Actinomyces_sp_ICM47	2|201174|1760|2037|2049|1654|936548	16.9879	2.37135	3.62383	0.01367	1.32689	0	0	6.17534	0	9.10196	0	13.3799	0	0	1.58371	0	10.5335	0.3695	0	0	0.60348	0	0	0	0.20223	0	3.7508	1.17875	0	0.03033	0.09359	0	0	1.33744	4.74113	0.25119	19.4119	2.18179	0	0	0	0	0	0	0	1.50378	0	0
k__Bacteria|p__Actinobacteria|c__Actinobacteria|o__Actinomycetales|f__Actinomycetaceae|g__Actinomyces|s__Actinomyces_sp_S6_Spd3	2|201174|1760|2037|2049|1654|1284680	0.15044	0.21322	0.04367	0.3397	0.19188	0	6.47201	1.03596	0	2.11294	0	2.05468	0	0	0.34494	0	0	0	0	0.19319	0	0	0	0	0	0	0.75878	0.92371	0	0.21379	0	0	1.9397	0.2836	0.83373	0.02598	0	0	0	0	0.10752	0	0	0	0	0	0	0
k__Bacteria|p__Actinobacteria|c__Actinobacteria|o__Actinomycetales|f__Actinomycetaceae|g__Actinomyces|s__Actinomyces_sp_oral_taxon_170	2|201174|1760|2037|2049|1654|712117	0	0.00413	0	0	0	0	0	0.02228	0	0	0	0	0	0	0	0	0	0	0	0	0	0	0	0	0	0	0	0	0	0	0	0	0	0.41856	0.43599	0	0	0	0	0	0.44485	0	0	0	0	0	0	0
k__Bacteria|p__Actinobacteria|c__Actinobacteria|o__Actinomycetales|f__Actinomycetaceae|g__Actinomyces|s__Actinomyces_sp_oral_taxon_180	2|201174|1760|2037|2049|1654|651609	0.00165	0.0734	0	0	0.00102	0	0	0.02321	0	0.22948	0	0	0	0	0.20974	0	0	0	0.40817	0	0	0	0.85796	0	0	0	0.17349	0.0633	0.01086	0.26553	0	21.4867	1.37674	0	0.08876	0	0	0	0	0.00925	3.17951	0	0	0	0	0	0	0
k__Bacteria|p__Actinobacteria|c__Actinobacteria|o__Actinomycetales|f__Actinomycetaceae|g__Actinomyces|s__Actinomyces_sp_oral_taxon_181	2|201174|1760|2037|2049|1654|712121	0.24906	0.44606	0.08018	0.8679	0.04637	0	3.15039	1.66507	0.41523	3.00356	0	5.18568	0.0839	0	0.89556	0	0	0	0	0.85705	0	0	0	0.89466	0.19413	0.76884	0.03605	0.53394	3.60894	2.17092	0.59993	1.70618	0.81462	0.15775	1.95425	0.70267	0	5.14358	0	0.03753	0	0.63671	0	0	0	0	0	1.24172
k__Bacteria|p__Actinobacteria|c__Actinobacteria|o__Actinomycetales|f__Actinomycetaceae|g__Actinomyces|s__Actinomyces_sp_oral_taxon_414	2|201174|1760|2037|2049|1654|712122	0.02067	0.08024	0.27063	0.01014	0.02765	0	0	0	0	0.46523	0	0	0	0	0	0	0	0.21188	1.2647	0	0	0	2.62933	0	0.26003	0	0.0229	0	0	0.24835	0.23834	0.03135	0	0	0	0	0	0	0	1.11335	0	4.95361	0	0	0.20863	0	2.76435	1.1138
k__Bacteria|p__Actinobacteria|c__Actinobacteria|o__Actinomycetales|f__Actinomycetaceae|g__Actinomyces|s__Actinomyces_sp_oral_taxon_448	2|201174|1760|2037|2049|1654|712124	0.11232	0.13945	0	0	0	0	0	0	0	0.02103	0	0	0	0	0	0	0	0.4628	0	0	0	0	0.12684	0	0	0	0	0.01182	0.07005	0	0	0	0.12095	0	0	0	0	0	0	0.00669	2.3955	0	0	0	0	0	0	0.03685
k__Bacteria|p__Actinobacteria|c__Actinobacteria|o__Actinomycetales|f__Actinomycetaceae|g__Actinomyces|s__Actinomyces_sp_oral_taxon_897	2|201174|1760|2037|2049|1654|2081702	0	0	0.04906	0	0.00678	0	0	0	0	0	0	0	0	0	0	0	0	0.10882	0.30413	0	0	0	0	0	0	0	0	0	0	0.20931	0	0	0	0	0	0	1.64411	0	0	0	0	0.37613	0	0	0	0	0.24524	0
k__Bacteria|p__Actinobacteria|c__Actinobacteria|o__Actinomycetales|f__Actinomycetaceae|g__Actinomyces|s__Actinomyces_viscosus	2|201174|1760|2037|2049|1654|1656	0	0.02002	0.01152	0.02612	0.12543	0	0	0	0	0.44948	0	0	0	0	0.05513	0	0	0	0.18536	0.07122	0	0	0.07185	0	0.08033	0	0	0.01795	0.01375	0	0	5.7097	0	0.02442	0	0	0	0	1.57068	0	0	0.03993	0	0	0	0	0	0
k__Bacteria|p__Actinobacteria|c__Actinobacteria|o__Actinomycetales|f__Actinomycetaceae|g__Actinotignum	2|201174|1760|2037|2049|1653174	0	0	0	0	0	0	0	0	0	0	0	0	0	0	0	0	0	0	0	0	0	0	0	0	0	0	0	0	0	0	0	0	0	0	0	0	0	0	0	0	0	0	0	0	0	0	0	0
k__Bacteria|p__Actinobacteria|c__Actinobacteria|o__Actinomycetales|f__Actinomycetaceae|g__Actinotignum|s__Actinotignum_schaalii	2|201174|1760|2037|2049|1653174|59505	0	0	0	0	0	0	0	0	0	0	0	0	0	0	0	0	0	0	0	0	0	0	0	0	0	0	0	0	0	0	0	0	0	0	0	0	0	0	0	0	0	0	0	0	0	0	0	0
k__Bacteria|p__Actinobacteria|c__Actinobacteria|o__Actinomycetales|f__Actinomycetaceae|g__Mobiluncus	2|201174|1760|2037|2049|2050	0	0	0	0	0	0	0	0	0	0	0	0	0	0	0	0	0	0	0	0	0	0	0	0	0	0	0	0	0	0	0	0	0	0	0	0	0	0	0	0	0	0	0	0	0	0	0	0
k__Bacteria|p__Actinobacteria|c__Actinobacteria|o__Actinomycetales|f__Actinomycetaceae|g__Mobiluncus|s__Mobiluncus_curtisii	2|201174|1760|2037|2049|2050|2051	0	0	0	0	0	0	0	0	0	0	0	0	0	0	0	0	0	0	0	0	0	0	0	0	0	0	0	0	0	0	0	0	0	0	0	0	0	0	0	0	0	0	0	0	0	0	0	0
k__Bacteria|p__Actinobacteria|c__Actinobacteria|o__Bifidobacteriales	2|201174|1760|85004	0.04084	0.23253	0.70784	0.00189	0.13879	0	0	0	0	0.17181	0	2.31558	0	0	0	0	0	0	2.19107	0	0	0	1.16097	6.60596	0	0.13046	0	0	0	0.2296	0	0.03174	0	0	0	38.1889	4.91411	0	0	10.043	0	0.01092	0.14618	0	0.34382	0	0	0.29438
k__Bacteria|p__Actinobacteria|c__Actinobacteria|o__Bifidobacteriales|f__Bifidobacteriaceae	2|201174|1760|85004|31953	0.04084	0.23253	0.70784	0.00189	0.13879	0	0	0	0	0.17181	0	2.31558	0	0	0	0	0	0	2.19107	0	0	0	1.16097	6.60596	0	0.13046	0	0	0	0.2296	0	0.03174	0	0	0	38.1889	4.91411	0	0	10.043	0	0.01092	0.14618	0	0.34382	0	0	0.29438
k__Bacteria|p__Actinobacteria|c__Actinobacteria|o__Bifidobacteriales|f__Bifidobacteriaceae|g__Alloscardovia	2|201174|1760|85004|31953|419014	0	0.09361	0	0	0	0	0	0	0	0.01946	0	0	0	0	0	0	0	0	0	0	0	0	0	0	0	0	0	0	0	0	0	0	0	0	0	0	0	0	0	0	0	0	0	0	0	0	0	0
k__Bacteria|p__Actinobacteria|c__Actinobacteria|o__Bifidobacteriales|f__Bifidobacteriaceae|g__Alloscardovia|s__Alloscardovia_omnicolens	2|201174|1760|85004|31953|419014|419015	0	0.09361	0	0	0	0	0	0	0	0.01946	0	0	0	0	0	0	0	0	0	0	0	0	0	0	0	0	0	0	0	0	0	0	0	0	0	0	0	0	0	0	0	0	0	0	0	0	0	0
k__Bacteria|p__Actinobacteria|c__Actinobacteria|o__Bifidobacteriales|f__Bifidobacteriaceae|g__Bifidobacterium	2|201174|1760|85004|31953|1678	0.04084	0.13892	0.08267	0	0	0	0	0	0	0.15236	0	2.31558	0	0	0	0	0	0	1.87963	0	0	0	0	0	0	0.13046	0	0	0	0.17907	0	0.03174	0	0	0	38.1889	4.91411	0	0	9.86548	0	0	0	0	0.34382	0	0	0
k__Bacteria|p__Actinobacteria|c__Actinobacteria|o__Bifidobacteriales|f__Bifidobacteriaceae|g__Bifidobacterium|s__Bifidobacterium_breve	2|201174|1760|85004|31953|1678|1685	0	0	0	0	0	0	0	0	0	0	0	0	0	0	0	0	0	0	0	0	0	0	0	0	0	0	0	0	0	0	0	0	0	0	0	0	0	0	0	0	0	0	0	0	0	0	0	0
k__Bacteria|p__Actinobacteria|c__Actinobacteria|o__Bifidobacteriales|f__Bifidobacteriaceae|g__Bifidobacterium|s__Bifidobacterium_dentium	2|201174|1760|85004|31953|1678|1689	0	0.13892	0.08267	0	0	0	0	0	0	0	0	0	0	0	0	0	0	0	0	0	0	0	0	0	0	0	0	0	0	0.08129	0	0.03174	0	0	0	0	0	0	0	9.84167	0	0	0	0	0.34382	0	0	0
k__Bacteria|p__Actinobacteria|c__Actinobacteria|o__Bifidobacteriales|f__Bifidobacteriaceae|g__Bifidobacterium|s__Bifidobacterium_longum	2|201174|1760|85004|31953|1678|216816	0.04084	0	0	0	0	0	0	0	0	0.15236	0	2.31558	0	0	0	0	0	0	1.87963	0	0	0	0	0	0	0.13046	0	0	0	0.09778	0	0	0	0	0	38.1889	4.91411	0	0	0.02381	0	0	0	0	0	0	0	0
k__Bacteria|p__Actinobacteria|c__Actinobacteria|o__Bifidobacteriales|f__Bifidobacteriaceae|g__Bifidobacterium|s__Bifidobacterium_scardovii	2|201174|1760|85004|31953|1678|158787	0	0	0	0	0	0	0	0	0	0	0	0	0	0	0	0	0	0	0	0	0	0	0	0	0	0	0	0	0	0	0	0	0	0	0	0	0	0	0	0	0	0	0	0	0	0	0	0
k__Bacteria|p__Actinobacteria|c__Actinobacteria|o__Bifidobacteriales|f__Bifidobacteriaceae|g__Gardnerella	2|201174|1760|85004|31953|2701	0	0	0	0	0	0	0	0	0	0	0	0	0	0	0	0	0	0	0	0	0	0	0	0	0	0	0	0	0	0.05053	0	0	0	0	0	0	0	0	0	0	0	0.01092	0	0	0	0	0	0
k__Bacteria|p__Actinobacteria|c__Actinobacteria|o__Bifidobacteriales|f__Bifidobacteriaceae|g__Gardnerella|s__Gardnerella_vaginalis	2|201174|1760|85004|31953|2701|2702	0	0	0	0	0	0	0	0	0	0	0	0	0	0	0	0	0	0	0	0	0	0	0	0	0	0	0	0	0	0.05053	0	0	0	0	0	0	0	0	0	0	0	0.01092	0	0	0	0	0	0
k__Bacteria|p__Actinobacteria|c__Actinobacteria|o__Bifidobacteriales|f__Bifidobacteriaceae|g__Parascardovia	2|201174|1760|85004|31953|196082	0	0	0	0	0	0	0	0	0	0	0	0	0	0	0	0	0	0	0	0	0	0	0	0	0	0	0	0	0	0	0	0	0	0	0	0	0	0	0	0.17474	0	0	0	0	0	0	0	0.15385
k__Bacteria|p__Actinobacteria|c__Actinobacteria|o__Bifidobacteriales|f__Bifidobacteriaceae|g__Parascardovia|s__Parascardovia_denticolens	2|201174|1760|85004|31953|196082|78258	0	0	0	0	0	0	0	0	0	0	0	0	0	0	0	0	0	0	0	0	0	0	0	0	0	0	0	0	0	0	0	0	0	0	0	0	0	0	0	0.17474	0	0	0	0	0	0	0	0.15385
k__Bacteria|p__Actinobacteria|c__Actinobacteria|o__Bifidobacteriales|f__Bifidobacteriaceae|g__Scardovia	2|201174|1760|85004|31953|196081	0	0	0.62517	0.00189	0.13879	0	0	0	0	0	0	0	0	0	0	0	0	0	0.31144	0	0	0	1.16097	6.60596	0	0	0	0	0	0	0	0	0	0	0	0	0	0	0	0.00281	0	0	0.14618	0	0	0	0	0.14053
k__Bacteria|p__Actinobacteria|c__Actinobacteria|o__Bifidobacteriales|f__Bifidobacteriaceae|g__Scardovia|s__Scardovia_inopinata	2|201174|1760|85004|31953|196081|78259	0	0	0	0	0	0	0	0	0	0	0	0	0	0	0	0	0	0	0	0	0	0	0	0	0	0	0	0	0	0	0	0	0	0	0	0	0	0	0	0	0	0	0	0	0	0	0	0
k__Bacteria|p__Actinobacteria|c__Actinobacteria|o__Bifidobacteriales|f__Bifidobacteriaceae|g__Scardovia|s__Scardovia_wiggsiae	2|201174|1760|85004|31953|196081|230143	0	0	0.62517	0.00189	0.13879	0	0	0	0	0	0	0	0	0	0	0	0	0	0.31144	0	0	0	1.16097	6.60596	0	0	0	0	0	0	0	0	0	0	0	0	0	0	0	0.00281	0	0	0.14618	0	0	0	0	0.14053
k__Bacteria|p__Actinobacteria|c__Actinobacteria|o__Corynebacteriales	2|201174|1760|85007	1.1427	0.7552	1.5212	0.04873	0.19918	0	0	0.26439	0	1.05535	0	0.07869	0	0	0.04695	0	0	0.02157	4.91284	1.78296	0.50269	10.622	2.85076	0	0.79071	0	0.12303	0.11787	0	1.18264	1.61816	1.08731	1.86997	0.21981	4.02645	0	0	0	0	0	0	0.421	0	0	1.07113	2.50513	9.19634	2.57203
k__Bacteria|p__Actinobacteria|c__Actinobacteria|o__Corynebacteriales|f__Corynebacteriaceae	2|201174|1760|85007|1653	1.1427	0.7552	1.5212	0.04873	0.19918	0	0	0.26439	0	1.05535	0	0.07869	0	0	0.04695	0	0	0	4.91284	1.78296	0.50269	0	2.85076	0	0.79071	0	0.12303	0.11787	0	1.18264	1.61816	1.08731	1.86997	0.21981	4.02645	0	0	0	0	0	0	0.421	0	0	1.07113	2.50513	9.19634	2.57203
k__Bacteria|p__Actinobacteria|c__Actinobacteria|o__Corynebacteriales|f__Corynebacteriaceae|g__Corynebacterium	2|201174|1760|85007|1653|1716	1.1427	0.7552	1.5212	0.04873	0.19918	0	0	0.26439	0	1.05535	0	0.07869	0	0	0.04695	0	0	0	4.91284	1.78296	0.50269	0	2.85076	0	0.79071	0	0.12303	0.11787	0	1.18264	1.61816	1.08731	1.86997	0.21981	4.02645	0	0	0	0	0	0	0.421	0	0	1.07113	2.50513	9.19634	2.57203
k__Bacteria|p__Actinobacteria|c__Actinobacteria|o__Corynebacteriales|f__Corynebacteriaceae|g__Corynebacterium|s__Corynebacterium_accolens	2|201174|1760|85007|1653|1716|38284	0	0	0	0	0	0	0	0	0	0	0	0	0	0	0	0	0	0	0	0	0	0	0	0	0	0	0	0	0	0	0	0	0	0	0	0	0	0	0	0	0	0	0	0	0	0	0	0
k__Bacteria|p__Actinobacteria|c__Actinobacteria|o__Corynebacteriales|f__Corynebacteriaceae|g__Corynebacterium|s__Corynebacterium_amycolatum	2|201174|1760|85007|1653|1716|43765	0	0	0	0	0	0	0	0	0	0	0	0	0	0	0	0	0	0	0	0	0	0	0	0	0	0	0	0	0	0	0	0	0	0	0	0	0	0	0	0	0	0	0	0	0	0	0	0
k__Bacteria|p__Actinobacteria|c__Actinobacteria|o__Corynebacteriales|f__Corynebacteriaceae|g__Corynebacterium|s__Corynebacterium_argentoratense	2|201174|1760|85007|1653|1716|42817	0	0	0	0	0	0	0	0	0	0	0	0	0	0	0	0	0	0	0	0	0	0	0	0	0	0	0	0	0	0	0	0	0	0	1.40276	0	0	0	0	0	0	0	0	0	0	0	0	0
k__Bacteria|p__Actinobacteria|c__Actinobacteria|o__Corynebacteriales|f__Corynebacteriaceae|g__Corynebacterium|s__Corynebacterium_durum	2|201174|1760|85007|1653|1716|61592	0.20782	0.17976	0.1177	0	0.02755	0	0	0.13196	0	0.37395	0	0.07869	0	0	0	0	0	0	0.19536	0	0	0	0.60277	0	0	0	0	0.11787	0	0.01875	0	0	0	0.21981	1.58116	0	0	0	0	0	0	0	0	0	0	0.56906	0.53203	0
k__Bacteria|p__Actinobacteria|c__Actinobacteria|o__Corynebacteriales|f__Corynebacteriaceae|g__Corynebacterium|s__Corynebacterium_matruchotii	2|201174|1760|85007|1653|1716|43768	0.93488	0.57544	1.4035	0.04873	0.17164	0	0	0.13243	0	0.6814	0	0	0	0	0.04695	0	0	0	4.71747	1.78296	0.50269	0	2.24799	0	0.79071	0	0.12303	0	0	1.16389	1.61816	1.08731	1.86997	0	1.04253	0	0	0	0	0	0	0.421	0	0	1.07113	1.93607	8.66431	2.57203
k__Bacteria|p__Actinobacteria|c__Actinobacteria|o__Corynebacteriales|f__Corynebacteriaceae|g__Corynebacterium|s__Corynebacterium_striatum	2|201174|1760|85007|1653|1716|43770	0	0	0	0	0	0	0	0	0	0	0	0	0	0	0	0	0	0	0	0	0	0	0	0	0	0	0	0	0	0	0	0	0	0	0	0	0	0	0	0	0	0	0	0	0	0	0	0
k__Bacteria|p__Actinobacteria|c__Actinobacteria|o__Corynebacteriales|f__Corynebacteriaceae|g__Corynebacterium|s__Corynebacterium_tuberculostearicum	2|201174|1760|85007|1653|1716|38304	0	0	0	0	0	0	0	0	0	0	0	0	0	0	0	0	0	0	0	0	0	0	0	0	0	0	0	0	0	0	0	0	0	0	0	0	0	0	0	0	0	0	0	0	0	0	0	0
k__Bacteria|p__Actinobacteria|c__Actinobacteria|o__Corynebacteriales|f__Mycobacteriaceae	2|201174|1760|85007|1762	0	0	0	0	0	0	0	0	0	0	0	0	0	0	0	0	0	0.02157	0	0	0	10.622	0	0	0	0	0	0	0	0	0	0	0	0	0	0	0	0	0	0	0	0	0	0	0	0	0	0
k__Bacteria|p__Actinobacteria|c__Actinobacteria|o__Corynebacteriales|f__Mycobacteriaceae|g__Mycolicibacterium	2|201174|1760|85007|1762|1866885	0	0	0	0	0	0	0	0	0	0	0	0	0	0	0	0	0	0.02157	0	0	0	10.622	0	0	0	0	0	0	0	0	0	0	0	0	0	0	0	0	0	0	0	0	0	0	0	0	0	0
k__Bacteria|p__Actinobacteria|c__Actinobacteria|o__Corynebacteriales|f__Mycobacteriaceae|g__Mycolicibacterium|s__Mycolicibacterium_mucogenicum	2|201174|1760|85007|1762|1866885|56689	0	0	0	0	0	0	0	0	0	0	0	0	0	0	0	0	0	0	0	0	0	0	0	0	0	0	0	0	0	0	0	0	0	0	0	0	0	0	0	0	0	0	0	0	0	0	0	0
k__Bacteria|p__Actinobacteria|c__Actinobacteria|o__Corynebacteriales|f__Mycobacteriaceae|g__Mycolicibacterium|s__Mycolicibacterium_vulneris	2|201174|1760|85007|1762|1866885|547163	0	0	0	0	0	0	0	0	0	0	0	0	0	0	0	0	0	0.02157	0	0	0	10.622	0	0	0	0	0	0	0	0	0	0	0	0	0	0	0	0	0	0	0	0	0	0	0	0	0	0
k__Bacteria|p__Actinobacteria|c__Actinobacteria|o__Micrococcales	2|201174|1760|85006	10.1861	4.86774	5.90269	14.5867	5.12798	39.1596	64.6776	43.729	94.4232	18.4816	0	17.5197	58.0021	0	85.5674	5.1161	19.3757	0.16948	3.68439	9.31884	8.96724	0	9.24132	9.47499	8.4339	18.9449	4.78201	7.92796	2.54557	48.3282	26.666	0.14173	12.9764	4.4357	17.5912	11.551	19.2324	22.5761	18.9043	0.35465	13.2499	22.1488	33.5322	5.17286	0.22106	6.57367	2.99803	12.0339
k__Bacteria|p__Actinobacteria|c__Actinobacteria|o__Micrococcales|f__Micrococcaceae	2|201174|1760|85006|1268	10.1861	4.86774	5.90269	14.5867	5.12798	39.1596	64.6776	43.729	94.4232	18.4816	0	17.5197	58.0021	0	85.5674	5.1161	19.3757	0.16948	3.68439	9.31884	8.96724	0	9.24132	9.47499	8.4339	18.9449	4.78201	7.92796	2.54557	48.3282	26.666	0.14173	12.9764	4.4357	17.5912	11.551	19.2324	22.5761	18.9043	0.35465	13.2499	22.1488	33.5322	5.17286	0.22106	6.57367	2.99803	12.0339
k__Bacteria|p__Actinobacteria|c__Actinobacteria|o__Micrococcales|f__Micrococcaceae|g__Rothia	2|201174|1760|85006|1268|32207	10.1861	4.86774	5.90269	14.5867	5.12798	39.1596	64.6776	43.729	94.4232	18.4816	0	17.5197	58.0021	0	85.5674	5.1161	19.3757	0.16948	3.68439	9.31884	8.96724	0	9.24132	9.47499	8.4339	18.9449	4.78201	7.92796	2.54557	48.3282	26.666	0.14173	12.9764	4.4357	17.5912	11.551	19.2324	22.5761	18.9043	0.35465	13.2499	22.1488	33.5322	5.17286	0.22106	6.57367	2.99803	12.0339
k__Bacteria|p__Actinobacteria|c__Actinobacteria|o__Micrococcales|f__Micrococcaceae|g__Rothia|s__Rothia_aeria	2|201174|1760|85006|1268|32207|172042	0	0.22992	0.30938	0.03851	0.41701	0	0	0.19617	0	0	0	0	0	0	0.11515	0.1865	0	0	0	0	0	0	0	0	0.97415	0	0.02889	0	0	0	0.42612	0	1.92339	0	0	0	0	0	0	0	0	0.02049	0	0	0	0.51442	0.98547	0
k__Bacteria|p__Actinobacteria|c__Actinobacteria|o__Micrococcales|f__Micrococcaceae|g__Rothia|s__Rothia_dentocariosa	2|201174|1760|85006|1268|32207|2047	2.96977	0.24187	1.5392	0.61832	1.94086	38.62	0	0.70583	0.12552	1.30823	0	4.11387	24.5687	0	4.62972	0.22403	0	0.16948	0.23554	0.98387	0	0	0.54637	1.28013	0.63676	0.03144	0	0.40185	0.85527	0.43009	11.604	0.0878	7.44788	0.00621	4.43826	0	0	0.60724	4.92548	0.1162	13.2499	1.08026	32.8098	1.40987	0	1.92317	2.01256	6.34888
k__Bacteria|p__Actinobacteria|c__Actinobacteria|o__Micrococcales|f__Micrococcaceae|g__Rothia|s__Rothia_mucilaginosa	2|201174|1760|85006|1268|32207|43675	7.21629	4.39595	4.05411	13.9299	2.77012	0.53962	64.6776	42.827	94.2977	17.1734	0	13.4059	33.4334	0	80.8225	4.70558	19.3757	0	3.44885	8.33497	8.96724	0	8.69495	8.19486	6.82299	18.9135	4.75311	7.52611	1.69031	47.8981	14.6359	0.05393	3.60514	4.42949	13.153	11.551	19.2324	21.9689	13.9788	0.23846	0	21.048	0.72237	3.76299	0.22106	4.13608	0	5.68501
k__Bacteria|p__Actinobacteria|c__Actinobacteria|o__Propionibacteriales	2|201174|1760|85009	0.21749	0.12632	0.12223	0	0.02319	0	3.09157	0	0	0	0	0.37056	0	0	0	0	0	0.83179	0.19256	0	0	0	0.3916	0	0	0.32817	0.05463	0.01438	0	0.11275	0	0.01138	0	0.13303	0.32307	0	0	0.17538	0	0.00492	0.43868	0.08379	0	0	0	0.63763	2.37639	0
k__Bacteria|p__Actinobacteria|c__Actinobacteria|o__Propionibacteriales|f__Propionibacteriaceae	2|201174|1760|85009|31957	0.21749	0.12632	0.12223	0	0.02319	0	3.09157	0	0	0	0	0.37056	0	0	0	0	0	0.83179	0.19256	0	0	0	0.3916	0	0	0.32817	0.05463	0.01438	0	0.11275	0	0.01138	0	0.13303	0.32307	0	0	0.17538	0	0.00492	0.43868	0.08379	0	0	0	0.63763	2.37639	0
k__Bacteria|p__Actinobacteria|c__Actinobacteria|o__Propionibacteriales|f__Propionibacteriaceae|g__Cutibacterium	2|201174|1760|85009|31957|1912216	0.21749	0	0	0	0	0	0	0	0	0	0	0	0	0	0	0	0	0.55972	0	0	0	0	0	0	0	0	0	0	0	0	0	0	0	0	0	0	0	0.17538	0	0	0	0.05853	0	0	0	0	1.7998	0
k__Bacteria|p__Actinobacteria|c__Actinobacteria|o__Propionibacteriales|f__Propionibacteriaceae|g__Cutibacterium|s__Cutibacterium_acnes	2|201174|1760|85009|31957|1912216|1747	0.17971	0	0	0	0	0	0	0	0	0	0	0	0	0	0	0	0	0.55972	0	0	0	0	0	0	0	0	0	0	0	0	0	0	0	0	0	0	0	0.17538	0	0	0	0	0	0	0	0	1.7998	0
k__Bacteria|p__Actinobacteria|c__Actinobacteria|o__Propionibacteriales|f__Propionibacteriaceae|g__Cutibacterium|s__Cutibacterium_avidum	2|201174|1760|85009|31957|1912216|33010	0	0	0	0	0	0	0	0	0	0	0	0	0	0	0	0	0	0	0	0	0	0	0	0	0	0	0	0	0	0	0	0	0	0	0	0	0	0	0	0	0	0.05853	0	0	0	0	0	0
k__Bacteria|p__Actinobacteria|c__Actinobacteria|o__Propionibacteriales|f__Propionibacteriaceae|g__Cutibacterium|s__Cutibacterium_granulosum	2|201174|1760|85009|31957|1912216|33011	0.03778	0	0	0	0	0	0	0	0	0	0	0	0	0	0	0	0	0	0	0	0	0	0	0	0	0	0	0	0	0	0	0	0	0	0	0	0	0	0	0	0	0	0	0	0	0	0	0
k__Bacteria|p__Actinobacteria|c__Actinobacteria|o__Propionibacteriales|f__Propionibacteriaceae|g__Propionibacterium	2|201174|1760|85009|31957|1743	0	0.12226	0	0	0.00995	0	0	0	0	0	0	0	0	0	0	0	0	0.27206	0.02782	0	0	0	0.38415	0	0	0	0	0	0	0	0	0	0	0	0	0	0	0	0	0.00492	0	0	0	0	0	0	0	0
k__Bacteria|p__Actinobacteria|c__Actinobacteria|o__Propionibacteriales|f__Propionibacteriaceae|g__Propionibacterium|s__Propionibacterium_acidifaciens	2|201174|1760|85009|31957|1743|556499	0	0.12226	0	0	0.00995	0	0	0	0	0	0	0	0	0	0	0	0	0.27206	0.02782	0	0	0	0.38415	0	0	0	0	0	0	0	0	0	0	0	0	0	0	0	0	0.00492	0	0	0	0	0	0	0	0
k__Bacteria|p__Actinobacteria|c__Actinobacteria|o__Propionibacteriales|f__Propionibacteriaceae|g__Pseudopropionibacterium	2|201174|1760|85009|31957|1912217	0	0.00406	0.12223	0	0.01324	0	3.09157	0	0	0	0	0.37056	0	0	0	0	0	0	0.16473	0	0	0	0.00745	0	0	0.32817	0.05463	0.01438	0	0.11275	0	0.01138	0	0.13303	0.32307	0	0	0	0	0	0.43868	0.02526	0	0	0	0.63763	0.57659	0
k__Bacteria|p__Actinobacteria|c__Actinobacteria|o__Propionibacteriales|f__Propionibacteriaceae|g__Pseudopropionibacterium|s__Pseudopropionibacterium_propionicum	2|201174|1760|85009|31957|1912217|1750	0	0.00406	0.12223	0	0.01324	0	3.09157	0	0	0	0	0.37056	0	0	0	0	0	0	0.16473	0	0	0	0.00745	0	0	0.32817	0.05463	0.01438	0	0.11275	0	0.01138	0	0.13303	0.32307	0	0	0	0	0	0.43868	0.02526	0	0	0	0.63763	0.57659	0
k__Bacteria|p__Actinobacteria|c__Coriobacteriia	2|201174|84998	0.09971	0.15463	0.77577	0.0766	0.0616	0	0	0.05754	0	1.2463	0	3.05073	0	0	0.01167	0	0.8272	2.85918	1.97649	0	0	0	4.84628	0	0.10843	0.36294	0.66623	0.66521	0.75333	0.82642	0	0.00385	1.09047	0.48653	0.23939	0.08706	0	0.46831	0	6.88267	9.30931	0.03524	0	0	1.10917	0	0	0.89653
k__Bacteria|p__Actinobacteria|c__Coriobacteriia|o__Coriobacteriales	2|201174|84998|84999	0.09515	0.15463	0.7561	0.0766	0.06115	0	0	0.05754	0	1.09243	0	1.42802	0	0	0.01167	0	0.8272	2.85918	1.97649	0	0	0	4.84628	0	0.10843	0.36294	0.66387	0.66521	0.75333	0.79581	0	0.00385	1.09047	0.48653	0.23939	0.08706	0	0.46831	0	6.32971	9.30931	0.00539	0	0	1.10917	0	0	0.89653
k__Bacteria|p__Actinobacteria|c__Coriobacteriia|o__Coriobacteriales|f__Atopobiaceae	2|201174|84998|84999|1643824	0.09515	0.15463	0.7561	0.0766	0.06115	0	0	0.05754	0	1.09243	0	1.42802	0	0	0.01167	0	0.8272	2.85918	1.97649	0	0	0	4.84628	0	0.10843	0.36294	0.66387	0.66521	0.75333	0.79581	0	0.00385	1.09047	0.48653	0.23939	0.08706	0	0.46831	0	6.32971	9.30931	0.00539	0	0	1.10917	0	0	0.89653
k__Bacteria|p__Actinobacteria|c__Coriobacteriia|o__Coriobacteriales|f__Atopobiaceae|g__Atopobium	2|201174|84998|84999|1643824|1380	0.09515	0.13585	0.58135	0.0766	0.06115	0	0	0.05754	0	0.07828	0	0	0	0	0.01167	0	0	2.85918	0.4578	0	0	0	0.1261	0	0.10843	0.36294	0.59718	0.66521	0.75333	0.30558	0	0	0.96832	0.48653	0.23939	0.06816	0	0.15475	0	5.57058	9.30931	0	0	0	0.06068	0	0	0.89653
k__Bacteria|p__Actinobacteria|c__Coriobacteriia|o__Coriobacteriales|f__Atopobiaceae|g__Atopobium|s__Atopobium_deltae	2|201174|84998|84999|1643824|1380|1393034	0	0	0	0	0	0	0	0.05754	0	0	0	0	0	0	0	0	0	0	0	0	0	0	0	0	0	0	0	0	0	0	0	0	0	0	0	0	0	0	0	0.00521	0	0	0	0	0	0	0	0
k__Bacteria|p__Actinobacteria|c__Coriobacteriia|o__Coriobacteriales|f__Atopobiaceae|g__Atopobium|s__Atopobium_minutum	2|201174|84998|84999|1643824|1380|1381	0	0	0	0	0	0	0	0	0	0	0	0	0	0	0	0	0	0	0	0	0	0	0	0	0	0	0	0.14367	0	0	0	0	0	0	0	0.01451	0	0	0	0	0	0	0	0	0	0	0	0
k__Bacteria|p__Actinobacteria|c__Coriobacteriia|o__Coriobacteriales|f__Atopobiaceae|g__Atopobium|s__Atopobium_parvulum	2|201174|84998|84999|1643824|1380|1382	0.02908	0.05982	0.1173	0.0753	0.02325	0	0	0	0	0.01729	0	0	0	0	0.01167	0	0	0.05214	0.35866	0	0	0	0.02938	0	0	0.32327	0.44037	0.44607	0.68143	0.19985	0	0	0.76146	0.36396	0.17924	0.05365	0	0.10114	0	0.90539	7.63147	0	0	0	0.06068	0	0	0.11503
k__Bacteria|p__Actinobacteria|c__Coriobacteriia|o__Coriobacteriales|f__Atopobiaceae|g__Atopobium|s__Atopobium_rimae	2|201174|84998|84999|1643824|1380|1383	0.06607	0.07603	0.46405	0.0013	0.0379	0	0	0	0	0.06098	0	0	0	0	0	0	0	2.80704	0.09914	0	0	0	0.09671	0	0.10843	0.03967	0.15682	0.07547	0.0719	0.10573	0	0	0.20686	0.12257	0.06014	0	0	0.05361	0	4.65997	1.67784	0	0	0	0	0	0	0.7815
k__Bacteria|p__Actinobacteria|c__Coriobacteriia|o__Coriobacteriales|f__Atopobiaceae|g__Atopobium|s__Atopobium_vaginae	2|201174|84998|84999|1643824|1380|82135	0	0	0	0	0	0	0	0	0	0	0	0	0	0	0	0	0	0	0	0	0	0	0	0	0	0	0	0	0	0	0	0	0	0	0	0	0	0	0	0	0	0	0	0	0	0	0	0
k__Bacteria|p__Actinobacteria|c__Coriobacteriia|o__Coriobacteriales|f__Atopobiaceae|g__Olsenella	2|201174|84998|84999|1643824|133925	0	0.01878	0.17475	0	0	0	0	0	0	1.01415	0	1.42802	0	0	0	0	0.8272	0	1.51868	0	0	0	4.72018	0	0	0	0.06668	0	0	0.49023	0	0.00385	0.12215	0	0	0.0189	0	0.31356	0	0.75913	0	0.00539	0	0	1.04849	0	0	0
k__Bacteria|p__Actinobacteria|c__Coriobacteriia|o__Coriobacteriales|f__Atopobiaceae|g__Olsenella|s__Olsenella_profusa	2|201174|84998|84999|1643824|133925|138595	0	0.00659	0.01268	0	0	0	0	0	0	0	0	0.00793	0	0	0	0	0	0	1.51868	0	0	0	4.72018	0	0	0	0	0	0	0.01066	0	0.00385	0	0	0	0	0	0	0	0.04106	0	0.00253	0	0	0	0	0	0
k__Bacteria|p__Actinobacteria|c__Coriobacteriia|o__Coriobacteriales|f__Atopobiaceae|g__Olsenella|s__Olsenella_scatoligenes	2|201174|84998|84999|1643824|133925|1299998	0	0	0	0	0	0	0	0	0	0	0	0	0	0	0	0	0	0	0	0	0	0	0	0	0	0	0	0	0	0	0	0	0	0	0	0	0	0	0	0.0113	0	0	0	0	0	0	0	0
k__Bacteria|p__Actinobacteria|c__Coriobacteriia|o__Coriobacteriales|f__Atopobiaceae|g__Olsenella|s__Olsenella_uli	2|201174|84998|84999|1643824|133925|133926	0	0.01219	0.16207	0	0	0	0	0	0	1.01415	0	1.42009	0	0	0	0	0.8272	0	0	0	0	0	0	0	0	0	0.06668	0	0	0.47957	0	0	0.12215	0	0	0.0189	0	0.31356	0	0.70677	0	0.00286	0	0	1.04849	0	0	0
k__Bacteria|p__Actinobacteria|c__Coriobacteriia|o__Eggerthellales	2|201174|84998|1643822	0.00456	0	0.01968	0	0.00045	0	0	0	0	0.15387	0	1.62271	0	0	0	0	0	0	0	0	0	0	0	0	0	0	0.00236	0	0	0.03062	0	0	0	0	0	0	0	0	0	0.55296	0	0.02985	0	0	0	0	0	0
k__Bacteria|p__Actinobacteria|c__Coriobacteriia|o__Eggerthellales|f__Eggerthellaceae	2|201174|84998|1643822|1643826	0.00456	0	0.01968	0	0.00045	0	0	0	0	0.15387	0	1.62271	0	0	0	0	0	0	0	0	0	0	0	0	0	0	0.00236	0	0	0.03062	0	0	0	0	0	0	0	0	0	0.55296	0	0.02985	0	0	0	0	0	0
k__Bacteria|p__Actinobacteria|c__Coriobacteriia|o__Eggerthellales|f__Eggerthellaceae|g__Slackia	2|201174|84998|1643822|1643826|84108	0.00456	0	0.01968	0	0.00045	0	0	0	0	0.15387	0	1.62271	0	0	0	0	0	0	0	0	0	0	0	0	0	0	0.00236	0	0	0.03062	0	0	0	0	0	0	0	0	0	0.55296	0	0.02985	0	0	0	0	0	0
k__Bacteria|p__Actinobacteria|c__Coriobacteriia|o__Eggerthellales|f__Eggerthellaceae|g__Slackia|s__Slackia_exigua	2|201174|84998|1643822|1643826|84108|84109	0.00456	0	0.01968	0	0.00045	0	0	0	0	0.15387	0	1.62271	0	0	0	0	0	0	0	0	0	0	0	0	0	0	0.00236	0	0	0.03062	0	0	0	0	0	0	0	0	0	0.55296	0	0.02985	0	0	0	0	0	0
k__Bacteria|p__Bacteroidetes	2|976	15.0473	24.0391	27.3421	24.9808	24.9419	0.57944	3.16577	13.9449	0	10.7391	6.57235	37.4729	3.72557	0	1.86647	51.6081	16.2277	26.0168	39.7606	31.9319	48.7428	0	29.1754	0.4253	61.1966	41.3203	21.9482	24.2755	63.1799	31.109	36.9872	5.64645	9.42521	66.6573	28.3677	5.6996	7.33458	10.649	7.48857	39.2754	14.2259	49.1197	32.1989	0.48827	69.6903	37.348	42.4895	59.2115
k__Bacteria|p__Bacteroidetes|c__Bacteroidetes_unclassified	2|976|	0	0.11262	0.27014	0	0.00686	0	0	0	0	0	0	0	0	0	0	0	0	0.82164	0.15543	0.49669	0	0	0.55667	0	0	0	0	0	0	0.03275	0	0	0	0.11009	0	0	0	0	0	2.59332	0	0.99719	0	0	0	6.8964	2.17682	0
k__Bacteria|p__Bacteroidetes|c__Bacteroidetes_unclassified|o__Bacteroidetes_unclassified	2|976||	0	0.11262	0.27014	0	0.00686	0	0	0	0	0	0	0	0	0	0	0	0	0.82164	0.15543	0.49669	0	0	0.55667	0	0	0	0	0	0	0.03275	0	0	0	0.11009	0	0	0	0	0	2.59332	0	0.99719	0	0	0	6.8964	2.17682	0
k__Bacteria|p__Bacteroidetes|c__Bacteroidetes_unclassified|o__Bacteroidetes_unclassified|f__Bacteroidetes_unclassified	2|976|||	0	0.11262	0.27014	0	0.00686	0	0	0	0	0	0	0	0	0	0	0	0	0.82164	0.15543	0.49669	0	0	0.55667	0	0	0	0	0	0	0.03275	0	0	0	0.11009	0	0	0	0	0	2.59332	0	0.99719	0	0	0	6.8964	2.17682	0
k__Bacteria|p__Bacteroidetes|c__Bacteroidetes_unclassified|o__Bacteroidetes_unclassified|f__Bacteroidetes_unclassified|g__Bacteroidetes_unclassified	2|976||||	0	0.11262	0.27014	0	0.00686	0	0	0	0	0	0	0	0	0	0	0	0	0.82164	0.15543	0.49669	0	0	0.55667	0	0	0	0	0	0	0.03275	0	0	0	0.11009	0	0	0	0	0	2.59332	0	0.99719	0	0	0	6.8964	2.17682	0
k__Bacteria|p__Bacteroidetes|c__Bacteroidetes_unclassified|o__Bacteroidetes_unclassified|f__Bacteroidetes_unclassified|g__Bacteroidetes_unclassified|s__Bacteroidetes_bacterium_oral_taxon_272	2|976|||||651591	0	0	0	0	0	0	0	0	0	0	0	0	0	0	0	0	0	0	0	0	0	0	0	0	0	0	0	0	0	0.03275	0	0	0	0	0	0	0	0	0	0	0	0	0	0	0	0	0	0
k__Bacteria|p__Bacteroidetes|c__Bacteroidetes_unclassified|o__Bacteroidetes_unclassified|f__Bacteroidetes_unclassified|g__Bacteroidetes_unclassified|s__Bacteroidetes_oral_taxon_274	2|976|||||652708	0	0.11262	0.27014	0	0.00686	0	0	0	0	0	0	0	0	0	0	0	0	0.82164	0.15543	0.49669	0	0	0.55667	0	0	0	0	0	0	0	0	0	0	0.11009	0	0	0	0	0	2.59332	0	0.99719	0	0	0	6.8964	2.17682	0
k__Bacteria|p__Bacteroidetes|c__Bacteroidia	2|976|200643	14.7494	23.6213	26.2584	24.8277	24.3195	0.57944	2.31652	13.9449	0	10.7391	6.57235	37.4729	2.22735	0	1.86647	51.2671	16.2277	25.0534	36.3249	25.8563	40.9474	0	27.2974	0	60.6844	41.2735	21.8006	23.6204	63.1799	30.3836	36.9872	5.64645	8.81612	62.8165	28.1676	5.6996	7.33458	10.649	7.48857	36.6805	11.1572	40.8623	0.76188	0.48827	67.1518	14.6965	19.262	58.7863
k__Bacteria|p__Bacteroidetes|c__Bacteroidia|o__Bacteroidales	2|976|200643|171549	14.7494	23.6213	26.2584	24.8277	24.3195	0.57944	2.31652	13.9449	0	10.7391	6.57235	37.4729	2.22735	0	1.86647	51.2671	16.2277	25.0534	36.3249	25.8563	40.9474	0	27.2974	0	60.6844	41.2735	21.8006	23.6204	63.1799	30.3836	36.9872	5.64645	8.81612	62.8165	28.1676	5.6996	7.33458	10.649	7.48857	36.6805	11.1572	40.8623	0.76188	0.48827	67.1518	14.6965	19.262	58.7863
k__Bacteria|p__Bacteroidetes|c__Bacteroidia|o__Bacteroidales|f__Bacteroidaceae	2|976|200643|171549|815	0	0	0	0	0	0	0	0	0	0	0	0	0	0	0	0	0	0	0	0	0	0	0	0	0	0	0	0	0	0	0	0	0	0	0	0	0	0	0	0	0	0	0	0	0	0	0	0
k__Bacteria|p__Bacteroidetes|c__Bacteroidia|o__Bacteroidales|f__Bacteroidaceae|g__Bacteroides	2|976|200643|171549|815|816	0	0	0	0	0	0	0	0	0	0	0	0	0	0	0	0	0	0	0	0	0	0	0	0	0	0	0	0	0	0	0	0	0	0	0	0	0	0	0	0	0	0	0	0	0	0	0	0
k__Bacteria|p__Bacteroidetes|c__Bacteroidia|o__Bacteroidales|f__Bacteroidaceae|g__Bacteroides|s__Bacteroides_heparinolyticus	2|976|200643|171549|815|816|28113	0	0	0	0	0	0	0	0	0	0	0	0	0	0	0	0	0	0	0	0	0	0	0	0	0	0	0	0	0	0	0	0	0	0	0	0	0	0	0	0	0	0	0	0	0	0	0	0
k__Bacteria|p__Bacteroidetes|c__Bacteroidia|o__Bacteroidales|f__Bacteroidaceae|g__Bacteroides|s__Bacteroides_zoogleoformans	2|976|200643|171549|815|816|28119	0	0	0	0	0	0	0	0	0	0	0	0	0	0	0	0	0	0	0	0	0	0	0	0	0	0	0	0	0	0	0	0	0	0	0	0	0	0	0	0	0	0	0	0	0	0	0	0
k__Bacteria|p__Bacteroidetes|c__Bacteroidia|o__Bacteroidales|f__Porphyromonadaceae	2|976|200643|171549|171551	1.76781	0.22845	1.07865	0.07401	12.4412	0.01832	0	3.68152	0	0.02939	0	0	0	0	0.21217	12.4669	7.37453	8.79898	10.2998	4.35975	0.84869	0	21.244	0	50.1531	0.22635	3.73889	4.19302	0	1.52385	7.03395	0.01632	1.35155	16.4808	3.06879	0	0	0	0	4.28506	0.29715	26.1273	0	0	2.79887	0.42856	9.56198	9.42387
k__Bacteria|p__Bacteroidetes|c__Bacteroidia|o__Bacteroidales|f__Porphyromonadaceae|g__Porphyromonas	2|976|200643|171549|171551|836	1.76781	0.22845	1.07865	0.07401	12.4412	0.01832	0	3.68152	0	0.02939	0	0	0	0	0.21217	12.4669	7.37453	8.79898	10.2998	4.35975	0.84869	0	21.244	0	50.1531	0.22635	3.73889	4.19302	0	1.52385	7.03395	0.01632	1.35155	16.4808	3.06879	0	0	0	0	4.28506	0.29715	26.1273	0	0	2.79887	0.42856	9.56198	9.42387
k__Bacteria|p__Bacteroidetes|c__Bacteroidia|o__Bacteroidales|f__Porphyromonadaceae|g__Porphyromonas|s__Porphyromonas_canoris	2|976|200643|171549|171551|836|36875	0	0	0	0	0	0	0	0	0	0	0	0	0	0	0	0	0	0	0	0	0	0	0	0	0	0	0	0	0	0	0	0	0	0	0	0	0	0	0	0	0	0	0	0	0	0	0	0
k__Bacteria|p__Bacteroidetes|c__Bacteroidia|o__Bacteroidales|f__Porphyromonadaceae|g__Porphyromonas|s__Porphyromonas_catoniae	2|976|200643|171549|171551|836|41976	0	0	0.19766	0	0.0074	0	0	0	0	0	0	0	0	0	0	0.30357	0	0	0	0	0	0	0	0	0.89948	0.00163	0.05908	0	0	0.44	0	0	0	0	0.49426	0	0	0	0	0	0	0	0	0	0	0.18206	0	0
k__Bacteria|p__Bacteroidetes|c__Bacteroidia|o__Bacteroidales|f__Porphyromonadaceae|g__Porphyromonas|s__Porphyromonas_endodontalis	2|976|200643|171549|171551|836|28124	1.25424	0	0.69438	0	0.37927	0.01832	0	0	0	0.02939	0	0	0	0	0.0906	4.90572	1.87437	8.79898	0	2.54208	0	0	0	0	1.27694	0	0.6737	0.00399	0	0.33001	0.05964	0	1.35155	0	0	0	0	0	0	4.28506	0.29715	0	0	0	0.37791	0.2465	1.38637	6.69404
k__Bacteria|p__Bacteroidetes|c__Bacteroidia|o__Bacteroidales|f__Porphyromonadaceae|g__Porphyromonas|s__Porphyromonas_gingivalis	2|976|200643|171549|171551|836|837	0	0	0	0	0	0	0	0	0	0	0	0	0	0	0	0	3.05796	0	4.28112	0.71483	0	0	1.84151	0	6.42886	0	0.34432	0	0	0.70827	1.24657	0	0	0	0	0	0	0	0	0	0	25.6668	0	0	1.4421	0	8.1756	1.58151
k__Bacteria|p__Bacteroidetes|c__Bacteroidia|o__Bacteroidales|f__Porphyromonadaceae|g__Porphyromonas|s__Porphyromonas_somerae	2|976|200643|171549|171551|836|322095	0.51357	0.22845	0.18661	0.07401	11.9871	0	0	3.35311	0	0	0	0	0	0	0	7.25762	2.4422	0	2.66388	1.10284	0.84869	0	8.55195	0	4.28151	0.22471	2.66178	3.99972	0	0.00468	0	0.01632	0	16.4808	2.57453	0	0	0	0	0	0	0.32279	0	0	0.55709	0	0	0
k__Bacteria|p__Bacteroidetes|c__Bacteroidia|o__Bacteroidales|f__Porphyromonadaceae|g__Porphyromonas|s__Porphyromonas_sp_oral_taxon_278	2|976|200643|171549|171551|836|712437	0	0	0	0	0.06746	0	0	0.32842	0	0	0	0	0	0	0.12158	0	0	0	3.35485	0	0	0	10.8505	0	37.2663	0	0	0.18932	0	0.0409	5.72773	0	0	0	0	0	0	0	0	0	0	0.13777	0	0	0.42176	0	0	1.14833
k__Bacteria|p__Bacteroidetes|c__Bacteroidia|o__Bacteroidales|f__Porphyromonadaceae|g__Porphyromonas|s__Porphyromonas_uenonis	2|976|200643|171549|171551|836|281920	0	0	0	0	0	0	0	0	0	0	0	0	0	0	0	0	0	0	0	0	0	0	0	0	0	0	0	0	0	0	0	0	0	0	0	0	0	0	0	0	0	0	0	0	0	0	0	0
k__Bacteria|p__Bacteroidetes|c__Bacteroidia|o__Bacteroidales|f__Prevotellaceae	2|976|200643|171549|171552	12.8981	23.3091	24.4993	24.7338	11.6239	0.56112	2.31652	7.97159	0	10.6765	6.57235	37.4729	2.22735	0	1.6543	35.6338	7.22256	14.6103	16.2502	19.2642	40.0988	0	5.71957	0	3.81292	41.0061	17.5416	19.1662	63.1799	28.0159	28.7731	5.59193	6.11122	46.2448	23.6356	5.23544	7.33458	9.77441	7.48857	29.9382	10.8601	13.2797	0.76188	0.48827	62.3473	11.1446	4.10613	47.284
k__Bacteria|p__Bacteroidetes|c__Bacteroidia|o__Bacteroidales|f__Prevotellaceae|g__Alloprevotella	2|976|200643|171549|171552|1283313	0.51721	0.14693	0.02	0	0.94115	0	0	2.42681	0	2.74222	0	10.8031	0.24474	0	0	19.8411	1.4819	6.09877	6.62279	4.4547	0	0	0	0	0.56	0.00478	3.23115	2.52115	0	0.70181	16.316	0	0.9306	0	0	0	0	0.18032	0	1.06989	0	0.04593	0	0	9.65138	0	0.39543	7.72621
k__Bacteria|p__Bacteroidetes|c__Bacteroidia|o__Bacteroidales|f__Prevotellaceae|g__Alloprevotella|s__Alloprevotella_rava	2|976|200643|171549|171552|1283313|671218	0	0	0.01285	0	0.01404	0	0	0.04764	0	0	0	0.65427	0	0	0	4.81013	0.68513	0	0	0.26881	0	0	0	0	0	0	0.25247	0	0	0	0	0	0	0	0	0	0	0	0	0.02963	0	0	0	0	0	0	0	0
k__Bacteria|p__Bacteroidetes|c__Bacteroidia|o__Bacteroidales|f__Prevotellaceae|g__Alloprevotella|s__Alloprevotella_tannerae	2|976|200643|171549|171552|1283313|76122	0.51721	0.14693	0.00716	0	0.77254	0	0	2.32708	0	2.74222	0	10.1488	0.24474	0	0	14.1266	0.54089	5.99898	0	4.18589	0	0	0	0	0.56	0.00478	2.66648	2.50032	0	0.70181	16.316	0	0.9306	0	0	0	0	0.18032	0	1.04027	0	0.04593	0	0	9.25304	0	0.39543	7.72621
k__Bacteria|p__Bacteroidetes|c__Bacteroidia|o__Bacteroidales|f__Prevotellaceae|g__Alloprevotella|s__Prevotella_sp_oral_taxon_473	2|976|200643|171549|171552|1283313|712469	0	0	0	0	0.15457	0	0	0.0521	0	0	0	0	0	0	0	0.90439	0.25588	0.09979	6.62279	0	0	0	0	0	0	0	0.3122	0.02083	0	0	0	0	0	0	0	0	0	0	0	0	0	0	0	0	0.39835	0	0	0
k__Bacteria|p__Bacteroidetes|c__Bacteroidia|o__Bacteroidales|f__Prevotellaceae|g__Prevotella	2|976|200643|171549|171552|838	12.3809	23.1621	24.4793	24.7338	10.6828	0.56112	2.31652	5.54478	0	7.93427	6.57235	26.6698	1.98261	0	1.6543	15.7927	5.74067	8.51154	9.62745	14.8095	40.0988	0	5.71957	0	3.25292	41.0013	14.3104	16.645	63.1799	27.3141	12.457	5.59193	5.18062	46.2448	23.6356	5.23544	7.33458	9.59409	7.48857	28.8682	10.8601	13.2338	0.76188	0.48827	52.696	11.1446	3.7107	39.5578
k__Bacteria|p__Bacteroidetes|c__Bacteroidia|o__Bacteroidales|f__Prevotellaceae|g__Prevotella|s__Prevotella_baroniae	2|976|200643|171549|171552|838|305719	0	0	0	0	0	0	0	0	0	0.13929	0	0.15384	0	0	0	0.38742	1.02504	0	0	0	0	0	0	0	0	0	0	0	0	0.0465	0.50134	0	0	0	0	0	0	0	0	0	0	0.05074	0	0	0.43767	0	0	0.41739
k__Bacteria|p__Bacteroidetes|c__Bacteroidia|o__Bacteroidales|f__Prevotellaceae|g__Prevotella|s__Prevotella_bivia	2|976|200643|171549|171552|838|28125	0	0	0	0	0	0	0	0	0	0	0	0	0	0	0	0	0	0	0	0	0	0	0	0	0	0	0	0	0	0	0	0	0	0	0	0	0	0	0	0	0	0	0	0	0	0	0	0
k__Bacteria|p__Bacteroidetes|c__Bacteroidia|o__Bacteroidales|f__Prevotellaceae|g__Prevotella|s__Prevotella_buccae	2|976|200643|171549|171552|838|28126	0	0	0.06346	0	0.02259	0	0	0	0	0.29619	0	0.48061	0.00857	0	0	2.58203	0	0	0.32961	0	0	0	0.624	0	0	0	0	0	0	0.33961	0.70235	0	0.08663	0	0	0	0	0	0	4.40607	0.43143	0	0	0	0.18752	0	0	0
k__Bacteria|p__Bacteroidetes|c__Bacteroidia|o__Bacteroidales|f__Prevotellaceae|g__Prevotella|s__Prevotella_corporis	2|976|200643|171549|171552|838|28128	0	0	0	0	0	0	0	0	0	0	0	0	0	0	0	0	0	0	0	0	0	0	0	0	0	0	0	0	0	0	0	0	0	0	0	0	0	0	0	0	0	0	0	0	0	0	0	0
k__Bacteria|p__Bacteroidetes|c__Bacteroidia|o__Bacteroidales|f__Prevotellaceae|g__Prevotella|s__Prevotella_dentalis	2|976|200643|171549|171552|838|52227	0.0279	0	0.08453	0	0	0	0	0	0	0.30913	0	0.28488	0	0	0	0	1.29755	0	0	0	0	0	0	0	0	0	0	0	0	0.54623	0	0	0	0	0	0	0	0	0	0.71869	0	0.10372	0	0	0	0	0	0.43166
k__Bacteria|p__Bacteroidetes|c__Bacteroidia|o__Bacteroidales|f__Prevotellaceae|g__Prevotella|s__Prevotella_denticola	2|976|200643|171549|171552|838|28129	0.13666	0.12769	1.2273	0.04445	0.34068	0.325	0	0.01825	0	0.10343	0	10.7191	0.41953	0	0	0	0	0.64723	0	1.36559	0	0	0	0	0	0.16909	0.13582	0.0409	0	0.44698	0.34574	1.88397	1.8508	0.42701	2.72649	0	0	0	0	8.7533	1.46453	7.28446	0	0	5.41863	0	0	1.92303
k__Bacteria|p__Bacteroidetes|c__Bacteroidia|o__Bacteroidales|f__Prevotellaceae|g__Prevotella|s__Prevotella_disiens	2|976|200643|171549|171552|838|28130	0	0	0	0	0	0	0	0	0	0	0	0	0	0	0	0	0	0	0	0	0	0	0	0	0	0	0	0	0	0	0	0	0	0	0	0	0	0	0	0	0	0	0	0	0	0	0	0
k__Bacteria|p__Bacteroidetes|c__Bacteroidia|o__Bacteroidales|f__Prevotellaceae|g__Prevotella|s__Prevotella_enoeca	2|976|200643|171549|171552|838|76123	0	0	0.2259	0	0	0	0	0	0	0	0	0	0	0	0	0.63345	0	0	0	0	0	0	0	0	0	0	0	0	0	0	0	0	0	0	0	0	0	0	0	0	0.06349	0	0	0	0	0	0	0
k__Bacteria|p__Bacteroidetes|c__Bacteroidia|o__Bacteroidales|f__Prevotellaceae|g__Prevotella|s__Prevotella_fusca	2|976|200643|171549|171552|838|589436	0.01603	0	0	0	0.21326	0	0	0	0	0	0	0	0	0	0	0	0	0	0	0	0	0	0	0	0	0	0.15846	0.05079	0	0.02414	0.72813	0	0	0	0	0	0	0	0	0	0	0	0	0	0	0	0	0
k__Bacteria|p__Bacteroidetes|c__Bacteroidia|o__Bacteroidales|f__Prevotellaceae|g__Prevotella|s__Prevotella_histicola	2|976|200643|171549|171552|838|470565	1.13687	5.02859	1.25859	0.70439	0.67192	0	0	0.09918	0	0.17235	0	0.12664	0	0	0.24325	0	0	0	1.64059	0.10812	4.3706	0	0	0	0	5.48573	0	0.12031	6.03479	0	0	0	0.26412	22.2979	13.2838	0.60066	0	0.56127	0	0.01445	0	0	0	0.48827	0	0	0	0.61171
k__Bacteria|p__Bacteroidetes|c__Bacteroidia|o__Bacteroidales|f__Prevotellaceae|g__Prevotella|s__Prevotella_intermedia	2|976|200643|171549|171552|838|28131	0	0	0	0	0.45684	0	0	0	0	0.2233	0	0	0	0	0	1.53605	2.88348	0	0	0	0	0	0	0	0	0	1.43527	0.00951	0	0.11033	0	0	0	0	0	0	0	0	0	0	0	0	0	0	5.38835	0	0.39763	0
k__Bacteria|p__Bacteroidetes|c__Bacteroidia|o__Bacteroidales|f__Prevotellaceae|g__Prevotella|s__Prevotella_jejuni	2|976|200643|171549|171552|838|1177574	1.66784	0.08395	1.43628	3.81066	2.18582	0	0.23858	0.1179	0	1.39667	4.92172	0	0	0	0.18279	0	0	0	1.21085	0	1.29628	0	0	0	0	1.03658	0.39265	0	0	0.34766	0	0	0	8.70185	0.04279	0.50231	0.54728	0	0	0.00143	0	0	0	0	1.33425	0	0	0
k__Bacteria|p__Bacteroidetes|c__Bacteroidia|o__Bacteroidales|f__Prevotellaceae|g__Prevotella|s__Prevotella_loescheii	2|976|200643|171549|171552|838|840	0	0.02388	0.03977	0	0.007	0	0.28089	0	0	0	0	0	0	0	0	0	0.53459	0	0.69282	0	0	0	0.43132	0	0.13168	0.25592	0.06408	0	0	0.17993	0	0	0	0	0.45114	0	0	0	0	0	0	0.05617	0	0	0	0	1.73846	0
k__Bacteria|p__Bacteroidetes|c__Bacteroidia|o__Bacteroidales|f__Prevotellaceae|g__Prevotella|s__Prevotella_maculosa	2|976|200643|171549|171552|838|439703	0	0	0.12212	0	0	0	0	0	0	0	0	0	0	0	0	0	0	0	0	0	0	0	0	0	0	0	0	0	0	0.00319	0	0	0	0	0	0	0	0	0	0.02358	0	0	0	0	0	0	0.35758	0
k__Bacteria|p__Bacteroidetes|c__Bacteroidia|o__Bacteroidales|f__Prevotellaceae|g__Prevotella|s__Prevotella_marshii	2|976|200643|171549|171552|838|189722	0	0	0.06286	0	0	0	0	0	0	0	0	0	0	0	0	0	0	0	0	0	0	0	0	0	0	0	0	0	0	0	0	0	0	0	0	0	0	0	0	0	0	0	0	0	0	0	0	0
k__Bacteria|p__Bacteroidetes|c__Bacteroidia|o__Bacteroidales|f__Prevotellaceae|g__Prevotella|s__Prevotella_melaninogenica	2|976|200643|171549|171552|838|28132	6.25974	9.99594	7.52769	12.5213	2.0989	0	1.59785	4.63774	0	4.25474	0	14.0409	1.39202	0	0.84968	3.47804	0	0	2.05266	2.4818	18.2044	0	3.04679	0	1.22573	21.5936	7.4829	12.2989	55.3542	19.3857	5.91923	3.47668	0.32634	0.41942	2.84619	2.75556	6.7873	7.42995	7.48857	0.62233	2.49786	4.81996	0	0	7.07329	2.74829	0	20.4892
k__Bacteria|p__Bacteroidetes|c__Bacteroidia|o__Bacteroidales|f__Prevotellaceae|g__Prevotella|s__Prevotella_micans	2|976|200643|171549|171552|838|189723	0	0	0	0	0	0	0	0	0	0	0	0	0	0	0	0	0	0	0	0	0	0	0	0	0.066	0	0	0	0	0	0	0	0	0	0	0	0	0	0	0	0	0	0	0	0	0	0	0
k__Bacteria|p__Bacteroidetes|c__Bacteroidia|o__Bacteroidales|f__Prevotellaceae|g__Prevotella|s__Prevotella_multiformis	2|976|200643|171549|171552|838|282402	0.00676	0	1.4578	0	0	0	0	0	0	0	0	0	0	0	0	0	0	0	0	0	0	0	0	0	0	0	0	0	0	0	0.13795	0	0	0	0	0	0	0	0	0	0	0	0	0	5.44991	0	0	0.50903
k__Bacteria|p__Bacteroidetes|c__Bacteroidia|o__Bacteroidales|f__Prevotellaceae|g__Prevotella|s__Prevotella_multisaccharivorax	2|976|200643|171549|171552|838|310514	0	0	0	0	0	0	0	0	0	0	0	0	0	0	0	0	0	0	0	0	0	0	0	0	0	0	0	0	0	0	0	0	0	0	0	0	0	0	0	0.12111	0	0	0	0	0	0	0	0
k__Bacteria|p__Bacteroidetes|c__Bacteroidia|o__Bacteroidales|f__Prevotellaceae|g__Prevotella|s__Prevotella_nigrescens	2|976|200643|171549|171552|838|28133	1.15974	0.23496	5.45755	0.17946	0.22806	0	0	0.03564	0	0	0	0	0	0	0.00822	0.20975	0	3.41636	0.90432	2.18382	0	0	0	0	0.53308	0	0.23617	0	0	0.39367	2.0275	0.01712	0.59023	0	0.78518	0	0	0	0	1.71788	0	0.53048	0.31751	0	0.46158	5.29724	0.34558	5.4512
k__Bacteria|p__Bacteroidetes|c__Bacteroidia|o__Bacteroidales|f__Prevotellaceae|g__Prevotella|s__Prevotella_oralis	2|976|200643|171549|171552|838|28134	0	0.00152	0	0	0.01083	0	0	0	0	0	0	0	0	0	0	0	0	0	0.03575	0	0	0	0.29878	0	0	0	0	0	0	0.01667	0	0	0	0	0.04674	0	0	0	0	2.09289	0	0.00153	0	0	0.10796	0	0	0
k__Bacteria|p__Bacteroidetes|c__Bacteroidia|o__Bacteroidales|f__Prevotellaceae|g__Prevotella|s__Prevotella_oris	2|976|200643|171549|171552|838|28135	0.203	0.31394	1.05088	0.20923	0.16046	0.23612	0	0	0	0	1.65063	0	0	0	0.06148	0.5919	0	4.44795	0	2.89729	0	0	0	0	0.28957	0.08569	0.0107	0	0	0.69777	0.94945	0.01737	0.52524	0	0.04041	0	0	0	0	3.95128	0.08545	0.00601	0.44438	0	0.56835	0	0.2879	2.78561
k__Bacteria|p__Bacteroidetes|c__Bacteroidia|o__Bacteroidales|f__Prevotellaceae|g__Prevotella|s__Prevotella_oulorum	2|976|200643|171549|171552|838|28136	0	0.26002	0.93298	0.00763	0.02129	0	0	0.12396	0	0	0	0.23642	0.00328	0	0.23357	2.88939	0	0	0.00558	1.4485	0	0	0	0	0.86342	0	0	0	0	0.27806	0	0.19679	1.31526	0.27616	0.98558	0.5314	0	0.64854	0	0.01062	0.79968	0	0	0	0.1078	1.69929	0.23615	0
k__Bacteria|p__Bacteroidetes|c__Bacteroidia|o__Bacteroidales|f__Prevotellaceae|g__Prevotella|s__Prevotella_pallens	2|976|200643|171549|171552|838|60133	0.18207	4.67776	2.25677	4.06141	2.41589	0	0	0.18349	0	0.31856	0	0	0	0	0.02402	0.32161	0	0	0.77143	3.35768	8.09049	0	0.48686	0	0	0	1.29571	2.1375	0	0.46387	0.7367	0	0	3.48318	0.47889	0.11367	0	0.43887	0	0	0	0.33159	0	0	0.14061	1.39973	0	0.19592
k__Bacteria|p__Bacteroidetes|c__Bacteroidia|o__Bacteroidales|f__Prevotellaceae|g__Prevotella|s__Prevotella_pleuritidis	2|976|200643|171549|171552|838|407975	1.20269	0.15028	0.00796	0	1.00046	0	0	0	0	0.07888	0	0	0	0	0	0	0	0	0	0.50929	0	0	0	0	0	0	0	0	0	0	0	0	0.222	0	0	0	0	0	0	5.97901	0	0	0	0	0	0	0.04888	6.34834
k__Bacteria|p__Bacteroidetes|c__Bacteroidia|o__Bacteroidales|f__Prevotellaceae|g__Prevotella|s__Prevotella_saccharolytica	2|976|200643|171549|171552|838|633701	0	0	0.01994	0.01874	0	0	0	0	0	0	0	0	0	0	0	0	0	0	0.27906	0	0	0	0.3221	0	0	0	0	0	0	0.0134	0	0	0	0	0	0	0	0	0	0	0	0	0	0	0	0	0.27563	0
k__Bacteria|p__Bacteroidetes|c__Bacteroidia|o__Bacteroidales|f__Prevotellaceae|g__Prevotella|s__Prevotella_salivae	2|976|200643|171549|171552|838|228604	0.34077	2.23883	0.71444	2.67387	0.48736	0	0.18189	0.22722	0	0.4325	0	0.62742	0.09887	0	0	0.30621	0	0	1.60986	0	0.98296	0	0.39307	0	0	2.90686	0.13699	0.34439	0	3.7048	0	0	0	10.5847	1.87739	0.42711	0	0.4937	0	0.21646	0	0.04059	0	0	1.10678	0	0	0.36513
k__Bacteria|p__Bacteroidetes|c__Bacteroidia|o__Bacteroidales|f__Prevotellaceae|g__Prevotella|s__Prevotella_scopos	2|976|200643|171549|171552|838|589437	0	0.01914	0.03689	0	0.11174	0	0.01731	0.03581	0	0.0247	0	0	0.03938	0	0.0513	0	0	0	0	0	0.32145	0	0	0	0	0.04798	0.6776	0.00542	0	0.10503	0.29068	0	0	0.05458	0.07099	0	0	0.02176	0	0.00855	0.03885	0.00471	0	0	0	0	0	0
k__Bacteria|p__Bacteroidetes|c__Bacteroidia|o__Bacteroidales|f__Prevotellaceae|g__Prevotella|s__Prevotella_shahii	2|976|200643|171549|171552|838|228603	0.00179	0	0.0246	0	0.20746	0	0	0	0	0	0	0	0	0	0	0	0	0	0	0	0	0	0	0	0.03662	0	1.98198	1.17916	0	0	0	0	0	0	0	0	0	0	0	0	0	0.00386	0	0	0.14136	0	0.02291	0
k__Bacteria|p__Bacteroidetes|c__Bacteroidia|o__Bacteroidales|f__Prevotellaceae|g__Prevotella|s__Prevotella_sp_F0091	2|976|200643|171549|171552|838|1227276	0.03907	0.00277	0.01972	0	0.02461	0	0	0	0	0.01047	0	0	0	0	0	0	0	0	0.09492	0	0	0	0	0	0	0	0.21036	0.00507	0	0.08111	0	0	0	0	0	0	0	0	0	0.02024	0.69366	0	0	0	6.69488	0	0	0
k__Bacteria|p__Bacteroidetes|c__Bacteroidia|o__Bacteroidales|f__Prevotellaceae|g__Prevotella|s__Prevotella_sp_oral_taxon_299	2|976|200643|171549|171552|838|652716	0	0.00199	0	0	0.01761	0	0	0	0	0	0	0	0	0	0	0	0	0	0	0	0	0	0.11665	0	0	0	0.06011	0.01993	0	0	0	0	0	0	0	0	0	0	0	0	1.74637	0	0	0	0	0	0	0
k__Bacteria|p__Bacteroidetes|c__Bacteroidia|o__Bacteroidales|f__Prevotellaceae|g__Prevotella|s__Prevotella_sp_oral_taxon_306	2|976|200643|171549|171552|838|712461	0	0.00088	0.10237	0.50269	0	0	0	0.0656	0	0.12833	0	0	0.02097	0	0	2.85687	0	0	0	0	6.83262	0	0	0	0.10683	9.27171	0.03161	0.4113	1.77648	0	0	0	0	0	0	0.30474	0	0	0	0.05892	2.94481	0	0	0	14.5714	0	0	0.0296
k__Bacteria|p__Bacteroidetes|c__Bacteroidia|o__Bacteroidales|f__Prevotellaceae|g__Prevotella|s__Prevotella_sp_oral_taxon_376	2|976|200643|171549|171552|838|712466	0	0	0.09203	0	0	0	0	0	0	0.04571	0	0	0	0	0	0	0	0	0	0	0	0	0	0	0	0	0	0	0	0.12938	0	0	0	0	0	0	0	0	0	0.00686	0	0	0	0	0	0	0	0
k__Bacteria|p__Bacteroidetes|c__Bacteroidia|o__Bacteroidales|f__Prevotellaceae|g__Prevotella|s__Prevotella_sp_oral_taxon_820	2|976|200643|171549|171552|838|2081962	0	0	0	0	0	0	0	0	0	0	0	0	0	0	0	0	0	0	0	0	0	0	0	0	0	0	0	0	0	0	0	0	0	0	0	0	0	0	0	0.00414	0	0	0	0	0	0	0	0
k__Bacteria|p__Bacteroidetes|c__Bacteroidia|o__Bacteroidales|f__Prevotellaceae|g__Prevotella|s__Prevotella_timonensis	2|976|200643|171549|171552|838|386414	0	0	0	0	0	0	0	0	0	0	0	0	0	0	0	0	0	0	0	0	0	0	0	0	0	0	0	0	0	0	0	0	0	0	0	0	0	0	0	0	0	0	0	0	0	0	0	0
k__Bacteria|p__Bacteroidetes|c__Bacteroidia|o__Bacteroidales|f__Prevotellaceae|g__Prevotella|s__Prevotella_veroralis	2|976|200643|171549|171552|838|28137	0	0	0.2569	0	0	0	0	0	0	0	0	0	0	0	0	0	0	0	0	0.45742	0	0	0	0	0	0.14808	0	0.02182	0.01449	0	0.11793	0	0	0	0	0	0	0	0	0.14046	0.09393	0	0	0	3.50565	0	0	0
k__Bacteria|p__Bacteroidetes|c__Bacteroidia|o__Bacteroidales|f__Tannerellaceae	2|976|200643|171549|2005525	0.08351	0.08383	0.68047	0.01984	0.25435	0	0	2.29179	0	0.03319	0	0	0	0	0	3.16638	1.63058	1.64412	9.77485	2.23234	0	0	0.33382	0	6.71842	0.04108	0.52013	0.2612	0	0.84387	1.18022	0.03819	1.35335	0.09094	1.46327	0.46416	0	0.87455	0	2.45727	0	1.45524	0	0	2.00557	3.12335	5.59394	2.07841
k__Bacteria|p__Bacteroidetes|c__Bacteroidia|o__Bacteroidales|f__Tannerellaceae|g__Tannerella	2|976|200643|171549|2005525|195950	0.08351	0.08383	0.68047	0.01984	0.25435	0	0	2.29179	0	0.03319	0	0	0	0	0	3.16638	1.63058	1.64412	9.77485	2.23234	0	0	0.33382	0	6.71842	0.04108	0.52013	0.2612	0	0.84387	1.18022	0.03819	1.35335	0.09094	1.46327	0.46416	0	0.87455	0	2.45727	0	1.45524	0	0	2.00557	3.12335	5.59394	2.07841
k__Bacteria|p__Bacteroidetes|c__Bacteroidia|o__Bacteroidales|f__Tannerellaceae|g__Tannerella|s__Tannerella_forsythia	2|976|200643|171549|2005525|195950|28112	0.05562	0.05338	0.25751	0	0.01956	0	0	0	0	0.03319	0	0	0	0	0	0	0	1.214	1.649	1.66759	0	0	0.33382	0	0.63054	0	0	0	0	0.45145	0	0	1.32099	0	0	0	0	0	0	2.44058	0	1.37894	0	0	0.43123	2.48342	3.25285	0.78437
k__Bacteria|p__Bacteroidetes|c__Bacteroidia|o__Bacteroidales|f__Tannerellaceae|g__Tannerella|s__Tannerella_sp_oral_taxon_808	2|976|200643|171549|2005525|195950|712711	0.02789	0	0.05931	0	0.01717	0	0	0	0	0	0	0	0	0	0	0	0	0.43012	0.05851	0	0	0	0	0	0	0	0	0	0	0	0	0	0	0	0.23978	0	0	0	0	0.0167	0	0	0	0	0	0	0	0.59244
k__Bacteria|p__Bacteroidetes|c__Bacteroidia|o__Bacteroidales|f__Tannerellaceae|g__Tannerella|s__Tannerella_sp_oral_taxon_HOT_286	2|976|200643|171549|2005525|195950|712710	0	0.03045	0.36365	0.01984	0.21763	0	0	2.29179	0	0	0	0	0	0	0	3.16638	1.63058	0	8.06734	0.56475	0	0	0	0	6.08788	0.04108	0.52013	0.2612	0	0.39242	1.18022	0.03819	0.03236	0.09094	1.22349	0.46416	0	0.87455	0	0	0	0.0763	0	0	1.57434	0.63993	2.34109	0.7016
k__Bacteria|p__Bacteroidetes|c__Flavobacteriia	2|976|117743	0.29787	0.30518	0.81349	0.1531	0.61549	0	0.84925	0	0	0	0	0	1.49822	0	0	0.34103	0	0.14179	3.28027	5.57888	7.79533	0	1.32139	0.4253	0.51214	0.04683	0.14762	0.65511	0	0.69263	0	0	0.60909	3.73067	0.2001	0	0	0	0	0.00155	3.06868	7.26018	31.437	0	2.53855	15.7552	21.0507	0.42518
k__Bacteria|p__Bacteroidetes|c__Flavobacteriia|o__Flavobacteriales	2|976|117743|200644	0.29787	0.30518	0.81349	0.1531	0.61549	0	0.84925	0	0	0	0	0	1.49822	0	0	0.34103	0	0.14179	3.28027	5.57888	7.79533	0	1.32139	0.4253	0.51214	0.04683	0.14762	0.65511	0	0.69263	0	0	0.60909	3.73067	0.2001	0	0	0	0	0.00155	3.06868	7.26018	31.437	0	2.53855	15.7552	21.0507	0.42518
k__Bacteria|p__Bacteroidetes|c__Flavobacteriia|o__Flavobacteriales|f__Flavobacteriaceae	2|976|117743|200644|49546	0.29787	0.30518	0.81349	0.1531	0.61549	0	0.84925	0	0	0	0	0	1.49822	0	0	0.34103	0	0.14179	3.28027	5.57888	7.79533	0	1.32139	0.4253	0.51214	0.04683	0.14762	0.65511	0	0.69263	0	0	0.60909	3.73067	0.2001	0	0	0	0	0.00155	3.06868	7.26018	31.437	0	2.53855	15.7552	21.0507	0.42518
k__Bacteria|p__Bacteroidetes|c__Flavobacteriia|o__Flavobacteriales|f__Flavobacteriaceae|g__Capnocytophaga	2|976|117743|200644|49546|1016	0.29787	0.30518	0.81349	0.1531	0.61549	0	0.84925	0	0	0	0	0	1.49822	0	0	0.34103	0	0.14179	3.28027	5.57888	7.79533	0	1.32139	0.4253	0.51214	0.04683	0.14762	0.65511	0	0.69263	0	0	0.60909	3.73067	0.2001	0	0	0	0	0.00155	3.06868	7.26018	31.437	0	2.53855	15.7552	21.0507	0.42518
k__Bacteria|p__Bacteroidetes|c__Flavobacteriia|o__Flavobacteriales|f__Flavobacteriaceae|g__Capnocytophaga|s__Capnocytophaga_gingivalis	2|976|117743|200644|49546|1016|1017	0.1448	0.10795	0.125	0.02627	0.11955	0	0.78848	0	0	0	0	0	0	0	0	0	0	0	0.30337	0.53537	2.23225	0	0.51028	0	0	0	0.0532	0.25917	0	0.30082	0	0	0	1.18807	0	0	0	0	0	0	0	0.25981	0.12811	0	0.20091	6.13571	2.93072	0
k__Bacteria|p__Bacteroidetes|c__Flavobacteriia|o__Flavobacteriales|f__Flavobacteriaceae|g__Capnocytophaga|s__Capnocytophaga_granulosa	2|976|117743|200644|49546|1016|45242	0.0104	0.04162	0.04446	0	0.12045	0	0.06077	0	0	0	0	0	0	0	0	0	0	0	0.78869	0	0	0	0	0	0	0	0	0.00294	0	0.13788	0	0	0.1297	0	0.03641	0	0	0	0	0	0	0.09401	0	0	2.33763	0	13.5416	0.42518
k__Bacteria|p__Bacteroidetes|c__Flavobacteriia|o__Flavobacteriales|f__Flavobacteriaceae|g__Capnocytophaga|s__Capnocytophaga_haemolytica	2|976|117743|200644|49546|1016|45243	0	0	0	0	0	0	0	0	0	0	0	0	0	0	0	0	0	0	0	0	0	0	0	0	0	0.04683	0	0	0	0	0	0	0.47938	0	0	0	0	0	0	0	0	0	0	0	0	0	0	0
k__Bacteria|p__Bacteroidetes|c__Flavobacteriia|o__Flavobacteriales|f__Flavobacteriaceae|g__Capnocytophaga|s__Capnocytophaga_leadbetteri	2|976|117743|200644|49546|1016|327575	0.03068	0.06401	0.12466	0.07789	0.30131	0	0	0	0	0	0	0	0	0	0	0.34103	0	0	1.7549	0	5.56308	0	0	0	0.34184	0	0.09443	0.393	0	0.25394	0	0	0	0	0.16369	0	0	0	0	0	1.57024	6.49429	29.8632	0	0	9.1119	2.1589	0
k__Bacteria|p__Bacteroidetes|c__Flavobacteriia|o__Flavobacteriales|f__Flavobacteriaceae|g__Capnocytophaga|s__Capnocytophaga_ochracea	2|976|117743|200644|49546|1016|1018	0.03581	0.05724	0.21285	0	0.04398	0	0	0	0	0	0	0	1.49822	0	0	0	0	0.14179	0.43331	0	0	0	0.81111	0.4253	0	0	0	0	0	0	0	0	0	0	0	0	0	0	0	0.00155	0	0.3046	0	0	0	0.11092	2.29805	0
k__Bacteria|p__Bacteroidetes|c__Flavobacteriia|o__Flavobacteriales|f__Flavobacteriaceae|g__Capnocytophaga|s__Capnocytophaga_sp_oral_taxon_332	2|976|117743|200644|49546|1016|712213	0	0	0	0	0	0	0	0	0	0	0	0	0	0	0	0	0	0	0	5.04351	0	0	0	0	0	0	0	0	0	0	0	0	0	0	0	0	0	0	0	0	0	0	0	0	0	0	0.0529	0
k__Bacteria|p__Bacteroidetes|c__Flavobacteriia|o__Flavobacteriales|f__Flavobacteriaceae|g__Capnocytophaga|s__Capnocytophaga_sp_oral_taxon_338	2|976|117743|200644|49546|1016|710239	0	0	0	0	0	0	0	0	0	0	0	0	0	0	0	0	0	0	0	0	0	0	0	0	0	0	0	0	0	0	0	0	0	0	0	0	0	0	0	0	0	0	0	0	0	0	0	0
k__Bacteria|p__Bacteroidetes|c__Flavobacteriia|o__Flavobacteriales|f__Flavobacteriaceae|g__Capnocytophaga|s__Capnocytophaga_sp_oral_taxon_863	2|976|117743|200644|49546|1016|1227265	0	0	0.03314	0	0	0	0	0	0	0	0	0	0	0	0	0	0	0	0	0	0	0	0	0	0.1703	0	0	0	0	0	0	0	0	0	0	0	0	0	0	0	0	0	0	0	0	0	0	0
k__Bacteria|p__Bacteroidetes|c__Flavobacteriia|o__Flavobacteriales|f__Flavobacteriaceae|g__Capnocytophaga|s__Capnocytophaga_sputigena	2|976|117743|200644|49546|1016|1019	0.07618	0.03435	0.27339	0.04894	0.0302	0	0	0	0	0	0	0	0	0	0	0	0	0	0	0	0	0	0	0	0	0	0	0	0	0	0	0	0	2.54259	0	0	0	0	0	0	1.49844	0.10747	1.44577	0	0	0.39663	0.0685	0
k__Bacteria|p__Chlamydiae	2|204428	0	0	0	0	0	0	0	0	0	0	0	0	0	0	0	0	0	0	0	0	0	0	0	0	0	0	0	0	0	0	0	0	0	0	0	0	0	0	63.7526	0	0	0	0	0	0	0	0	0
k__Bacteria|p__Chlamydiae|c__Chlamydiia	2|204428|204429	0	0	0	0	0	0	0	0	0	0	0	0	0	0	0	0	0	0	0	0	0	0	0	0	0	0	0	0	0	0	0	0	0	0	0	0	0	0	63.7526	0	0	0	0	0	0	0	0	0
k__Bacteria|p__Chlamydiae|c__Chlamydiia|o__Chlamydiales	2|204428|204429|51291	0	0	0	0	0	0	0	0	0	0	0	0	0	0	0	0	0	0	0	0	0	0	0	0	0	0	0	0	0	0	0	0	0	0	0	0	0	0	63.7526	0	0	0	0	0	0	0	0	0
k__Bacteria|p__Chlamydiae|c__Chlamydiia|o__Chlamydiales|f__Chlamydiaceae	2|204428|204429|51291|809	0	0	0	0	0	0	0	0	0	0	0	0	0	0	0	0	0	0	0	0	0	0	0	0	0	0	0	0	0	0	0	0	0	0	0	0	0	0	63.7526	0	0	0	0	0	0	0	0	0
k__Bacteria|p__Chlamydiae|c__Chlamydiia|o__Chlamydiales|f__Chlamydiaceae|g__Chlamydia	2|204428|204429|51291|809|810	0	0	0	0	0	0	0	0	0	0	0	0	0	0	0	0	0	0	0	0	0	0	0	0	0	0	0	0	0	0	0	0	0	0	0	0	0	0	63.7526	0	0	0	0	0	0	0	0	0
k__Bacteria|p__Chlamydiae|c__Chlamydiia|o__Chlamydiales|f__Chlamydiaceae|g__Chlamydia|s__Chlamydia_ibidis	2|204428|204429|51291|809|810|1405396	0	0	0	0	0	0	0	0	0	0	0	0	0	0	0	0	0	0	0	0	0	0	0	0	0	0	0	0	0	0	0	0	0	0	0	0	0	0	63.7526	0	0	0	0	0	0	0	0	0
k__Bacteria|p__Chloroflexi	2|200795	0	0	0	0	0	0	0	0	0	0	0	0	0	0	0	0	0	0	0.0311	0	0	0	0	0	0	0	0	0	0	0	0	0	0	0	0	0	0	0	0	0.10962	0	0	0	0	0	0	0	0
k__Bacteria|p__Chloroflexi|c__Anaerolineae	2|200795|292625	0	0	0	0	0	0	0	0	0	0	0	0	0	0	0	0	0	0	0.0311	0	0	0	0	0	0	0	0	0	0	0	0	0	0	0	0	0	0	0	0	0.10962	0	0	0	0	0	0	0	0
k__Bacteria|p__Chloroflexi|c__Anaerolineae|o__Anaerolineales	2|200795|292625|292629	0	0	0	0	0	0	0	0	0	0	0	0	0	0	0	0	0	0	0.0311	0	0	0	0	0	0	0	0	0	0	0	0	0	0	0	0	0	0	0	0	0.10962	0	0	0	0	0	0	0	0
k__Bacteria|p__Chloroflexi|c__Anaerolineae|o__Anaerolineales|f__Anaerolineaceae	2|200795|292625|292629|292628	0	0	0	0	0	0	0	0	0	0	0	0	0	0	0	0	0	0	0.0311	0	0	0	0	0	0	0	0	0	0	0	0	0	0	0	0	0	0	0	0	0.10962	0	0	0	0	0	0	0	0
k__Bacteria|p__Chloroflexi|c__Anaerolineae|o__Anaerolineales|f__Anaerolineaceae|g__Anaerolineaceae_unclassified	2|200795|292625|292629|292628|	0	0	0	0	0	0	0	0	0	0	0	0	0	0	0	0	0	0	0.0311	0	0	0	0	0	0	0	0	0	0	0	0	0	0	0	0	0	0	0	0	0.10962	0	0	0	0	0	0	0	0
k__Bacteria|p__Chloroflexi|c__Anaerolineae|o__Anaerolineales|f__Anaerolineaceae|g__Anaerolineaceae_unclassified|s__Anaerolineaceae_bacterium_oral_taxon_439	2|200795|292625|292629|292628||1889813	0	0	0	0	0	0	0	0	0	0	0	0	0	0	0	0	0	0	0.0311	0	0	0	0	0	0	0	0	0	0	0	0	0	0	0	0	0	0	0	0	0.10962	0	0	0	0	0	0	0	0
k__Bacteria|p__Firmicutes	2|1239	42.8952	34.7609	31.2437	47.1734	34.1361	60.261	12.8176	6.6968	0	13.0951	93.4276	6.28527	31.5771	0.43585	1.82012	7.52464	0	65.8797	23.0273	49.133	34.0577	0	25.5766	49.8235	4.63141	33.4389	29.5209	27.2437	21.9149	11.6754	8.32272	10.3728	12.4519	19.3274	25.462	2.47946	2.79762	3.72434	0	38.686	40.9068	14.4058	31.904	93.362	22.4836	17.8326	22.5374	12.3942
k__Bacteria|p__Firmicutes|c__Bacilli	2|1239|91061	30.1845	19.6509	19.4354	27.4853	26.3607	59.8474	10.9502	1.18212	0	2.42788	93.4276	0.07444	30.4658	0.43585	0.72105	0.99771	0	63.6095	12.6826	43.7692	18.0781	0	16.002	40.0963	0.55878	17.2499	15.8731	10.6974	5.23689	5.01406	7.07844	5.25303	3.3217	11.9895	7.11669	0.85011	1.28068	1.38318	0	21.6007	25.7584	9.52136	30.0983	79.9884	3.89209	12.7795	6.53232	1.11184
k__Bacteria|p__Firmicutes|c__Bacilli|o__Bacillales	2|1239|91061|1385	1.80376	1.79578	2.94522	1.45984	5.46935	0	0.70975	0.11251	0	0	0	0	0.3189	0.43585	0	0	0	49.3593	1.16722	0	2.47552	0	3.26136	0.05027	0	0	2.20752	2.01281	0.91638	0.1984	0	0.19805	0	0.60698	0.42738	0	0	0.02869	0	0	0	7.8995	0	0	0.14025	1.75206	0	0
k__Bacteria|p__Firmicutes|c__Bacilli|o__Bacillales|f__Bacillales_unclassified	2|1239|91061|1385|	1.78702	1.79578	2.94522	1.45984	5.46935	0	0	0.11251	0	0	0	0	0.3189	0	0	0	0	49.3593	1.16722	0	2.47552	0	3.26136	0.05027	0	0	2.20752	2.01281	0.91638	0.1984	0	0.19805	0	0.60698	0.42738	0	0	0.02869	0	0	0	7.8995	0	0	0.14025	1.75206	0	0
k__Bacteria|p__Firmicutes|c__Bacilli|o__Bacillales|f__Bacillales_unclassified|g__Gemella	2|1239|91061|1385||1378	1.78702	1.79578	2.94522	1.45984	5.46935	0	0	0.11251	0	0	0	0	0.3189	0	0	0	0	49.3593	1.16722	0	2.47552	0	3.26136	0.05027	0	0	2.20752	2.01281	0.91638	0.1984	0	0.19805	0	0.60698	0.42738	0	0	0.02869	0	0	0	7.8995	0	0	0.14025	1.75206	0	0
k__Bacteria|p__Firmicutes|c__Bacilli|o__Bacillales|f__Bacillales_unclassified|g__Gemella|s__Gemella_bergeri	2|1239|91061|1385||1378|84136	0	0	0	0	0	0	0	0	0	0	0	0	0	0	0	0	0	0.26173	0	0	0	0	0	0	0	0	0	0	0	0	0	0	0	0	0	0	0	0	0	0	0	0.01331	0	0	0.14025	0	0	0
k__Bacteria|p__Firmicutes|c__Bacilli|o__Bacillales|f__Bacillales_unclassified|g__Gemella|s__Gemella_haemolysans	2|1239|91061|1385||1378|1379	0.43404	0.23412	1.10665	0.19723	0.38321	0	0	0	0	0	0	0	0	0	0	0	0	42.4227	0	0	0.58471	0	0	0	0	0	1.55458	0.28644	0.02316	0	0	0	0	0	0	0	0	0	0	0	0	6.83734	0	0	0	0	0	0
k__Bacteria|p__Firmicutes|c__Bacilli|o__Bacillales|f__Bacillales_unclassified|g__Gemella|s__Gemella_morbillorum	2|1239|91061|1385||1378|29391	0.10677	0.02808	0.20786	0.00364	0.22685	0	0	0	0	0	0	0	0	0	0	0	0	1.1823	0.17837	0	0.11543	0	0.11095	0	0	0	0.13676	0.1612	0	0.14603	0	0	0	0	0	0	0	0	0	0	0	0.17071	0	0	0	0.70899	0	0
k__Bacteria|p__Firmicutes|c__Bacilli|o__Bacillales|f__Bacillales_unclassified|g__Gemella|s__Gemella_sanguinis	2|1239|91061|1385||1378|84135	1.24621	1.53357	1.63071	1.25897	4.85929	0	0	0.11251	0	0	0	0	0.3189	0	0	0	0	5.49256	0.98885	0	1.77538	0	3.15041	0.05027	0	0	0.51618	1.56516	0.89321	0.05238	0	0.19805	0	0.60698	0.42738	0	0	0.02869	0	0	0	0.87813	0	0	0	1.04307	0	0
k__Bacteria|p__Firmicutes|c__Bacilli|o__Bacillales|f__Staphylococcaceae	2|1239|91061|1385|90964	0.01674	0	0	0	0	0	0.70975	0	0	0	0	0	0	0.43585	0	0	0	0	0	0	0	0	0	0	0	0	0	0	0	0	0	0	0	0	0	0	0	0	0	0	0	0	0	0	0	0	0	0
k__Bacteria|p__Firmicutes|c__Bacilli|o__Bacillales|f__Staphylococcaceae|g__Staphylococcus	2|1239|91061|1385|90964|1279	0.01674	0	0	0	0	0	0.70975	0	0	0	0	0	0	0.43585	0	0	0	0	0	0	0	0	0	0	0	0	0	0	0	0	0	0	0	0	0	0	0	0	0	0	0	0	0	0	0	0	0	0
k__Bacteria|p__Firmicutes|c__Bacilli|o__Bacillales|f__Staphylococcaceae|g__Staphylococcus|s__Staphylococcus_argenteus	2|1239|91061|1385|90964|1279|985002	0	0	0	0	0	0	0	0	0	0	0	0	0	0	0	0	0	0	0	0	0	0	0	0	0	0	0	0	0	0	0	0	0	0	0	0	0	0	0	0	0	0	0	0	0	0	0	0
k__Bacteria|p__Firmicutes|c__Bacilli|o__Bacillales|f__Staphylococcaceae|g__Staphylococcus|s__Staphylococcus_aureus	2|1239|91061|1385|90964|1279|1280	0	0	0	0	0	0	0.01432	0	0	0	0	0	0	0.43585	0	0	0	0	0	0	0	0	0	0	0	0	0	0	0	0	0	0	0	0	0	0	0	0	0	0	0	0	0	0	0	0	0	0
k__Bacteria|p__Firmicutes|c__Bacilli|o__Bacillales|f__Staphylococcaceae|g__Staphylococcus|s__Staphylococcus_epidermidis	2|1239|91061|1385|90964|1279|1282	0.01674	0	0	0	0	0	0.69544	0	0	0	0	0	0	0	0	0	0	0	0	0	0	0	0	0	0	0	0	0	0	0	0	0	0	0	0	0	0	0	0	0	0	0	0	0	0	0	0	0
k__Bacteria|p__Firmicutes|c__Bacilli|o__Lactobacillales	2|1239|91061|186826	28.3807	17.8551	16.4902	26.0254	20.8913	59.8474	10.2404	1.06961	0	2.42788	93.4276	0.07444	30.1469	0	0.72105	0.99771	0	14.2502	11.5154	43.7692	15.6025	0	12.7406	40.0461	0.55878	17.2499	13.6656	8.68462	4.32051	4.81566	7.07844	5.05498	3.3217	11.3825	6.68931	0.85011	1.28068	1.35448	0	21.6007	25.7584	1.62186	30.0983	79.9884	3.75183	11.0274	6.53232	1.11184
k__Bacteria|p__Firmicutes|c__Bacilli|o__Lactobacillales|f__Aerococcaceae	2|1239|91061|186826|186827	0	0	0	0	0.00682	0	0	0	0	0	0	0	0	0	0.01482	0	0	0	0	0	0	0	0.08981	0	0	1.64385	0.77339	0.00903	0	0.03366	0	0	0	0	0.02258	0.08879	0	0	0	0	0.53528	0	0	0	0	0	0	0
k__Bacteria|p__Firmicutes|c__Bacilli|o__Lactobacillales|f__Aerococcaceae|g__Abiotrophia	2|1239|91061|186826|186827|46123	0	0	0	0	0.00682	0	0	0	0	0	0	0	0	0	0.01482	0	0	0	0	0	0	0	0.08981	0	0	1.64385	0.77339	0.00903	0	0.03366	0	0	0	0	0.02258	0.08879	0	0	0	0	0.53528	0	0	0	0	0	0	0
k__Bacteria|p__Firmicutes|c__Bacilli|o__Lactobacillales|f__Aerococcaceae|g__Abiotrophia|s__Abiotrophia_defectiva	2|1239|91061|186826|186827|46123|46125	0	0	0	0	0.00394	0	0	0	0	0	0	0	0	0	0.01482	0	0	0	0	0	0	0	0.07291	0	0	0.75364	0.31741	0.00753	0	0.01947	0	0	0	0	0.01076	0.0773	0	0	0	0	0.53528	0	0	0	0	0	0	0
k__Bacteria|p__Firmicutes|c__Bacilli|o__Lactobacillales|f__Aerococcaceae|g__Abiotrophia|s__Abiotrophia_sp_HMSC24B09	2|1239|91061|186826|186827|46123|1581061	0	0	0	0	0.00289	0	0	0	0	0	0	0	0	0	0	0	0	0	0	0	0	0	0.0169	0	0	0.89021	0.45598	0.00149	0	0.01419	0	0	0	0	0.01182	0.01149	0	0	0	0	0	0	0	0	0	0	0	0
k__Bacteria|p__Firmicutes|c__Bacilli|o__Lactobacillales|f__Aerococcaceae|g__Aerococcus	2|1239|91061|186826|186827|1375	0	0	0	0	0	0	0	0	0	0	0	0	0	0	0	0	0	0	0	0	0	0	0	0	0	0	0	0	0	0	0	0	0	0	0	0	0	0	0	0	0	0	0	0	0	0	0	0
k__Bacteria|p__Firmicutes|c__Bacilli|o__Lactobacillales|f__Aerococcaceae|g__Aerococcus|s__Aerococcus_christensenii	2|1239|91061|186826|186827|1375|87541	0	0	0	0	0	0	0	0	0	0	0	0	0	0	0	0	0	0	0	0	0	0	0	0	0	0	0	0	0	0	0	0	0	0	0	0	0	0	0	0	0	0	0	0	0	0	0	0
k__Bacteria|p__Firmicutes|c__Bacilli|o__Lactobacillales|f__Carnobacteriaceae	2|1239|91061|186826|186828	0.01008	0.00529	0.00289	0.02401	0.02068	0	0	0	0	0	0	0	0.02472	0	0	0	0	0	0	0	0	0	0	0	0	0	0.98024	0.04497	0.00425	0.06371	0	0.02948	0	0.02694	0	0	0	0	0	0.00242	0	0.01888	0	0	0	0	0	0
k__Bacteria|p__Firmicutes|c__Bacilli|o__Lactobacillales|f__Carnobacteriaceae|g__Granulicatella	2|1239|91061|186826|186828|117563	0.01008	0.00529	0.00289	0.02401	0.02068	0	0	0	0	0	0	0	0.02472	0	0	0	0	0	0	0	0	0	0	0	0	0	0.98024	0.04497	0.00425	0.06371	0	0.02948	0	0.02694	0	0	0	0	0	0.00242	0	0.01888	0	0	0	0	0	0
k__Bacteria|p__Firmicutes|c__Bacilli|o__Lactobacillales|f__Carnobacteriaceae|g__Granulicatella|s__Granulicatella_adiacens	2|1239|91061|186826|186828|117563|46124	0.00394	0.00529	0	0.02401	0	0	0	0	0	0	0	0	0	0	0	0	0	0	0	0	0	0	0	0	0	0	0.0548	0.00949	0	0.0313	0	0.02948	0	0	0	0	0	0	0	0	0	0.01013	0	0	0	0	0	0
k__Bacteria|p__Firmicutes|c__Bacilli|o__Lactobacillales|f__Carnobacteriaceae|g__Granulicatella|s__Granulicatella_elegans	2|1239|91061|186826|186828|117563|137732	0.00614	0	0.00289	0	0.02068	0	0	0	0	0	0	0	0.02472	0	0	0	0	0	0	0	0	0	0	0	0	0	0.92544	0.03548	0.00425	0.03241	0	0	0	0.02694	0	0	0	0	0	0.00242	0	0.00875	0	0	0	0	0	0
k__Bacteria|p__Firmicutes|c__Bacilli|o__Lactobacillales|f__Enterococcaceae	2|1239|91061|186826|81852	0	0	0	0	0	0	10.2404	0	0	0	0	0	0	0	0	0	0	0	0	0	0	0	0	0	0	0	0	0	0	0	0	0	0	0	0	0	0	0	0	0	0	0	0	0	0	0	0	0
k__Bacteria|p__Firmicutes|c__Bacilli|o__Lactobacillales|f__Enterococcaceae|g__Enterococcus	2|1239|91061|186826|81852|1350	0	0	0	0	0	0	10.2404	0	0	0	0	0	0	0	0	0	0	0	0	0	0	0	0	0	0	0	0	0	0	0	0	0	0	0	0	0	0	0	0	0	0	0	0	0	0	0	0	0
k__Bacteria|p__Firmicutes|c__Bacilli|o__Lactobacillales|f__Enterococcaceae|g__Enterococcus|s__Enterococcus_faecalis	2|1239|91061|186826|81852|1350|1351	0	0	0	0	0	0	10.2404	0	0	0	0	0	0	0	0	0	0	0	0	0	0	0	0	0	0	0	0	0	0	0	0	0	0	0	0	0	0	0	0	0	0	0	0	0	0	0	0	0
k__Bacteria|p__Firmicutes|c__Bacilli|o__Lactobacillales|f__Lactobacillaceae	2|1239|91061|186826|33958	0	0	0.01216	0	0	57.7577	0	0	0	0	0	0	0	0	0	0	0	0	0	0	0	0	0	1.67669	0	0.44667	0	0	0	0	0	0	0.51069	0	0	0.1103	0	0	0	19.4064	0	0	0.25856	0	0	0	0	0
k__Bacteria|p__Firmicutes|c__Bacilli|o__Lactobacillales|f__Lactobacillaceae|g__Lactobacillus	2|1239|91061|186826|33958|1578	0	0	0.01216	0	0	57.7577	0	0	0	0	0	0	0	0	0	0	0	0	0	0	0	0	0	1.67669	0	0.44667	0	0	0	0	0	0	0.51069	0	0	0.1103	0	0	0	19.4064	0	0	0.25856	0	0	0	0	0
k__Bacteria|p__Firmicutes|c__Bacilli|o__Lactobacillales|f__Lactobacillaceae|g__Lactobacillus|s__Lactobacillus_animalis	2|1239|91061|186826|33958|1578|1605	0	0	0	0	0	0	0	0	0	0	0	0	0	0	0	0	0	0	0	0	0	0	0	0	0	0	0	0	0	0	0	0	0	0	0	0	0	0	0	0	0	0	0	0	0	0	0	0
k__Bacteria|p__Firmicutes|c__Bacilli|o__Lactobacillales|f__Lactobacillaceae|g__Lactobacillus|s__Lactobacillus_crispatus	2|1239|91061|186826|33958|1578|47770	0	0	0	0	0	0	0	0	0	0	0	0	0	0	0	0	0	0	0	0	0	0	0	0	0	0	0	0	0	0	0	0	0	0	0	0	0	0	0	0	0	0	0	0	0	0	0	0
k__Bacteria|p__Firmicutes|c__Bacilli|o__Lactobacillales|f__Lactobacillaceae|g__Lactobacillus|s__Lactobacillus_delbrueckii	2|1239|91061|186826|33958|1578|1584	0	0	0	0	0	0	0	0	0	0	0	0	0	0	0	0	0	0	0	0	0	0	0	0	0	0	0	0	0	0	0	0	0	0	0	0	0	0	0	0	0	0	0.25856	0	0	0	0	0
k__Bacteria|p__Firmicutes|c__Bacilli|o__Lactobacillales|f__Lactobacillaceae|g__Lactobacillus|s__Lactobacillus_fermentum	2|1239|91061|186826|33958|1578|1613	0	0	0.01216	0	0	48.1316	0	0	0	0	0	0	0	0	0	0	0	0	0	0	0	0	0	0.12789	0	0.44667	0	0	0	0	0	0	0.51069	0	0	0.1103	0	0	0	13.9539	0	0	0	0	0	0	0	0
k__Bacteria|p__Firmicutes|c__Bacilli|o__Lactobacillales|f__Lactobacillaceae|g__Lactobacillus|s__Lactobacillus_gasseri	2|1239|91061|186826|33958|1578|1596	0	0	0	0	0	0	0	0	0	0	0	0	0	0	0	0	0	0	0	0	0	0	0	0.02143	0	0	0	0	0	0	0	0	0	0	0	0	0	0	0	0.29621	0	0	0	0	0	0	0	0
k__Bacteria|p__Firmicutes|c__Bacilli|o__Lactobacillales|f__Lactobacillaceae|g__Lactobacillus|s__Lactobacillus_helveticus	2|1239|91061|186826|33958|1578|1587	0	0	0	0	0	0	0	0	0	0	0	0	0	0	0	0	0	0	0	0	0	0	0	0	0	0	0	0	0	0	0	0	0	0	0	0	0	0	0	0	0	0	0	0	0	0	0	0
k__Bacteria|p__Firmicutes|c__Bacilli|o__Lactobacillales|f__Lactobacillaceae|g__Lactobacillus|s__Lactobacillus_kalixensis	2|1239|91061|186826|33958|1578|227944	0	0	0	0	0	0	0	0	0	0	0	0	0	0	0	0	0	0	0	0	0	0	0	0	0	0	0	0	0	0	0	0	0	0	0	0	0	0	0	0	0	0	0	0	0	0	0	0
k__Bacteria|p__Firmicutes|c__Bacilli|o__Lactobacillales|f__Lactobacillaceae|g__Lactobacillus|s__Lactobacillus_mucosae	2|1239|91061|186826|33958|1578|97478	0	0	0	0	0	0	0	0	0	0	0	0	0	0	0	0	0	0	0	0	0	0	0	0	0	0	0	0	0	0	0	0	0	0	0	0	0	0	0	0	0	0	0	0	0	0	0	0
k__Bacteria|p__Firmicutes|c__Bacilli|o__Lactobacillales|f__Lactobacillaceae|g__Lactobacillus|s__Lactobacillus_oris	2|1239|91061|186826|33958|1578|1632	0	0	0	0	0	0	0	0	0	0	0	0	0	0	0	0	0	0	0	0	0	0	0	0	0	0	0	0	0	0	0	0	0	0	0	0	0	0	0	0	0	0	0	0	0	0	0	0
k__Bacteria|p__Firmicutes|c__Bacilli|o__Lactobacillales|f__Lactobacillaceae|g__Lactobacillus|s__Lactobacillus_paragasseri	2|1239|91061|186826|33958|1578|2107999	0	0	0	0	0	0	0	0	0	0	0	0	0	0	0	0	0	0	0	0	0	0	0	0.08613	0	0	0	0	0	0	0	0	0	0	0	0	0	0	0	4.86212	0	0	0	0	0	0	0	0
k__Bacteria|p__Firmicutes|c__Bacilli|o__Lactobacillales|f__Lactobacillaceae|g__Lactobacillus|s__Lactobacillus_plantarum	2|1239|91061|186826|33958|1578|1590	0	0	0	0	0	0	0	0	0	0	0	0	0	0	0	0	0	0	0	0	0	0	0	0	0	0	0	0	0	0	0	0	0	0	0	0	0	0	0	0.25252	0	0	0	0	0	0	0	0
k__Bacteria|p__Firmicutes|c__Bacilli|o__Lactobacillales|f__Lactobacillaceae|g__Lactobacillus|s__Lactobacillus_pontis	2|1239|91061|186826|33958|1578|35787	0	0	0	0	0	0	0	0	0	0	0	0	0	0	0	0	0	0	0	0	0	0	0	0	0	0	0	0	0	0	0	0	0	0	0	0	0	0	0	0	0	0	0	0	0	0	0	0
k__Bacteria|p__Firmicutes|c__Bacilli|o__Lactobacillales|f__Lactobacillaceae|g__Lactobacillus|s__Lactobacillus_reuteri	2|1239|91061|186826|33958|1578|1598	0	0	0	0	0	0	0	0	0	0	0	0	0	0	0	0	0	0	0	0	0	0	0	0	0	0	0	0	0	0	0	0	0	0	0	0	0	0	0	0	0	0	0	0	0	0	0	0
k__Bacteria|p__Firmicutes|c__Bacilli|o__Lactobacillales|f__Lactobacillaceae|g__Lactobacillus|s__Lactobacillus_rhamnosus	2|1239|91061|186826|33958|1578|47715	0	0	0	0	0	8.10414	0	0	0	0	0	0	0	0	0	0	0	0	0	0	0	0	0	0.34974	0	0	0	0	0	0	0	0	0	0	0	0	0	0	0	0.04163	0	0	0	0	0	0	0	0
k__Bacteria|p__Firmicutes|c__Bacilli|o__Lactobacillales|f__Lactobacillaceae|g__Lactobacillus|s__Lactobacillus_salivarius	2|1239|91061|186826|33958|1578|1624	0	0	0	0	0	0	0	0	0	0	0	0	0	0	0	0	0	0	0	0	0	0	0	0	0	0	0	0	0	0	0	0	0	0	0	0	0	0	0	0	0	0	0	0	0	0	0	0
k__Bacteria|p__Firmicutes|c__Bacilli|o__Lactobacillales|f__Lactobacillaceae|g__Lactobacillus|s__Lactobacillus_vaginalis	2|1239|91061|186826|33958|1578|1633	0	0	0	0	0	1.52195	0	0	0	0	0	0	0	0	0	0	0	0	0	0	0	0	0	1.0915	0	0	0	0	0	0	0	0	0	0	0	0	0	0	0	0	0	0	0	0	0	0	0	0
k__Bacteria|p__Firmicutes|c__Bacilli|o__Lactobacillales|f__Leuconostocaceae	2|1239|91061|186826|81850	0	0	0	0	0	0	0	0	0	0	0	0	0	0	0	0	0	0	0	0	0	0	0	0	0	0	0	0	0	0	0	0	0	0	0	0	0	0	0	0.02672	0	0	0	0	0	0	0	0
k__Bacteria|p__Firmicutes|c__Bacilli|o__Lactobacillales|f__Leuconostocaceae|g__Leuconostoc	2|1239|91061|186826|81850|1243	0	0	0	0	0	0	0	0	0	0	0	0	0	0	0	0	0	0	0	0	0	0	0	0	0	0	0	0	0	0	0	0	0	0	0	0	0	0	0	0	0	0	0	0	0	0	0	0
k__Bacteria|p__Firmicutes|c__Bacilli|o__Lactobacillales|f__Leuconostocaceae|g__Leuconostoc|s__Leuconostoc_gelidum	2|1239|91061|186826|81850|1243|1244	0	0	0	0	0	0	0	0	0	0	0	0	0	0	0	0	0	0	0	0	0	0	0	0	0	0	0	0	0	0	0	0	0	0	0	0	0	0	0	0	0	0	0	0	0	0	0	0
k__Bacteria|p__Firmicutes|c__Bacilli|o__Lactobacillales|f__Leuconostocaceae|g__Weissella	2|1239|91061|186826|81850|46255	0	0	0	0	0	0	0	0	0	0	0	0	0	0	0	0	0	0	0	0	0	0	0	0	0	0	0	0	0	0	0	0	0	0	0	0	0	0	0	0.02672	0	0	0	0	0	0	0	0
k__Bacteria|p__Firmicutes|c__Bacilli|o__Lactobacillales|f__Leuconostocaceae|g__Weissella|s__Weissella_confusa	2|1239|91061|186826|81850|46255|1583	0	0	0	0	0	0	0	0	0	0	0	0	0	0	0	0	0	0	0	0	0	0	0	0	0	0	0	0	0	0	0	0	0	0	0	0	0	0	0	0.02672	0	0	0	0	0	0	0	0
k__Bacteria|p__Firmicutes|c__Bacilli|o__Lactobacillales|f__Streptococcaceae	2|1239|91061|186826|1300	28.3707	17.8498	16.4751	26.0014	20.8638	2.08975	0	1.06961	0	2.42788	93.4276	0.07444	30.1222	0	0.70623	0.99771	0	14.2502	11.5154	43.7692	15.6025	0	12.6508	38.3694	0.55878	15.1594	11.912	8.63063	4.31626	4.71829	7.07844	5.0255	2.81101	11.3556	6.66673	0.65101	1.28068	1.35448	0	2.16521	25.2231	1.60298	29.8398	79.9884	3.75183	11.0274	6.53232	1.11184
k__Bacteria|p__Firmicutes|c__Bacilli|o__Lactobacillales|f__Streptococcaceae|g__Lactococcus	2|1239|91061|186826|1300|1357	0	0	0	0	0	0	0	0	0	0	0	0	0	0	0	0	0	0	0	0	0	0	0	0	0	0	0	0	0	0	0	0	0	0	0	0	0	0	0	0	0	0	0	0	0	0	0	0
k__Bacteria|p__Firmicutes|c__Bacilli|o__Lactobacillales|f__Streptococcaceae|g__Lactococcus|s__Lactococcus_lactis	2|1239|91061|186826|1300|1357|1358	0	0	0	0	0	0	0	0	0	0	0	0	0	0	0	0	0	0	0	0	0	0	0	0	0	0	0	0	0	0	0	0	0	0	0	0	0	0	0	0	0	0	0	0	0	0	0	0
k__Bacteria|p__Firmicutes|c__Bacilli|o__Lactobacillales|f__Streptococcaceae|g__Streptococcus	2|1239|91061|186826|1300|1301	28.3707	17.8498	16.4751	26.0014	20.8638	2.08975	0	1.06961	0	2.42788	93.4276	0.07444	30.1222	0	0.70623	0.99771	0	14.2502	11.5154	43.7692	15.6025	0	12.6508	38.3694	0.55878	15.1594	11.912	8.63063	4.31626	4.71829	7.07844	5.0255	2.81101	11.3556	6.66673	0.65101	1.28068	1.35448	0	2.16521	25.2231	1.60298	29.8398	79.9884	3.75183	11.0274	6.53232	1.11184
k__Bacteria|p__Firmicutes|c__Bacilli|o__Lactobacillales|f__Streptococcaceae|g__Streptococcus|s__Streptococcus_agalactiae	2|1239|91061|186826|1300|1301|1311	0	0	0	0	0	0	0	0	0	0	0	0	0	0	0	0	0	0	0	0	0	0	0	0	0	0	0	0.06673	0	0	0	0	0	0	0	0	0	0	0	0	0	0	0	0	0	0	0	0
k__Bacteria|p__Firmicutes|c__Bacilli|o__Lactobacillales|f__Streptococcaceae|g__Streptococcus|s__Streptococcus_anginosus_group	2|1239|91061|186826|1300|1301|671232	0.07359	0.04699	0.27634	0	0.0634	0.06413	0	0	0	0	0	0	0	0	0	0	0	0.18713	0	0	0	0	0.08549	0	0	0	0.05672	0	0	0.34219	0	0	0	0	0	0	0	0	0	0.84232	0	0	0.04031	0	1.13278	0	0.5618	0.03653
k__Bacteria|p__Firmicutes|c__Bacilli|o__Lactobacillales|f__Streptococcaceae|g__Streptococcus|s__Streptococcus_australis	2|1239|91061|186826|1300|1301|113107	0.16026	0.19189	0.36322	0	1.07718	0	0	0	0	0	0	0	0	0	0	0	0	0	0.27235	0	0	0	0.38339	0	0	0	0.2334	0.05114	0	0	0	0	0	3.76892	0	0	0	0	0	0	0	0	0	0	0	0.22356	0	0
k__Bacteria|p__Firmicutes|c__Bacilli|o__Lactobacillales|f__Streptococcaceae|g__Streptococcus|s__Streptococcus_cristatus	2|1239|91061|186826|1300|1301|45634	0.93742	0.15552	0.74691	0.03139	0.15965	0	0	0	0	0	0	0	0	0	0.05768	0	0	0	0	0	0	0	0	0	0.19098	0	0.32353	0.03879	0	0.10327	0	0.19796	0.50521	1.36734	0.29599	0.18132	0	0	0	0	0	0	0	0	0	0	1.67124	0
k__Bacteria|p__Firmicutes|c__Bacilli|o__Lactobacillales|f__Streptococcaceae|g__Streptococcus|s__Streptococcus_gordonii	2|1239|91061|186826|1300|1301|1302	0.58458	0.15723	0.12264	0.02893	0.22583	0.32108	0	0	0	0	0	0	0	0	0.15754	0	0	0	0.07205	0	0.88558	0	0.08172	0	0.04763	0.12441	0	0.27513	0	0.31159	0	1.07519	0.02479	0	0	0	0	0.08015	0	0.00954	0.33088	0.0189	0.32598	0	0	0	0.67811	0
k__Bacteria|p__Firmicutes|c__Bacilli|o__Lactobacillales|f__Streptococcaceae|g__Streptococcus|s__Streptococcus_infantis	2|1239|91061|186826|1300|1301|68892	1.78256	1.53807	1.29623	0.09939	7.65844	0	0	0.44724	0	0	0	0	0.0335	0	0	0.074	0	0	1.67127	2.42694	1.02637	0	5.64747	0.48846	0	0.00921	1.00758	1.46643	0	2.5719	0.32497	0	0	4.89591	0	0.15071	0	0	0	0	8.92479	0	0	0.54305	0.38493	3.3572	0	0
k__Bacteria|p__Firmicutes|c__Bacilli|o__Lactobacillales|f__Streptococcaceae|g__Streptococcus|s__Streptococcus_massiliensis	2|1239|91061|186826|1300|1301|313439	0	0	0	0	0	0	0	0	0	0	0	0	0	0	0	0	0	0	0	0	0	0	0	0	0	0	0	0	0	0	0	0	0	0	0	0	0	0	0	0	0	0	0	0	0	0	0	0
k__Bacteria|p__Firmicutes|c__Bacilli|o__Lactobacillales|f__Streptococcaceae|g__Streptococcus|s__Streptococcus_milleri	2|1239|91061|186826|1300|1301|33040	0	0	0.12081	0	0	0	0	0	0	0.04313	0	0	0	0	0	0	0	0	0	0	0	0	0	0	0	0	0.24737	0	0	0	0	0	0	0	0	0	0	0	0	0.04357	0	0	0	0	0	0	0.80562	0
k__Bacteria|p__Firmicutes|c__Bacilli|o__Lactobacillales|f__Streptococcaceae|g__Streptococcus|s__Streptococcus_mitis	2|1239|91061|186826|1300|1301|28037	2.52327	0.36629	1.33218	0.0373	1.3174	0	0	0.16522	0	0.22822	0	0	0.34691	0	0	0.81053	0	11.1584	2.23216	10.9684	0.2132	0	4.15597	0.33346	0.29922	0.04143	7.7023	1.18275	0.60866	0	2.66078	1.18817	0	0	0.0761	0	1.28068	0.10033	0	0	0	0	7.05098	0	0.85046	0.54896	0	0
k__Bacteria|p__Firmicutes|c__Bacilli|o__Lactobacillales|f__Streptococcaceae|g__Streptococcus|s__Streptococcus_mutans	2|1239|91061|186826|1300|1301|1309	0.25045	0.03479	0.38705	0.0046	0.00345	0.12834	0	0	0	0	0	0	0	0	0	0	0	0	0	0	0	0	0.35513	0	0	0	0	0	0	0	0	0	0	0	0	0	0	0	0	0	0	0	0	0	0	0	0	0
k__Bacteria|p__Firmicutes|c__Bacilli|o__Lactobacillales|f__Streptococcaceae|g__Streptococcus|s__Streptococcus_oralis	2|1239|91061|186826|1300|1301|1303	1.80096	0.19975	0.76184	0.21489	1.32259	0.0296	0	0	0	0.08201	2.60315	0	0.18265	0	0	0	0	0.34878	1.41064	7.47919	0.52508	0	0.88998	0.12394	0.02095	0.67968	0.90835	0.38012	0	0.02007	4.03911	1.11573	0	0.40641	0.30106	0	0	0.30672	0	0.27947	1.42503	0.21718	8.79829	0	0.31132	0.93345	1.57589	0
k__Bacteria|p__Firmicutes|c__Bacilli|o__Lactobacillales|f__Streptococcaceae|g__Streptococcus|s__Streptococcus_parasanguinis	2|1239|91061|186826|1300|1301|1318	7.5807	7.4009	4.02037	17.5328	3.888	0.84721	0	0.45715	0	2.07452	90.8245	0.07444	16.8857	0	0.491	0	0	0.80076	2.75253	15.1936	9.86686	0	0.04306	36.4808	0	4.61361	0.10014	3.61223	3.7076	0.93177	0.05358	1.26111	2.09616	0	5.02512	0	0	0.79763	0	0.50288	2.7005	1.36509	0	19.7848	0.54786	0	0.86773	1.07531
k__Bacteria|p__Firmicutes|c__Bacilli|o__Lactobacillales|f__Streptococcaceae|g__Streptococcus|s__Streptococcus_peroris	2|1239|91061|186826|1300|1301|68891	0	0	0.05832	0	0	0	0	0	0	0	0	0	0	0	0	0	0	0	0.08371	0	0	0	0	0	0	0	0	0	0	0	0	0	0	0	0	0	0	0	0	0	0	0	0	0	0	0	0	0
k__Bacteria|p__Firmicutes|c__Bacilli|o__Lactobacillales|f__Streptococcaceae|g__Streptococcus|s__Streptococcus_pneumoniae	2|1239|91061|186826|1300|1301|1313	0	0	0	0	0	0	0	0	0	0	0	0	0	0	0	0.11318	0	0	0	0	0	0	0	0	0	0	0	0	0	0	0	0	0	0	0	0	0	0	0	0	0	0	0	0	0	0	0	0
k__Bacteria|p__Firmicutes|c__Bacilli|o__Lactobacillales|f__Streptococcaceae|g__Streptococcus|s__Streptococcus_pseudopneumoniae	2|1239|91061|186826|1300|1301|257758	0.02502	0.01172	0	0	0.13124	0	0	0	0	0	0	0	0	0	0	0	0	0	0	0	0	0	0	0	0	0	0.11566	0	0	0	0	0	0	0	0	0	0	0	0	0	0	0	0	0	0	0	0	0
k__Bacteria|p__Firmicutes|c__Bacilli|o__Lactobacillales|f__Streptococcaceae|g__Streptococcus|s__Streptococcus_salivarius	2|1239|91061|186826|1300|1301|1304	9.30692	6.9056	4.57713	5.13382	2.58434	0.59543	0	0	0	0	0	0	12.6734	0	0	0	0	0.78613	2.74417	0	2.84891	0	0	0.41336	0	0.39184	0	1.4415	0	0.29195	0	0.11786	0.18485	0.7021	0	0	0	0.03134	0	0.29797	7.59378	0.00181	0	59.5923	0.22548	3.23948	0	0
k__Bacteria|p__Firmicutes|c__Bacilli|o__Lactobacillales|f__Streptococcaceae|g__Streptococcus|s__Streptococcus_salivarius_CAG_79	2|1239|91061|186826|1300|1301|1263109	0	0	0	0	0	0.10395	0	0	0	0	0	0	0	0	0	0	0	0	0	0	0	0	0	0	0	0	0	0	0	0	0	0	0	0	0	0	0	0	0	0	0	0	0	0	0	0	0	0
k__Bacteria|p__Firmicutes|c__Bacilli|o__Lactobacillales|f__Streptococcaceae|g__Streptococcus|s__Streptococcus_sanguinis	2|1239|91061|186826|1300|1301|1305	2.04951	0.34611	1.59278	0.04404	0.40553	0	0	0	0	0	0	0	0	0	0	0	0	0.15194	0	7.57931	0	0	0.38604	0	0	9.19513	0.79698	0	0	0.08036	0	0	0	0	0.96847	0	0	0	0	0	4.14777	0	8.26921	0	0	0	0	0
k__Bacteria|p__Firmicutes|c__Bacilli|o__Lactobacillales|f__Streptococcaceae|g__Streptococcus|s__Streptococcus_sinensis	2|1239|91061|186826|1300|1301|176090	0	0	0	0	0	0	0	0	0	0	0	0	0	0	0	0	0	0	0	0	0	0	0	0	0	0	0	0	0	0	0	0	0	0	0	0.02046	0	0	0	0	0	0	0	0	0.29901	0	0.37192	0
k__Bacteria|p__Firmicutes|c__Bacilli|o__Lactobacillales|f__Streptococcaceae|g__Streptococcus|s__Streptococcus_sp_A12	2|1239|91061|186826|1300|1301|1759399	0.07988	0.17371	0.13485	0	1.05921	0	0	0	0	0	0	0	0	0	0	0	0	0	0.27652	0	0	0	0.53318	0	0	0	0	0.08096	0	0	0	0	0	0.08768	0	0.29851	0	0	0	0	0	0	0	0	0	2.72481	0	0
k__Bacteria|p__Firmicutes|c__Bacilli|o__Lactobacillales|f__Streptococcaceae|g__Streptococcus|s__Streptococcus_sp_F0442	2|1239|91061|186826|1300|1301|999425	0.35906	0.14684	0.23384	2.84324	0	0	0	0	0	0	0	0	0	0	0	0	0	0	0	0.12175	0	0	0	0.41003	0	0	0	0	0	0.03215	0	0	0	0	0	0	0	0	0	0	0	0	0	0	0	0	0	0
k__Bacteria|p__Firmicutes|c__Bacilli|o__Lactobacillales|f__Streptococcaceae|g__Streptococcus|s__Streptococcus_sp_HMSC034E03	2|1239|91061|186826|1300|1301|1739309	0.06957	0.05027	0.04308	0	0.21102	0	0	0	0	0	0	0	0	0	0	0	0	0	0	0	0	0	0	0	0	0	0	0	0	0	0	0	0	0	0	0	0	0	0	0	0	0	0	0	0	0	0	0
k__Bacteria|p__Firmicutes|c__Bacilli|o__Lactobacillales|f__Streptococcaceae|g__Streptococcus|s__Streptococcus_sp_HMSC067H01	2|1239|91061|186826|1300|1301|1739491	0.07842	0.04808	0.03447	0	0.37541	0	0	0	0	0	0	0	0	0	0	0	0	0	0	0	0	0	0	0	0	0	0.13717	0	0	0	0	0	0	0.04415	0	0	0	0	0	0	0.10034	0	0	0	0	0	0	0
k__Bacteria|p__Firmicutes|c__Bacilli|o__Lactobacillales|f__Streptococcaceae|g__Streptococcus|s__Streptococcus_sp_HMSC070B10	2|1239|91061|186826|1300|1301|1715092	0	0	0	0	0	0	0	0	0	0	0	0	0	0	0	0	0	0	0	0	0	0	0	0.11934	0	0	0	0	0	0	0	0.06948	0	0	0	0	0	0	0	0	0	0	0	0	0	0	0	0
k__Bacteria|p__Firmicutes|c__Bacilli|o__Lactobacillales|f__Streptococcaceae|g__Streptococcus|s__Streptococcus_sp_HMSC071D03	2|1239|91061|186826|1300|1301|1739341	0.01597	0	0	0	0.06052	0	0	0	0	0	0	0	0	0	0	0	0	0	0	0	0	0	0	0	0	0	0.03679	0	0	0	0	0	0	0.05484	0	0	0	0	0	0	0	0	0	0.06832	0	0	0	0
k__Bacteria|p__Firmicutes|c__Bacilli|o__Lactobacillales|f__Streptococcaceae|g__Streptococcus|s__Streptococcus_sp_HPH0090	2|1239|91061|186826|1300|1301|1203590	0.0106	0	0	0	0.12091	0	0	0	0	0	0	0	0	0	0	0	0	0	0	0	0.23654	0	0.0894	0	0	0	0	0	0	0.03304	0	0	0	0	0	0	0	0	0	0	0	0	0	0	0	0	0	0
k__Bacteria|p__Firmicutes|c__Bacilli|o__Lactobacillales|f__Streptococcaceae|g__Streptococcus|s__Streptococcus_sp_M334	2|1239|91061|186826|1300|1301|563038	0	0	0	0	0	0	0	0	0	0	0	0	0	0	0	0	0	0	0	0	0	0	0	0	0	0	0	0	0	0	0	0	0	0	0	0	0	0	0	0	0	0	0	0	0	0	0	0
k__Bacteria|p__Firmicutes|c__Bacilli|o__Lactobacillales|f__Streptococcaceae|g__Streptococcus|s__Streptococcus_sp_NLAE_zl_C503	2|1239|91061|186826|1300|1301|1855327	0	0	0	0	0	0	0	0	0	0	0	0	0	0	0	0	0	0	0	0	0	0	0	0	0	0	0	0.03484	0	0	0	0	0	0	0	0	0	0	0	0	0	0	0	0	0	0	0	0
k__Bacteria|p__Firmicutes|c__Bacilli|o__Lactobacillales|f__Streptococcaceae|g__Streptococcus|s__Streptococcus_sp_SK643	2|1239|91061|186826|1300|1301|1095727	0	0	0	0	0	0	0	0	0	0	0	0	0	0	0	0	0	0	0	0	0	0	0	0	0	0	0	0	0	0	0	0	0	0	0	0	0	0	0	0	0	0	0	0	0	0	0	0
k__Bacteria|p__Firmicutes|c__Bacilli|o__Lactobacillales|f__Streptococcaceae|g__Streptococcus|s__Streptococcus_sp_oral_taxon_056	2|1239|91061|186826|1300|1301|712620	0	0	0	0	0	0	0	0	0	0	0	0	0	0	0	0	0	0	0	0	0	0	0	0	0	0	0	0	0	0	0	0	0	0	0	0	0	0	0	0	0	0	0	0	0	0	0	0
k__Bacteria|p__Firmicutes|c__Bacilli|o__Lactobacillales|f__Streptococcaceae|g__Streptococcus|s__Streptococcus_sp_oral_taxon_058	2|1239|91061|186826|1300|1301|712622	0	0	0	0	0	0	0	0	0	0	0	0	0	0	0	0	0	0	0	0	0	0	0	0	0	0	0	0	0	0	0	0	0	0	0	0	0	0	0	0	0	0	0	0	0	0	0	0
k__Bacteria|p__Firmicutes|c__Bacilli|o__Lactobacillales|f__Streptococcaceae|g__Streptococcus|s__Streptococcus_thermophilus	2|1239|91061|186826|1300|1301|1308	0	0	0	0	0	0	0	0	0	0	0	0	0	0	0	0	0	0	0	0	0	0	0	0	0	0	0	0	0	0	0	0	0	0	0	0	0	0	0	0	0	0	5.355	0	0	0	0	0
k__Bacteria|p__Firmicutes|c__Bacilli|o__Lactobacillales|f__Streptococcaceae|g__Streptococcus|s__Streptococcus_vestibularis	2|1239|91061|186826|1300|1301|1343	0.68193	0.07607	0.37311	0.03103	0.13103	0	0	0	0	0	0	0	0	0	0	0	0	0.81712	0	0	0	0	0	0	0	0.10411	0.24598	0	0	0	0	0	0	0.02824	0	0	0	0.03831	0	0.16093	0	0	0	0	0	0	0	0
k__Bacteria|p__Firmicutes|c__Bacilli|o__Lactobacillales|f__Streptococcaceae|g__Streptococcus|s__Streptococcus_viridans	2|1239|91061|186826|1300|1301|78535	0	0	0	0	0.06867	0	0	0	0	0	0	0	0	0	0	0	0	0	0	0	0	0	0	0	0	0	0	0	0	0	0	0	0	0	0	0	0	0	0	0.02852	0	0	0	0	0	0	0	0
k__Bacteria|p__Firmicutes|c__Clostridia	2|1239|186801	1.60229	2.3315	2.08549	2.53646	1.19828	0	0	2.98661	0	5.29232	0	5.46729	0.52476	0	0.11293	0.94014	0	1.2587	2.62352	0.6554	0	0	1.43793	0.15019	0.94161	0.55889	5.78654	3.3633	0	0.53909	0.13939	1.90166	0.35945	0.81859	1.50727	0.94214	1.51695	0.33816	0	11.579	0.91497	1.15038	0	0.19255	11.9545	2.33775	0.7154	1.4666
k__Bacteria|p__Firmicutes|c__Clostridia|o__Clostridiales	2|1239|186801|186802	1.60229	2.3315	2.08549	2.53646	1.19828	0	0	2.98661	0	5.29232	0	5.46729	0.52476	0	0.11293	0.94014	0	1.2587	2.62352	0.6554	0	0	1.43793	0.15019	0.94161	0.55889	5.78654	3.3633	0	0.53909	0.13939	1.90166	0.35945	0.81859	1.50727	0.94214	1.51695	0.33816	0	11.579	0.91497	1.15038	0	0.19255	11.9545	2.33775	0.7154	1.4666
k__Bacteria|p__Firmicutes|c__Clostridia|o__Clostridiales|f__Clostridiales_Family_XIII_Incertae_Sedis	2|1239|186801|186802|543314	0.42025	0.6676	0.99936	2.24533	0.65333	0	0	0.01141	0	0	0	0	0.13383	0	0	0	0	0.33762	0.40927	0	0	0	0.04352	0	0	0.39773	3.00818	2.29093	0	0.08719	0	0	0	0	0	0	0	0	0	3.12773	0.11082	0.48248	0	0	1.22021	0	0.7154	0
k__Bacteria|p__Firmicutes|c__Clostridia|o__Clostridiales|f__Clostridiales_Family_XIII_Incertae_Sedis|g__Clostridiales_Family_XIII_Incertae_Sedis_unclassified	2|1239|186801|186802|543314|	0.26022	0.24072	0.77314	1.13208	0.22803	0	0	0	0	0	0	0	0	0	0	0	0	0.33762	0.40927	0	0	0	0	0	0	0.39489	2.36209	1.34304	0	0.06235	0	0	0	0	0	0	0	0	0	2.96657	0.11082	0.2054	0	0	0	0	0.7154	0
k__Bacteria|p__Firmicutes|c__Clostridia|o__Clostridiales|f__Clostridiales_Family_XIII_Incertae_Sedis|g__Clostridiales_Family_XIII_Incertae_Sedis_unclassified|s__Eubacterium_brachy	2|1239|186801|186802|543314||35517	0.19997	0.02441	0.59347	0	0.05776	0	0	0	0	0	0	0	0	0	0	0	0	0.33762	0.40927	0	0	0	0	0	0	0	0	0.06097	0	0	0	0	0	0	0	0	0	0	0	1.52947	0.11082	0	0	0	0	0	0	0
k__Bacteria|p__Firmicutes|c__Clostridia|o__Clostridiales|f__Clostridiales_Family_XIII_Incertae_Sedis|g__Clostridiales_Family_XIII_Incertae_Sedis_unclassified|s__Eubacterium_infirmum	2|1239|186801|186802|543314||56774	0	0.00157	0.06018	0	0.00571	0	0	0	0	0	0	0	0	0	0	0	0	0	0	0	0	0	0	0	0	0	0.19902	0.12706	0	0	0	0	0	0	0	0	0	0	0	0.83779	0	0	0	0	0	0	0	0
k__Bacteria|p__Firmicutes|c__Clostridia|o__Clostridiales|f__Clostridiales_Family_XIII_Incertae_Sedis|g__Clostridiales_Family_XIII_Incertae_Sedis_unclassified|s__Eubacterium_minutum	2|1239|186801|186802|543314||76124	0	0	0	0	0	0	0	0	0	0	0	0	0	0	0	0	0	0	0	0	0	0	0	0	0	0	0	0	0	0	0	0	0	0	0	0	0	0	0	0.07523	0	0	0	0	0	0	0	0
k__Bacteria|p__Firmicutes|c__Clostridia|o__Clostridiales|f__Clostridiales_Family_XIII_Incertae_Sedis|g__Clostridiales_Family_XIII_Incertae_Sedis_unclassified|s__Eubacterium_nodatum	2|1239|186801|186802|543314||35518	0.05248	0	0.05577	0	0.0316	0	0	0	0	0	0	0	0	0	0	0	0	0	0	0	0	0	0	0	0	0	0.01052	0	0	0.06235	0	0	0	0	0	0	0	0	0	0.4465	0	0.2054	0	0	0	0	0.02515	0
k__Bacteria|p__Firmicutes|c__Clostridia|o__Clostridiales|f__Clostridiales_Family_XIII_Incertae_Sedis|g__Clostridiales_Family_XIII_Incertae_Sedis_unclassified|s__Eubacterium_saphenum	2|1239|186801|186802|543314||51123	0	0	0	0	0	0	0	0	0	0	0	0	0	0	0	0	0	0	0	0	0	0	0	0	0	0	0	0.00189	0	0	0	0	0	0	0	0	0	0	0	0.07758	0	0	0	0	0	0	0.69025	0
k__Bacteria|p__Firmicutes|c__Clostridia|o__Clostridiales|f__Clostridiales_Family_XIII_Incertae_Sedis|g__Clostridiales_Family_XIII_Incertae_Sedis_unclassified|s__Eubacterium_sulci	2|1239|186801|186802|543314||143393	0.00777	0.21474	0.06373	1.13208	0.13296	0	0	0	0	0	0	0	0	0	0	0	0	0	0	0	0	0	0	0	0	0.39489	2.15255	1.15312	0	0	0	0	0	0	0	0	0	0	0	0	0	0	0	0	0	0	0	0
k__Bacteria|p__Firmicutes|c__Clostridia|o__Clostridiales|f__Clostridiales_Family_XIII_Incertae_Sedis|g__Mogibacterium	2|1239|186801|186802|543314|86331	0.16003	0.42687	0.22621	1.11325	0.4253	0	0	0.01141	0	0	0	0	0.13383	0	0	0	0	0	0	0	0	0	0.04352	0	0	0.00284	0.6461	0.94789	0	0.02484	0	0	0	0	0	0	0	0	0	0.16117	0	0.27708	0	0	1.22021	0	0	0
k__Bacteria|p__Firmicutes|c__Clostridia|o__Clostridiales|f__Clostridiales_Family_XIII_Incertae_Sedis|g__Mogibacterium|s__Mogibacterium_diversum	2|1239|186801|186802|543314|86331|114527	0.14598	0.42687	0.16927	1.11325	0.42424	0	0	0.01141	0	0	0	0	0.13383	0	0	0	0	0	0	0	0	0	0.04352	0	0	0.00284	0.4812	0.94789	0	0	0	0	0	0	0	0	0	0	0	0.04852	0	0.05627	0	0	0.17023	0	0	0
k__Bacteria|p__Firmicutes|c__Clostridia|o__Clostridiales|f__Clostridiales_Family_XIII_Incertae_Sedis|g__Mogibacterium|s__Mogibacterium_pumilum	2|1239|186801|186802|543314|86331|86332	0	0	0	0	0.00106	0	0	0	0	0	0	0	0	0	0	0	0	0	0	0	0	0	0	0	0	0	0.11742	0	0	0	0	0	0	0	0	0	0	0	0	0	0	0	0	0	0	0	0	0
k__Bacteria|p__Firmicutes|c__Clostridia|o__Clostridiales|f__Clostridiales_Family_XIII_Incertae_Sedis|g__Mogibacterium|s__Mogibacterium_timidum	2|1239|186801|186802|543314|86331|35519	0.01404	0	0.05695	0	0	0	0	0	0	0	0	0	0	0	0	0	0	0	0	0	0	0	0	0	0	0	0.04748	0	0	0.02484	0	0	0	0	0	0	0	0	0	0.11264	0	0.22081	0	0	1.04998	0	0	0
k__Bacteria|p__Firmicutes|c__Clostridia|o__Clostridiales|f__Eubacteriaceae	2|1239|186801|186802|186806	0	0	0	0	0	0	0	0	0	0	0	0	0	0	0	0	0	0	0	0	0	0	0	0	0	0	0	0	0	0.01903	0	0	0	0	0	0	0	0	0	4.92407	0	0	0	0	0	0	0	0
k__Bacteria|p__Firmicutes|c__Clostridia|o__Clostridiales|f__Eubacteriaceae|g__Pseudoramibacter	2|1239|186801|186802|186806|113286	0	0	0	0	0	0	0	0	0	0	0	0	0	0	0	0	0	0	0	0	0	0	0	0	0	0	0	0	0	0.01903	0	0	0	0	0	0	0	0	0	4.92407	0	0	0	0	0	0	0	0
k__Bacteria|p__Firmicutes|c__Clostridia|o__Clostridiales|f__Eubacteriaceae|g__Pseudoramibacter|s__Pseudoramibacter_alactolyticus	2|1239|186801|186802|186806|113286|113287	0	0	0	0	0	0	0	0	0	0	0	0	0	0	0	0	0	0	0	0	0	0	0	0	0	0	0	0	0	0.01903	0	0	0	0	0	0	0	0	0	4.92407	0	0	0	0	0	0	0	0
k__Bacteria|p__Firmicutes|c__Clostridia|o__Clostridiales|f__Lachnospiraceae	2|1239|186801|186802|186803	1.18204	1.66391	0.98324	0.29113	0.49331	0	0	2.9752	0	5.29232	0	5.46729	0.39093	0	0.11293	0.94014	0	0.92108	2.21425	0.6554	0	0	1.39441	0.15019	0.94161	0.16116	2.22948	1.03208	0	0.38811	0.13939	1.90166	0.35945	0.81859	1.50727	0.94214	1.51695	0.33816	0	3.45355	0.7479	0.66789	0	0.19255	10.7343	2.33775	0	1.4666
k__Bacteria|p__Firmicutes|c__Clostridia|o__Clostridiales|f__Lachnospiraceae|g__Catonella	2|1239|186801|186802|186803|43996	0.02008	0	0.03159	0	0.00506	0	0	0	0	0	0	0	0	0	0	0	0	0	0	0	0	0	0.02435	0	0	0	0	0.00204	0	0	0	0	0	0	0	0	0	0	0	0	0	0	0	0	0	1.18271	0	0
k__Bacteria|p__Firmicutes|c__Clostridia|o__Clostridiales|f__Lachnospiraceae|g__Catonella|s__Catonella_morbi	2|1239|186801|186802|186803|43996|43997	0.02008	0	0.03159	0	0.00506	0	0	0	0	0	0	0	0	0	0	0	0	0	0	0	0	0	0.02435	0	0	0	0	0.00204	0	0	0	0	0	0	0	0	0	0	0	0	0	0	0	0	0	1.18271	0	0
k__Bacteria|p__Firmicutes|c__Clostridia|o__Clostridiales|f__Lachnospiraceae|g__Johnsonella	2|1239|186801|186802|186803|43994	0	0	0	0	0	0	0	0	0	0	0	0	0	0	0	0	0	0	0	0	0	0	0	0	0	0	0	0	0	0	0	0	0	0	0	0	0	0	0	0	0	0.05257	0	0	0	0	0	0
k__Bacteria|p__Firmicutes|c__Clostridia|o__Clostridiales|f__Lachnospiraceae|g__Johnsonella|s__Johnsonella_ignava	2|1239|186801|186802|186803|43994|43995	0	0	0	0	0	0	0	0	0	0	0	0	0	0	0	0	0	0	0	0	0	0	0	0	0	0	0	0	0	0	0	0	0	0	0	0	0	0	0	0	0	0.05257	0	0	0	0	0	0
k__Bacteria|p__Firmicutes|c__Clostridia|o__Clostridiales|f__Lachnospiraceae|g__Lachnoanaerobaculum	2|1239|186801|186802|186803|1164882	0.3879	0.35783	0.23855	0.08607	0.0851	0	0	0	0	0	0	0	0.00581	0	0	0	0	0	0.25576	0	0	0	0.30559	0	0	0	0.28151	0.02749	0	0.02444	0	0	0	0.40193	0	0	0	0	0	0	0	0.19978	0	0.13718	0	1.15504	0	0
k__Bacteria|p__Firmicutes|c__Clostridia|o__Clostridiales|f__Lachnospiraceae|g__Lachnoanaerobaculum|s__Lachnoanaerobaculum_saburreum	2|1239|186801|186802|186803|1164882|467210	0.3879	0.35783	0.23855	0.08607	0.0851	0	0	0	0	0	0	0	0.00581	0	0	0	0	0	0.25576	0	0	0	0.30559	0	0	0	0.00476	0.02749	0	0.02444	0	0	0	0.40193	0	0	0	0	0	0	0	0.19978	0	0.13718	0	1.15504	0	0
k__Bacteria|p__Firmicutes|c__Clostridia|o__Clostridiales|f__Lachnospiraceae|g__Lachnoanaerobaculum|s__Lachnoanaerobaculum_umeaense	2|1239|186801|186802|186803|1164882|617123	0	0	0	0	0	0	0	0	0	0	0	0	0	0	0	0	0	0	0	0	0	0	0	0	0	0	0.27675	0	0	0	0	0	0	0	0	0	0	0	0	0	0	0	0	0	0	0	0	0
k__Bacteria|p__Firmicutes|c__Clostridia|o__Clostridiales|f__Lachnospiraceae|g__Lachnospiraceae_unclassified	2|1239|186801|186802|186803|	0	0	0.27441	0	0.0125	0	0	0	0	0	0	0	0	0	0	0.59911	0	0	0	0	0	0	0	0	0	0.0324	0.6767	0	0	0	0	0	0	0	0	0	0	0	0	0	0	0	0	0	7.42075	0	0	0
k__Bacteria|p__Firmicutes|c__Clostridia|o__Clostridiales|f__Lachnospiraceae|g__Lachnospiraceae_unclassified|s__Lachnospiraceae_bacterium_oral_taxon_096	2|1239|186801|186802|186803||712982	0	0	0.27441	0	0.0125	0	0	0	0	0	0	0	0	0	0	0.59911	0	0	0	0	0	0	0	0	0	0.0324	0.6767	0	0	0	0	0	0	0	0	0	0	0	0	0	0	0	0	0	7.42075	0	0	0
k__Bacteria|p__Firmicutes|c__Clostridia|o__Clostridiales|f__Lachnospiraceae|g__Oribacterium	2|1239|186801|186802|186803|265975	0.51399	0.67884	0.33081	0.1535	0.32389	0	0	0.0199	0	0.1768	0	0	0.07062	0	0.02405	0.34103	0	0.89309	0.28245	0.6554	0	0	1.03101	0.15019	0	0	1.13023	0.8343	0	0.05592	0	0.1977	0	0.41667	0.49646	0	0	0.31806	0	2.34475	0.7479	0.40261	0	0.05537	1.74473	0	0	1.4666
k__Bacteria|p__Firmicutes|c__Clostridia|o__Clostridiales|f__Lachnospiraceae|g__Oribacterium|s__Oribacterium_asaccharolyticum	2|1239|186801|186802|186803|265975|1501332	0.0239	0.04137	0	0	0	0	0	0	0	0	0	0	0.06147	0	0	0	0	0	0	0	0	0	0	0	0	0	0.02251	0.0428	0	0	0	0	0	0.00633	0	0	0	0	0	0	0	0	0	0	0	0	0	0
k__Bacteria|p__Firmicutes|c__Clostridia|o__Clostridiales|f__Lachnospiraceae|g__Oribacterium|s__Oribacterium_parvum	2|1239|186801|186802|186803|265975|1501329	0	0	0.11737	0	0.15921	0	0	0	0	0	0	0	0	0	0	0.34103	0	0	0	0	0	0	0	0	0	0	0.32275	0.52244	0	0	0	0	0	0	0.13141	0	0	0	0	0	0	0	0	0	1.3125	0	0	0
k__Bacteria|p__Firmicutes|c__Clostridia|o__Clostridiales|f__Lachnospiraceae|g__Oribacterium|s__Oribacterium_sinus	2|1239|186801|186802|186803|265975|237576	0.49009	0.62274	0.19602	0.1535	0.16468	0	0	0.0199	0	0	0	0	0	0	0	0	0	0	0.28245	0.6554	0	0	1.03101	0.15019	0	0	0.72857	0.26906	0	0	0	0	0	0.41033	0.36505	0	0	0.0118	0	0	0	0.03878	0	0.05537	0.43223	0	0	0
k__Bacteria|p__Firmicutes|c__Clostridia|o__Clostridiales|f__Lachnospiraceae|g__Oribacterium|s__Oribacterium_sp_oral_taxon_078	2|1239|186801|186802|186803|265975|652706	0	0.01473	0.01742	0	0	0	0	0	0	0.1768	0	0	0.00914	0	0.02405	0	0	0.89309	0	0	0	0	0	0	0	0	0.05639	0	0	0.05592	0	0.1977	0	0	0	0	0	0.30626	0	2.34475	0.7479	0.36384	0	0	0	0	0	1.4666
k__Bacteria|p__Firmicutes|c__Clostridia|o__Clostridiales|f__Lachnospiraceae|g__Shuttleworthia	2|1239|186801|186802|186803|177971	0	0.00999	0.03291	0	0	0	0	0	0	0.06977	0	1.31523	0	0	0	0	0	0	0	0	0	0	0	0	0	0	0	0	0	0	0	0	0	0	0	0	0	0	0	0.68931	0	0	0	0	0	0	0	0
k__Bacteria|p__Firmicutes|c__Clostridia|o__Clostridiales|f__Lachnospiraceae|g__Shuttleworthia|s__Shuttleworthia_satelles	2|1239|186801|186802|186803|177971|177972	0	0.00999	0.03291	0	0	0	0	0	0	0.06977	0	1.31523	0	0	0	0	0	0	0	0	0	0	0	0	0	0	0	0	0	0	0	0	0	0	0	0	0	0	0	0.68931	0	0	0	0	0	0	0	0
k__Bacteria|p__Firmicutes|c__Clostridia|o__Clostridiales|f__Lachnospiraceae|g__Stomatobaculum	2|1239|186801|186802|186803|1213720	0.26006	0.61725	0.07497	0.05157	0.06675	0	0	2.95529	0	5.04576	0	4.15206	0.3145	0	0.08888	0	0	0.02799	1.67603	0	0	0	0.03345	0	0.94161	0.12876	0.14104	0.16825	0	0.30775	0.13939	1.70396	0.35945	0	1.01081	0.94214	1.51695	0.0201	0	0.41948	0	0.01293	0	0	1.56883	0	0	0
k__Bacteria|p__Firmicutes|c__Clostridia|o__Clostridiales|f__Lachnospiraceae|g__Stomatobaculum|s__Stomatobaculum_longum	2|1239|186801|186802|186803|1213720|796942	0.26006	0.61725	0.07497	0.05157	0.06675	0	0	2.95529	0	5.04576	0	4.15206	0.3145	0	0.08888	0	0	0.02799	1.67603	0	0	0	0.03345	0	0.94161	0.12876	0.14104	0.16825	0	0.30775	0.13939	1.70396	0.35945	0	1.01081	0.94214	1.51695	0.0201	0	0.41948	0	0.01293	0	0	1.56883	0	0	0
k__Bacteria|p__Firmicutes|c__Clostridia|o__Clostridiales|f__Peptostreptococcaceae	2|1239|186801|186802|186804	0	0	0.10289	0	0.05165	0	0	0	0	0	0	0	0	0	0	0	0	0	0	0	0	0	0	0	0	0	0.54888	0.04029	0	0.04475	0	0	0	0	0	0	0	0	0	0.07364	0.05625	0	0	0	0	0	0	0
k__Bacteria|p__Firmicutes|c__Clostridia|o__Clostridiales|f__Peptostreptococcaceae|g__Filifactor	2|1239|186801|186802|186804|44259	0	0	0.10289	0	0.01073	0	0	0	0	0	0	0	0	0	0	0	0	0	0	0	0	0	0	0	0	0	0.06787	0	0	0.02823	0	0	0	0	0	0	0	0	0	0.07364	0	0	0	0	0	0	0	0
k__Bacteria|p__Firmicutes|c__Clostridia|o__Clostridiales|f__Peptostreptococcaceae|g__Filifactor|s__Filifactor_alocis	2|1239|186801|186802|186804|44259|143361	0	0	0.10289	0	0.01073	0	0	0	0	0	0	0	0	0	0	0	0	0	0	0	0	0	0	0	0	0	0.06787	0	0	0.02823	0	0	0	0	0	0	0	0	0	0.07364	0	0	0	0	0	0	0	0
k__Bacteria|p__Firmicutes|c__Clostridia|o__Clostridiales|f__Peptostreptococcaceae|g__Peptoanaerobacter	2|1239|186801|186802|186804|1913599	0	0	0	0	0	0	0	0	0	0	0	0	0	0	0	0	0	0	0	0	0	0	0	0	0	0	0	0	0	0	0	0	0	0	0	0	0	0	0	0	0.05625	0	0	0	0	0	0	0
k__Bacteria|p__Firmicutes|c__Clostridia|o__Clostridiales|f__Peptostreptococcaceae|g__Peptoanaerobacter|s__Eubacterium_yurii	2|1239|186801|186802|186804|1913599|39498	0	0	0	0	0	0	0	0	0	0	0	0	0	0	0	0	0	0	0	0	0	0	0	0	0	0	0	0	0	0	0	0	0	0	0	0	0	0	0	0	0.05625	0	0	0	0	0	0	0
k__Bacteria|p__Firmicutes|c__Clostridia|o__Clostridiales|f__Peptostreptococcaceae|g__Peptoanaerobacter|s__Peptoanaerobacter_stomatis	2|1239|186801|186802|186804|1913599|796937	0	0	0	0	0	0	0	0	0	0	0	0	0	0	0	0	0	0	0	0	0	0	0	0	0	0	0	0	0	0	0	0	0	0	0	0	0	0	0	0	0	0	0	0	0	0	0	0
k__Bacteria|p__Firmicutes|c__Clostridia|o__Clostridiales|f__Peptostreptococcaceae|g__Peptostreptococcaceae_unclassified	2|1239|186801|186802|186804|	0	0	0	0	0	0	0	0	0	0	0	0	0	0	0	0	0	0	0	0	0	0	0	0	0	0	0	0	0	0	0	0	0	0	0	0	0	0	0	0	0	0	0	0	0	0	0	0
k__Bacteria|p__Firmicutes|c__Clostridia|o__Clostridiales|f__Peptostreptococcaceae|g__Peptostreptococcaceae_unclassified|s__Peptostreptococcaceae_bacterium_oral_taxon_113	2|1239|186801|186802|186804||1321783	0	0	0	0	0	0	0	0	0	0	0	0	0	0	0	0	0	0	0	0	0	0	0	0	0	0	0	0	0	0	0	0	0	0	0	0	0	0	0	0	0	0	0	0	0	0	0	0
k__Bacteria|p__Firmicutes|c__Clostridia|o__Clostridiales|f__Peptostreptococcaceae|g__Peptostreptococcus	2|1239|186801|186802|186804|1257	0	0	0	0	0.04092	0	0	0	0	0	0	0	0	0	0	0	0	0	0	0	0	0	0	0	0	0	0.48101	0.04029	0	0.01653	0	0	0	0	0	0	0	0	0	0	0	0	0	0	0	0	0	0
k__Bacteria|p__Firmicutes|c__Clostridia|o__Clostridiales|f__Peptostreptococcaceae|g__Peptostreptococcus|s__Peptostreptococcus_stomatis	2|1239|186801|186802|186804|1257|341694	0	0	0	0	0.04092	0	0	0	0	0	0	0	0	0	0	0	0	0	0	0	0	0	0	0	0	0	0.48101	0.04029	0	0.01653	0	0	0	0	0	0	0	0	0	0	0	0	0	0	0	0	0	0
k__Bacteria|p__Firmicutes|c__Erysipelotrichia	2|1239|526524	0.08965	0.01557	0.44859	0.02548	0	0	0	0	0	0	0	0	0.05103	0	0	0	0	0.41021	0.25877	0	0.59921	0	0.18211	0	0	0	0.42141	0.22333	0.03594	0.06151	0	0	0	0	0	0	0	0	0	0.18288	0	0.36298	0	0	0.37879	0	0	0
k__Bacteria|p__Firmicutes|c__Erysipelotrichia|o__Erysipelotrichales	2|1239|526524|526525	0.08965	0.01557	0.44859	0.02548	0	0	0	0	0	0	0	0	0.05103	0	0	0	0	0.41021	0.25877	0	0.59921	0	0.18211	0	0	0	0.42141	0.22333	0.03594	0.06151	0	0	0	0	0	0	0	0	0	0.18288	0	0.36298	0	0	0.37879	0	0	0
k__Bacteria|p__Firmicutes|c__Erysipelotrichia|o__Erysipelotrichales|f__Erysipelotrichaceae	2|1239|526524|526525|128827	0.08965	0.01557	0.44859	0.02548	0	0	0	0	0	0	0	0	0.05103	0	0	0	0	0.41021	0.25877	0	0.59921	0	0.18211	0	0	0	0.42141	0.22333	0.03594	0.06151	0	0	0	0	0	0	0	0	0	0.18288	0	0.36298	0	0	0.37879	0	0	0
k__Bacteria|p__Firmicutes|c__Erysipelotrichia|o__Erysipelotrichales|f__Erysipelotrichaceae|g__Bulleidia	2|1239|526524|526525|128827|118747	0.08344	0	0.25152	0	0	0	0	0	0	0	0	0	0	0	0	0	0	0	0	0	0	0	0	0	0	0	0.05465	0.08287	0	0.01878	0	0	0	0	0	0	0	0	0	0.10964	0	0.09706	0	0	0.13918	0	0	0
k__Bacteria|p__Firmicutes|c__Erysipelotrichia|o__Erysipelotrichales|f__Erysipelotrichaceae|g__Bulleidia|s__Bulleidia_extructa	2|1239|526524|526525|128827|118747|118748	0.08344	0	0.25152	0	0	0	0	0	0	0	0	0	0	0	0	0	0	0	0	0	0	0	0	0	0	0	0.05465	0.08287	0	0.01878	0	0	0	0	0	0	0	0	0	0.10964	0	0.09706	0	0	0.13918	0	0	0
k__Bacteria|p__Firmicutes|c__Erysipelotrichia|o__Erysipelotrichales|f__Erysipelotrichaceae|g__Eggerthia	2|1239|526524|526525|128827|1279384	0	0	0.12432	0	0	0	0	0	0	0	0	0	0	0	0	0	0	0	0	0	0	0	0	0	0	0	0	0	0	0.00234	0	0	0	0	0	0	0	0	0	0	0	0	0	0	0	0	0	0
k__Bacteria|p__Firmicutes|c__Erysipelotrichia|o__Erysipelotrichales|f__Erysipelotrichaceae|g__Eggerthia|s__Eggerthia_catenaformis	2|1239|526524|526525|128827|1279384|31973	0	0	0.12432	0	0	0	0	0	0	0	0	0	0	0	0	0	0	0	0	0	0	0	0	0	0	0	0	0	0	0.00234	0	0	0	0	0	0	0	0	0	0	0	0	0	0	0	0	0	0
k__Bacteria|p__Firmicutes|c__Erysipelotrichia|o__Erysipelotrichales|f__Erysipelotrichaceae|g__Solobacterium	2|1239|526524|526525|128827|123375	0.00621	0.01557	0.07274	0.02548	0	0	0	0	0	0	0	0	0.05103	0	0	0	0	0.41021	0.25877	0	0.59921	0	0.18211	0	0	0	0.36675	0.14046	0.03594	0.0404	0	0	0	0	0	0	0	0	0	0.07324	0	0.26592	0	0	0.23961	0	0	0
k__Bacteria|p__Firmicutes|c__Erysipelotrichia|o__Erysipelotrichales|f__Erysipelotrichaceae|g__Solobacterium|s__Solobacterium_moorei	2|1239|526524|526525|128827|123375|102148	0.00621	0.01557	0.07274	0.02548	0	0	0	0	0	0	0	0	0.05103	0	0	0	0	0.41021	0.25877	0	0.59921	0	0.18211	0	0	0	0.36675	0.14046	0.03594	0.0404	0	0	0	0	0	0	0	0	0	0.07324	0	0.26592	0	0	0.23961	0	0	0
k__Bacteria|p__Firmicutes|c__Negativicutes	2|1239|909932	10.3901	12.7382	8.68054	17.1063	6.53716	0.41355	1.86746	2.52807	0	5.37491	0	0.74355	0.53552	0	0.98614	5.58679	0	0.60125	7.46238	4.70836	15.3804	0	7.95452	9.57692	3.13103	15.6301	7.43983	12.9596	16.6421	6.06077	1.1049	3.21813	8.77079	6.5193	16.838	0.68721	0	2.003	0	5.18085	14.2334	3.23737	1.73774	13.181	6.2582	2.71533	15.2897	9.8158
k__Bacteria|p__Firmicutes|c__Negativicutes|o__Acidaminococcales	2|1239|909932|1843488	0	0	0	0	0	0	0	0	0	0	0	0	0	0	0	0	0	0	0	0	0	0	0	0	0	0	0	0	0	0	0	0	0	0	0	0	0	0	0	0	0	0	0	0	0	0	0	0
k__Bacteria|p__Firmicutes|c__Negativicutes|o__Acidaminococcales|f__Acidaminococcaceae	2|1239|909932|1843488|909930	0	0	0	0	0	0	0	0	0	0	0	0	0	0	0	0	0	0	0	0	0	0	0	0	0	0	0	0	0	0	0	0	0	0	0	0	0	0	0	0	0	0	0	0	0	0	0	0
k__Bacteria|p__Firmicutes|c__Negativicutes|o__Acidaminococcales|f__Acidaminococcaceae|g__Acidaminococcus	2|1239|909932|1843488|909930|904	0	0	0	0	0	0	0	0	0	0	0	0	0	0	0	0	0	0	0	0	0	0	0	0	0	0	0	0	0	0	0	0	0	0	0	0	0	0	0	0	0	0	0	0	0	0	0	0
k__Bacteria|p__Firmicutes|c__Negativicutes|o__Acidaminococcales|f__Acidaminococcaceae|g__Acidaminococcus|s__Acidaminococcus_intestini	2|1239|909932|1843488|909930|904|187327	0	0	0	0	0	0	0	0	0	0	0	0	0	0	0	0	0	0	0	0	0	0	0	0	0	0	0	0	0	0	0	0	0	0	0	0	0	0	0	0	0	0	0	0	0	0	0	0
k__Bacteria|p__Firmicutes|c__Negativicutes|o__Selenomonadales	2|1239|909932|909929	0.06918	0.12593	0.53226	0.20001	0	0	0	0	0	0.97616	0	0	0	0	0.05836	0.20434	0	0	1.39075	1.42104	0	0	3.55104	0	0.15525	0	0.06532	0.07362	0	0.48248	0.06257	0.72477	0.13164	0	0.71599	0	0	0.03138	0	1.47865	0	1.38998	0	0	0.2208	0.2898	7.85494	5.77449
k__Bacteria|p__Firmicutes|c__Negativicutes|o__Selenomonadales|f__Selenomonadaceae	2|1239|909932|909929|1843491	0.06918	0.12593	0.53226	0.20001	0	0	0	0	0	0.97616	0	0	0	0	0.05836	0.20434	0	0	1.39075	1.42104	0	0	3.55104	0	0.15525	0	0.06532	0.07362	0	0.48248	0.06257	0.72477	0.13164	0	0.71599	0	0	0.03138	0	1.47865	0	1.38998	0	0	0.2208	0.2898	7.85494	5.77449
k__Bacteria|p__Firmicutes|c__Negativicutes|o__Selenomonadales|f__Selenomonadaceae|g__Centipeda	2|1239|909932|909929|1843491|82202	0	0	0.00247	0	0	0	0	0	0	0	0	0	0	0	0	0	0	0	0	0	0	0	0	0	0	0	0	0	0	0	0	0	0	0	0	0	0	0	0	0	0	0	0	0	0	0	0	0
k__Bacteria|p__Firmicutes|c__Negativicutes|o__Selenomonadales|f__Selenomonadaceae|g__Centipeda|s__Centipeda_periodontii	2|1239|909932|909929|1843491|82202|82203	0	0	0.00247	0	0	0	0	0	0	0	0	0	0	0	0	0	0	0	0	0	0	0	0	0	0	0	0	0	0	0	0	0	0	0	0	0	0	0	0	0	0	0	0	0	0	0	0	0
k__Bacteria|p__Firmicutes|c__Negativicutes|o__Selenomonadales|f__Selenomonadaceae|g__Mitsuokella	2|1239|909932|909929|1843491|52225	0	0	0	0	0	0	0	0	0	0	0	0	0	0	0	0	0	0	0	0	0	0	0	0	0	0	0	0	0	0	0	0	0	0	0	0	0	0	0	0.03149	0	0	0	0	0	0	0	0
k__Bacteria|p__Firmicutes|c__Negativicutes|o__Selenomonadales|f__Selenomonadaceae|g__Mitsuokella|s__Mitsuokella_sp_oral_taxon_131	2|1239|909932|909929|1843491|52225|1321780	0	0	0	0	0	0	0	0	0	0	0	0	0	0	0	0	0	0	0	0	0	0	0	0	0	0	0	0	0	0	0	0	0	0	0	0	0	0	0	0.03149	0	0	0	0	0	0	0	0
k__Bacteria|p__Firmicutes|c__Negativicutes|o__Selenomonadales|f__Selenomonadaceae|g__Selenomonas	2|1239|909932|909929|1843491|970	0.06918	0.12593	0.52979	0.20001	0	0	0	0	0	0.97616	0	0	0	0	0.05836	0.20434	0	0	1.39075	1.42104	0	0	3.55104	0	0.15525	0	0.06532	0.07362	0	0.48248	0.06257	0.72477	0.13164	0	0.71599	0	0	0.03138	0	1.44716	0	1.38998	0	0	0.2208	0.2898	7.85494	5.77449
k__Bacteria|p__Firmicutes|c__Negativicutes|o__Selenomonadales|f__Selenomonadaceae|g__Selenomonas|s__Selenomonas_artemidis	2|1239|909932|909929|1843491|970|671224	0	0	0.00474	0	0	0	0	0	0	0.0439	0	0	0	0	0	0	0	0	0	0	0	0	0.20978	0	0	0	0	0	0	0.00918	0	0.14333	0	0	0	0	0	0	0	0	0	0	0	0	0	0	0.07183	0
k__Bacteria|p__Firmicutes|c__Negativicutes|o__Selenomonadales|f__Selenomonadaceae|g__Selenomonas|s__Selenomonas_flueggei	2|1239|909932|909929|1843491|970|135080	0.02801	0.07424	0.04271	0.00577	0	0	0	0	0	0.04883	0	0	0	0	0	0.20434	0	0	0	0	0	0	0	0	0	0	0.03031	0.01664	0	0	0	0	0.03296	0	0	0	0	0.03138	0	0.01845	0	0	0	0	0	0.2898	0	0
k__Bacteria|p__Firmicutes|c__Negativicutes|o__Selenomonadales|f__Selenomonadaceae|g__Selenomonas|s__Selenomonas_infelix	2|1239|909932|909929|1843491|970|135082	0.0013	0	0	0	0	0	0	0	0	0	0	0	0	0	0	0	0	0	0	0	0	0	0	0	0	0	0	0	0	0	0	0	0	0	0	0	0	0	0	0.01178	0	0	0	0	0	0	0	0
k__Bacteria|p__Firmicutes|c__Negativicutes|o__Selenomonadales|f__Selenomonadaceae|g__Selenomonas|s__Selenomonas_noxia	2|1239|909932|909929|1843491|970|135083	0.03857	0.01741	0.26234	0.19425	0	0	0	0	0	0	0	0	0	0	0.05836	0	0	0	1.39075	1.42104	0	0	3.34126	0	0.15525	0	0	0	0	0.34009	0	0.24618	0.09868	0	0.71599	0	0	0	0	0	0	1.0166	0	0	0	0	7.05081	5.77449
k__Bacteria|p__Firmicutes|c__Negativicutes|o__Selenomonadales|f__Selenomonadaceae|g__Selenomonas|s__Selenomonas_sp_F0473	2|1239|909932|909929|1843491|970|999423	0	0	0	0	0	0	0	0	0	0	0	0	0	0	0	0	0	0	0	0	0	0	0	0	0	0	0	0	0	0	0	0.00471	0	0	0	0	0	0	0	0	0	0.03377	0	0	0	0	0	0
k__Bacteria|p__Firmicutes|c__Negativicutes|o__Selenomonadales|f__Selenomonadaceae|g__Selenomonas|s__Selenomonas_sp_FOBRC6	2|1239|909932|909929|1843491|970|936572	0	0	0	0	0	0	0	0	0	0	0	0	0	0	0	0	0	0	0	0	0	0	0	0	0	0	0	0	0	0	0	0.01442	0	0	0	0	0	0	0	0.00317	0	0.03947	0	0	0	0	0.12228	0
k__Bacteria|p__Firmicutes|c__Negativicutes|o__Selenomonadales|f__Selenomonadaceae|g__Selenomonas|s__Selenomonas_sp_oral_taxon_126	2|1239|909932|909929|1843491|970|712528	0	0	0.03102	0	0	0	0	0	0	0.03319	0	0	0	0	0	0	0	0	0	0	0	0	0	0	0	0	0	0	0	0	0	0	0	0	0	0	0	0	0	0	0	0.25917	0	0	0.01848	0	0.35737	0
k__Bacteria|p__Firmicutes|c__Negativicutes|o__Selenomonadales|f__Selenomonadaceae|g__Selenomonas|s__Selenomonas_sp_oral_taxon_138	2|1239|909932|909929|1843491|970|712532	0	0	0.02987	0	0	0	0	0	0	0	0	0	0	0	0	0	0	0	0	0	0	0	0	0	0	0	0	0	0	0	0	0.00499	0	0	0	0	0	0	0	0	0	0.03939	0	0	0	0	0	0
k__Bacteria|p__Firmicutes|c__Negativicutes|o__Selenomonadales|f__Selenomonadaceae|g__Selenomonas|s__Selenomonas_sp_oral_taxon_892	2|1239|909932|909929|1843491|970|1321785	0	0	0	0	0	0	0	0	0	0.01227	0	0	0	0	0	0	0	0	0	0	0	0	0	0	0	0	0	0.02483	0	0.00509	0	0	0	0	0	0	0	0	0	0	0	0.00158	0	0	0	0	0	0
k__Bacteria|p__Firmicutes|c__Negativicutes|o__Selenomonadales|f__Selenomonadaceae|g__Selenomonas|s__Selenomonas_sp_oral_taxon_920	2|1239|909932|909929|1843491|970|1884263	0	0	0	0	0	0	0	0	0	0	0	0	0	0	0	0	0	0	0	0	0	0	0	0	0	0	0	0	0	0.02792	0	0	0	0	0	0	0	0	0	0	0	0	0	0	0	0	0	0
k__Bacteria|p__Firmicutes|c__Negativicutes|o__Selenomonadales|f__Selenomonadaceae|g__Selenomonas|s__Selenomonas_sputigena	2|1239|909932|909929|1843491|970|69823	0.0013	0.03428	0.1591	0	0	0	0	0	0	0.83796	0	0	0	0	0	0	0	0	0	0	0	0	0	0	0	0	0.03501	0.03215	0	0.10021	0.06257	0.31113	0	0	0	0	0	0	0	1.41376	0	0	0	0	0.20232	0	0.25266	0
k__Bacteria|p__Firmicutes|c__Negativicutes|o__Veillonellales	2|1239|909932|1843489	10.3209	12.6123	8.14828	16.9063	6.53716	0.41355	1.86746	2.52807	0	4.39876	0	0.74355	0.53552	0	0.92779	5.38245	0	0.60125	6.07163	3.28732	15.3804	0	4.40348	9.57692	2.97578	15.6301	7.37451	12.886	16.6421	5.57829	1.04233	2.49337	8.63914	6.5193	16.1221	0.68721	0	1.97162	0	3.7022	14.2334	1.84739	1.73774	13.181	6.0374	2.42553	7.43476	4.04131
k__Bacteria|p__Firmicutes|c__Negativicutes|o__Veillonellales|f__Veillonellaceae	2|1239|909932|1843489|31977	10.3209	12.6123	8.14828	16.9063	6.53716	0.41355	1.86746	2.52807	0	4.39876	0	0.74355	0.53552	0	0.92779	5.38245	0	0.60125	6.07163	3.28732	15.3804	0	4.40348	9.57692	2.97578	15.6301	7.37451	12.886	16.6421	5.57829	1.04233	2.49337	8.63914	6.5193	16.1221	0.68721	0	1.97162	0	3.7022	14.2334	1.84739	1.73774	13.181	6.0374	2.42553	7.43476	4.04131
k__Bacteria|p__Firmicutes|c__Negativicutes|o__Veillonellales|f__Veillonellaceae|g__Anaeroglobus	2|1239|909932|1843489|31977|156454	0	0	0.05143	0	0	0	0	0	0	0.04999	0	0	0	0	0	0	0	0	0	0	0	0	0	0	0	0.00644	0	0	0	0.1172	0	0	0	0	0.07916	0	0	0	0	0.10362	0	0.01435	0	0	0.12206	0	0	0
k__Bacteria|p__Firmicutes|c__Negativicutes|o__Veillonellales|f__Veillonellaceae|g__Anaeroglobus|s__Anaeroglobus_geminatus	2|1239|909932|1843489|31977|156454|156456	0	0	0.05143	0	0	0	0	0	0	0.04999	0	0	0	0	0	0	0	0	0	0	0	0	0	0	0	0.00644	0	0	0	0.1172	0	0	0	0	0.07916	0	0	0	0	0.10362	0	0.01435	0	0	0.12206	0	0	0
k__Bacteria|p__Firmicutes|c__Negativicutes|o__Veillonellales|f__Veillonellaceae|g__Dialister	2|1239|909932|1843489|31977|39948	0.11801	0.00188	0.10472	0.00255	0.07026	0	0	0	0	0.21913	0	0	0	0	0	0	0	0.2172	0.0165	0	0	0	0.12453	0	0	0	0	0	0	0.03212	0	0	0	0	0	0	0	0	0	0.35166	0	0.51696	0	0	0	0	0	0
k__Bacteria|p__Firmicutes|c__Negativicutes|o__Veillonellales|f__Veillonellaceae|g__Dialister|s__Dialister_invisus	2|1239|909932|1843489|31977|39948|218538	0	0.00188	0.04728	0.00255	0.00125	0	0	0	0	0.21913	0	0	0	0	0	0	0	0.2172	0.0165	0	0	0	0.12453	0	0	0	0	0	0	0.03212	0	0	0	0	0	0	0	0	0	0.2402	0	0.48501	0	0	0	0	0	0
k__Bacteria|p__Firmicutes|c__Negativicutes|o__Veillonellales|f__Veillonellaceae|g__Dialister|s__Dialister_micraerophilus	2|1239|909932|1843489|31977|39948|309120	0	0	0	0	0	0	0	0	0	0	0	0	0	0	0	0	0	0	0	0	0	0	0	0	0	0	0	0	0	0	0	0	0	0	0	0	0	0	0	0.07701	0	0	0	0	0	0	0	0
k__Bacteria|p__Firmicutes|c__Negativicutes|o__Veillonellales|f__Veillonellaceae|g__Dialister|s__Dialister_pneumosintes	2|1239|909932|1843489|31977|39948|39950	0.11801	0	0.05744	0	0.06901	0	0	0	0	0	0	0	0	0	0	0	0	0	0	0	0	0	0	0	0	0	0	0	0	0	0	0	0	0	0	0	0	0	0	0.03446	0	0.03195	0	0	0	0	0	0
k__Bacteria|p__Firmicutes|c__Negativicutes|o__Veillonellales|f__Veillonellaceae|g__Megasphaera	2|1239|909932|1843489|31977|906	0.61917	0.85634	0.25106	2.47202	0.64447	0	0	0.3599	0	0.85568	0	0.38004	0	0	0.15573	1.95519	0	0	1.9773	1.97994	0.42048	0	0.26439	0	2.40029	1.34225	0.17232	2.50693	0	0.05069	0	0	7.49849	5.24742	9.9243	0.109	0	0.73919	0	0.6769	0.2385	0	0	0	1.12766	0.62244	0	0
k__Bacteria|p__Firmicutes|c__Negativicutes|o__Veillonellales|f__Veillonellaceae|g__Megasphaera|s__Megasphaera_micronuciformis	2|1239|909932|1843489|31977|906|187326	0.61917	0.85634	0.25106	2.47202	0.64447	0	0	0.3599	0	0.85568	0	0.38004	0	0	0.15573	1.95519	0	0	1.9773	1.97994	0.42048	0	0.26439	0	2.40029	1.34225	0.17232	2.50693	0	0.05069	0	0	7.49849	5.24742	9.9243	0.109	0	0.73919	0	0.6769	0.2385	0	0	0	1.12766	0.62244	0	0
k__Bacteria|p__Firmicutes|c__Negativicutes|o__Veillonellales|f__Veillonellaceae|g__Negativicoccus	2|1239|909932|1843489|31977|909928	0	0	0	0	0	0	0	0	0	0	0	0	0	0	0	0	0	0	0	0	0	0	0	0	0	0	0	0	0	0	0	0	0	0	0	0	0	0.01479	0	0	0	0	0	0	0	0	0	0
k__Bacteria|p__Firmicutes|c__Negativicutes|o__Veillonellales|f__Veillonellaceae|g__Negativicoccus|s__Negativicoccus_succinicivorans	2|1239|909932|1843489|31977|909928|620903	0	0	0	0	0	0	0	0	0	0	0	0	0	0	0	0	0	0	0	0	0	0	0	0	0	0	0	0	0	0	0	0	0	0	0	0	0	0.01479	0	0	0	0	0	0	0	0	0	0
k__Bacteria|p__Firmicutes|c__Negativicutes|o__Veillonellales|f__Veillonellaceae|g__Veillonella	2|1239|909932|1843489|31977|29465	9.58373	11.7541	7.74108	14.4317	5.82242	0.41355	1.86746	2.16817	0	3.27396	0	0.36351	0.53552	0	0.77206	3.42726	0	0.38406	4.07783	1.30738	14.9599	0	4.01456	9.57692	0.5755	14.2814	7.20219	10.379	16.6421	5.37829	1.04233	2.49337	1.14065	1.27188	6.11861	0.57821	0	1.21763	0	2.57002	13.9949	1.31608	1.73774	13.181	4.78768	1.80309	7.43476	4.04131
k__Bacteria|p__Firmicutes|c__Negativicutes|o__Veillonellales|f__Veillonellaceae|g__Veillonella|s__Veillonella_atypica	2|1239|909932|1843489|31977|29465|39777	6.13616	7.07206	2.62434	9.87724	2.16555	0	0	0.51379	0	2.47051	0	0.23877	0	0	0.08788	3.33982	0	0.11431	3.04881	1.12607	8.56753	0	0.27432	0	0.17563	1.80496	0.83643	4.35423	11.9233	0.84966	0	2.28463	1.14065	0.48353	2.57857	0.01746	0	0.27001	0	0.21193	1.13759	0.11099	0	9.61889	2.62673	0.67277	0	1.50406
k__Bacteria|p__Firmicutes|c__Negativicutes|o__Veillonellales|f__Veillonellaceae|g__Veillonella|s__Veillonella_dispar	2|1239|909932|1843489|31977|29465|39778	2.08479	2.82739	2.31195	3.01355	1.61198	0	0	1.21849	0	0.34624	0	0.12473	0.352	0	0.48973	0	0	0	0.11415	0	4.84987	0	0.68957	1.45081	0	5.067	0.91233	2.59934	1.32139	2.19877	0.39541	0	0	0.13746	1.92112	0.29758	0	0.59055	0	0.04309	0.49711	0.14828	0	3.29851	0	1.13032	0	0
k__Bacteria|p__Firmicutes|c__Negativicutes|o__Veillonellales|f__Veillonellaceae|g__Veillonella|s__Veillonella_infantium	2|1239|909932|1843489|31977|29465|1911679	0.28093	0.98152	0.99377	1.04937	1.22851	0	0	0.27548	0	0.08885	0	0	0.03016	0	0	0	0	0	0.07382	0	0.61656	0	0.13586	0.15613	0	0.8115	0.71571	0.93937	0.81233	0.53412	0.18879	0	0	0.01091	0.87739	0.15904	0	0.15171	0	0.01092	0.8631	0.0854	0	0.2636	0	0	0	0
k__Bacteria|p__Firmicutes|c__Negativicutes|o__Veillonellales|f__Veillonellaceae|g__Veillonella|s__Veillonella_parvula	2|1239|909932|1843489|31977|29465|29466	0.91634	0.46127	1.54973	0.47424	0.55278	0.41355	1.86746	0.02617	0	0.13613	0	0	0.15335	0	0.19445	0	0	0.26975	0.78525	0.18132	0.21019	0	2.76767	6.6737	0.39987	6.15665	2.27562	0.55549	0.67415	1.60275	0.45812	0.1665	0	0.30315	0.42627	0.01145	0	0.18928	0	2.2982	9.55279	0.68713	1.73774	0	1.45743	0	7.29133	2.53724
k__Bacteria|p__Firmicutes|c__Negativicutes|o__Veillonellales|f__Veillonellaceae|g__Veillonella|s__Veillonella_rodentium	2|1239|909932|1843489|31977|29465|248315	0	0	0.02018	0	0	0	0	0	0	0	0	0	0	0	0	0	0	0	0	0	0	0	0	0	0	0	0.02251	0	0	0	0	0	0	0	0	0	0	0	0	0.00336	0.50148	0.10654	0	0	0	0	0.14342	0
k__Bacteria|p__Firmicutes|c__Negativicutes|o__Veillonellales|f__Veillonellaceae|g__Veillonella|s__Veillonella_rogosae	2|1239|909932|1843489|31977|29465|423477	0	0.14334	0.04867	0	0	0	0	0.04295	0	0	0	0	0	0	0	0.08743	0	0	0.02766	0	0	0	0.06568	0.12933	0	0	1.51697	1.1856	1.79983	0.04122	0	0	0	0	0.03601	0	0	0.01609	0	0.00252	1.37937	0.16298	0	0	0.23627	0	0	0
k__Bacteria|p__Firmicutes|c__Negativicutes|o__Veillonellales|f__Veillonellaceae|g__Veillonella|s__Veillonella_sp_T11011_6	2|1239|909932|1843489|31977|29465|2027459	0.15577	0.26849	0.18747	0.01054	0.12822	0	0	0.0913	0	0.23223	0	0	0	0	0	0	0	0	0.02813	0	0.71576	0	0.08147	1.16695	0	0.44133	0.14217	0.40735	0.11105	0.15176	0	0.04224	0	0.33683	0.27924	0.09268	0	0	0	0	0.06348	0.01476	0	0	0	0	0	0
k__Bacteria|p__Firmicutes|c__Negativicutes|o__Veillonellales|f__Veillonellaceae|g__Veillonella|s__Veillonella_tobetsuensis	2|1239|909932|1843489|31977|29465|1110546	0.00973	0	0.00497	0.00676	0.13538	0	0	0	0	0	0	0	0	0	0	0	0	0	0	0	0	0	0	0	0	0	0.78045	0.33767	0	0	0	0	0	0	0	0	0	0	0	0	0	0	0	0	0.46726	0	0	0
k__Bacteria|p__Firmicutes|c__Tissierellia	2|1239|1737404	0.62865	0.02468	0.59365	0.01989	0.04001	0	0	0	0	0	0	0	0	0	0	0	0	0	0	0	0	0	0	0	0	0	0	0	0	0	0	0	0	0	0	0	0	0	0	0.14256	0	0.13368	0.06797	0	0	0	0	0
k__Bacteria|p__Firmicutes|c__Tissierellia|o__Tissierellales	2|1239|1737404|1737405	0.62865	0.02468	0.59365	0.01989	0.04001	0	0	0	0	0	0	0	0	0	0	0	0	0	0	0	0	0	0	0	0	0	0	0	0	0	0	0	0	0	0	0	0	0	0	0.14256	0	0.13368	0.06797	0	0	0	0	0
k__Bacteria|p__Firmicutes|c__Tissierellia|o__Tissierellales|f__Peptoniphilaceae	2|1239|1737404|1737405|1570339	0.62865	0.02468	0.59365	0.01989	0.04001	0	0	0	0	0	0	0	0	0	0	0	0	0	0	0	0	0	0	0	0	0	0	0	0	0	0	0	0	0	0	0	0	0	0	0.14256	0	0.13368	0.06797	0	0	0	0	0
k__Bacteria|p__Firmicutes|c__Tissierellia|o__Tissierellales|f__Peptoniphilaceae|g__Parvimonas	2|1239|1737404|1737405|1570339|543311	0.62865	0.02468	0.59365	0.01989	0.04001	0	0	0	0	0	0	0	0	0	0	0	0	0	0	0	0	0	0	0	0	0	0	0	0	0	0	0	0	0	0	0	0	0	0	0.14256	0	0.13368	0.06797	0	0	0	0	0
k__Bacteria|p__Firmicutes|c__Tissierellia|o__Tissierellales|f__Peptoniphilaceae|g__Parvimonas|s__Parvimonas_micra	2|1239|1737404|1737405|1570339|543311|33033	0.62865	0.02468	0.59365	0.01859	0.04001	0	0	0	0	0	0	0	0	0	0	0	0	0	0	0	0	0	0	0	0	0	0	0	0	0	0	0	0	0	0	0	0	0	0	0.14256	0	0.13368	0.06797	0	0	0	0	0
k__Bacteria|p__Firmicutes|c__Tissierellia|o__Tissierellales|f__Peptoniphilaceae|g__Parvimonas|s__Parvimonas_sp_KA00067	2|1239|1737404|1737405|1570339|543311|1588755	0	0	0	0	0	0	0	0	0	0	0	0	0	0	0	0	0	0	0	0	0	0	0	0	0	0	0	0	0	0	0	0	0	0	0	0	0	0	0	0	0	0	0	0	0	0	0	0
k__Bacteria|p__Firmicutes|c__Tissierellia|o__Tissierellales|f__Peptoniphilaceae|g__Parvimonas|s__Parvimonas_sp_oral_taxon_110	2|1239|1737404|1737405|1570339|543311|671230	0	0	0	0.0013	0	0	0	0	0	0	0	0	0	0	0	0	0	0	0	0	0	0	0	0	0	0	0	0	0	0	0	0	0	0	0	0	0	0	0	0	0	0	0	0	0	0	0	0
k__Bacteria|p__Fusobacteria	2|32066	1.796	1.5336	3.50439	2.59265	5.9075	0	0	0.17356	0	0	0	0	0	0	0	0.04354	0	0.576	0.19824	0	0.7388	0	1.21987	0	0	0	0.42405	0.76391	0	0	0	0	0	0	0.00792	0.02768	0	0	0	0.07833	0	0.56754	1.08648	0	0.79473	1.26614	0	0
k__Bacteria|p__Fusobacteria|c__Fusobacteriia	2|32066|203490	1.796	1.5336	3.50439	2.59265	5.9075	0	0	0.17356	0	0	0	0	0	0	0	0.04354	0	0.576	0.19824	0	0.7388	0	1.21987	0	0	0	0.42405	0.76391	0	0	0	0	0	0	0.00792	0.02768	0	0	0	0.07833	0	0.56754	1.08648	0	0.79473	1.26614	0	0
k__Bacteria|p__Fusobacteria|c__Fusobacteriia|o__Fusobacteriales	2|32066|203490|203491	1.796	1.5336	3.50439	2.59265	5.9075	0	0	0.17356	0	0	0	0	0	0	0	0.04354	0	0.576	0.19824	0	0.7388	0	1.21987	0	0	0	0.42405	0.76391	0	0	0	0	0	0	0.00792	0.02768	0	0	0	0.07833	0	0.56754	1.08648	0	0.79473	1.26614	0	0
k__Bacteria|p__Fusobacteria|c__Fusobacteriia|o__Fusobacteriales|f__Fusobacteriaceae	2|32066|203490|203491|203492	0.90532	1.08501	2.08723	2.49326	5.11458	0	0	0.17356	0	0	0	0	0	0	0	0.04354	0	0.576	0.18395	0	0.69131	0	0.69985	0	0	0	0.3548	0.44223	0	0	0	0	0	0	0	0	0	0	0	0.07833	0	0.56367	1.08648	0	0	1.26614	0	0
k__Bacteria|p__Fusobacteria|c__Fusobacteriia|o__Fusobacteriales|f__Fusobacteriaceae|g__Fusobacterium	2|32066|203490|203491|203492|848	0.90532	1.08501	2.08723	2.49326	5.11458	0	0	0.17356	0	0	0	0	0	0	0	0.04354	0	0.576	0.18395	0	0.69131	0	0.69985	0	0	0	0.3548	0.44223	0	0	0	0	0	0	0	0	0	0	0	0.07833	0	0.56367	1.08648	0	0	1.26614	0	0
k__Bacteria|p__Fusobacteria|c__Fusobacteriia|o__Fusobacteriales|f__Fusobacteriaceae|g__Fusobacterium|s__Fusobacterium_naviforme	2|32066|203490|203491|203492|848|77917	0	0	0	0	0	0	0	0	0	0	0	0	0	0	0	0	0	0	0	0	0	0	0	0	0	0	0	0	0	0	0	0	0	0	0	0	0	0	0	0	0	0	0	0	0	0	0	0
k__Bacteria|p__Fusobacteria|c__Fusobacteriia|o__Fusobacteriales|f__Fusobacteriaceae|g__Fusobacterium|s__Fusobacterium_nucleatum	2|32066|203490|203491|203492|848|851	0.38026	0.25797	1.11783	0.02282	0.64212	0	0	0	0	0	0	0	0	0	0	0	0	0.576	0.04845	0	0	0	0.0961	0	0	0	0	0	0	0	0	0	0	0	0	0	0	0	0	0.07833	0	0.56367	1.08648	0	0	1.26614	0	0
k__Bacteria|p__Fusobacteria|c__Fusobacteriia|o__Fusobacteriales|f__Fusobacteriaceae|g__Fusobacterium|s__Fusobacterium_periodonticum	2|32066|203490|203491|203492|848|860	0.52506	0.82704	0.9694	2.47045	4.46611	0	0	0.14143	0	0	0	0	0	0	0	0.04354	0	0	0.08657	0	0.43304	0	0.41995	0	0	0	0.3548	0.44223	0	0	0	0	0	0	0	0	0	0	0	0	0	0	0	0	0	0	0	0
k__Bacteria|p__Fusobacteria|c__Fusobacteriia|o__Fusobacteriales|f__Fusobacteriaceae|g__Fusobacterium|s__Fusobacterium_sp_oral_taxon_370	2|32066|203490|203491|203492|848|712288	0	0	0	0	0.00635	0	0	0.03213	0	0	0	0	0	0	0	0	0	0	0.04893	0	0.25827	0	0.1838	0	0	0	0	0	0	0	0	0	0	0	0	0	0	0	0	0	0	0	0	0	0	0	0	0
k__Bacteria|p__Fusobacteria|c__Fusobacteriia|o__Fusobacteriales|f__Leptotrichiaceae	2|32066|203490|203491|1129771	0.89068	0.44859	1.41716	0.09939	0.79292	0	0	0	0	0	0	0	0	0	0	0	0	0	0.01429	0	0.04749	0	0.52003	0	0	0	0.06925	0.32168	0	0	0	0	0	0	0.00792	0.02768	0	0	0	0	0	0.00386	0	0	0.79473	0	0	0
k__Bacteria|p__Fusobacteria|c__Fusobacteriia|o__Fusobacteriales|f__Leptotrichiaceae|g__Leptotrichia	2|32066|203490|203491|1129771|32067	0.89068	0.44859	1.41716	0.09939	0.79292	0	0	0	0	0	0	0	0	0	0	0	0	0	0.01429	0	0.04749	0	0.52003	0	0	0	0.06925	0.32168	0	0	0	0	0	0	0.00792	0.02768	0	0	0	0	0	0.00386	0	0	0.79473	0	0	0
k__Bacteria|p__Fusobacteria|c__Fusobacteriia|o__Fusobacteriales|f__Leptotrichiaceae|g__Leptotrichia|s__Leptotrichia_buccalis	2|32066|203490|203491|1129771|32067|40542	0	0	0.15817	0	0	0	0	0	0	0	0	0	0	0	0	0	0	0	0	0	0	0	0	0	0	0	0	0	0	0	0	0	0	0	0	0	0	0	0	0	0	0	0	0	0	0	0	0
k__Bacteria|p__Fusobacteria|c__Fusobacteriia|o__Fusobacteriales|f__Leptotrichiaceae|g__Leptotrichia|s__Leptotrichia_goodfellowii	2|32066|203490|203491|1129771|32067|157692	0	0	0.00408	0	0	0	0	0	0	0	0	0	0	0	0	0	0	0	0	0	0	0	0	0	0	0	0	0	0	0	0	0	0	0	0	0	0	0	0	0	0	0	0	0	0	0	0	0
k__Bacteria|p__Fusobacteria|c__Fusobacteriia|o__Fusobacteriales|f__Leptotrichiaceae|g__Leptotrichia|s__Leptotrichia_hofstadii	2|32066|203490|203491|1129771|32067|157688	0.00179	0.00929	0.54144	0	0.03709	0	0	0	0	0	0	0	0	0	0	0	0	0	0	0	0	0	0	0	0	0	0	0	0	0	0	0	0	0	0	0	0	0	0	0	0	0	0	0	0	0	0	0
k__Bacteria|p__Fusobacteria|c__Fusobacteriia|o__Fusobacteriales|f__Leptotrichiaceae|g__Leptotrichia|s__Leptotrichia_sp_oral_taxon_212	2|32066|203490|203491|1129771|32067|712357	0	0	0.02517	0	0.06308	0	0	0	0	0	0	0	0	0	0	0	0	0	0	0	0	0	0.22554	0	0	0	0	0	0	0	0	0	0	0	0	0	0	0	0	0	0	0	0	0	0	0	0	0
k__Bacteria|p__Fusobacteria|c__Fusobacteriia|o__Fusobacteriales|f__Leptotrichiaceae|g__Leptotrichia|s__Leptotrichia_sp_oral_taxon_215	2|32066|203490|203491|1129771|32067|712359	0.07455	0.00485	0.06344	0.05651	0.6193	0	0	0	0	0	0	0	0	0	0	0	0	0	0.01429	0	0	0	0.23693	0	0	0	0.06925	0.25902	0	0	0	0	0	0	0.00792	0	0	0	0	0	0	0.00386	0	0	0	0	0	0
k__Bacteria|p__Fusobacteria|c__Fusobacteriia|o__Fusobacteriales|f__Leptotrichiaceae|g__Leptotrichia|s__Leptotrichia_sp_oral_taxon_225	2|32066|203490|203491|1129771|32067|671213	0	0	0.07021	0	0.00305	0	0	0	0	0	0	0	0	0	0	0	0	0	0	0	0	0	0	0	0	0	0	0	0	0	0	0	0	0	0	0	0	0	0	0	0	0	0	0	0	0	0	0
k__Bacteria|p__Fusobacteria|c__Fusobacteriia|o__Fusobacteriales|f__Leptotrichiaceae|g__Leptotrichia|s__Leptotrichia_sp_oral_taxon_498	2|32066|203490|203491|1129771|32067|712368	0	0	0.03216	0	0	0	0	0	0	0	0	0	0	0	0	0	0	0	0	0	0	0	0	0	0	0	0	0	0	0	0	0	0	0	0	0	0	0	0	0	0	0	0	0	0	0	0	0
k__Bacteria|p__Fusobacteria|c__Fusobacteriia|o__Fusobacteriales|f__Leptotrichiaceae|g__Leptotrichia|s__Leptotrichia_sp_oral_taxon_879	2|32066|203490|203491|1129771|32067|1227267	0	0	0.0346	0	0	0	0	0	0	0	0	0	0	0	0	0	0	0	0	0	0	0	0	0	0	0	0	0	0	0	0	0	0	0	0	0	0	0	0	0	0	0	0	0	0	0	0	0
k__Bacteria|p__Fusobacteria|c__Fusobacteriia|o__Fusobacteriales|f__Leptotrichiaceae|g__Leptotrichia|s__Leptotrichia_wadei	2|32066|203490|203491|1129771|32067|157687	0.81433	0.43444	0.4879	0.04288	0.07041	0	0	0	0	0	0	0	0	0	0	0	0	0	0	0	0.04749	0	0.05755	0	0	0	0	0.06266	0	0	0	0	0	0	0	0.02768	0	0	0	0	0	0	0	0	0.79473	0	0	0
k__Bacteria|p__Proteobacteria	2|1224	2.8229	23.4811	20.292	1.89322	25.2202	0	0	5.57809	3.05276	0.24979	0	0	3.91616	99.5641	0.13173	20.4894	44.1743	0.21504	9.18515	0.26898	6.11993	89.3779	19.6081	19.3527	21.1801	1.33003	16.7146	7.28447	2.43308	1.80359	20.3823	0.0136	0.57477	0.40791	1.12866	0	0	0.06531	0	0.61738	8.30905	3.83544	1.13222	0	2.29455	8.2726	7.26662	0.81929
k__Bacteria|p__Proteobacteria|c__Betaproteobacteria	2|1224|28216	1.80513	18.7752	13.5158	0.15141	16.8356	0	0	5.07258	3.05276	0.03239	0	0	0	0	0.13173	13.7952	41.531	0	1.21093	0.09829	5.14812	0	0	17.1742	20.0024	1.11963	12.5307	4.61079	0	0.94532	20.0176	0	0.09098	0.40791	0.19031	0	0	0.06531	0	0	8.30905	0.88824	1.13222	0	1.14752	4.52338	5.00855	0
k__Bacteria|p__Proteobacteria|c__Betaproteobacteria|o__Burkholderiales	2|1224|28216|80840	0	0.11499	1.26328	0	0.08749	0	0	0.04335	3.05276	0	0	0	0	0	0.13173	0.36693	7.69616	0	0	0.09829	0	0	0	0	2.29053	0.71499	0.49545	0	0	0.10072	0	0	0.07096	0.09317	0.13497	0	0	0.06531	0	0	7.984	0.16666	0	0	0	0	1.29833	0
k__Bacteria|p__Proteobacteria|c__Betaproteobacteria|o__Burkholderiales|f__Burkholderiaceae	2|1224|28216|80840|119060	0	0.11499	1.26328	0	0.08749	0	0	0.04335	3.05276	0	0	0	0	0	0.13173	0.30795	7.69616	0	0	0.09829	0	0	0	0	2.29053	0.71499	0.49545	0	0	0.10072	0	0	0.07096	0.09317	0.13497	0	0	0.06531	0	0	7.984	0	0	0	0	0	0.68126	0
k__Bacteria|p__Proteobacteria|c__Betaproteobacteria|o__Burkholderiales|f__Burkholderiaceae|g__Lautropia	2|1224|28216|80840|119060|47670	0	0.11499	1.26328	0	0.08749	0	0	0.04335	3.05276	0	0	0	0	0	0.13173	0.30795	7.69616	0	0	0.09829	0	0	0	0	2.29053	0.71499	0.49545	0	0	0.10072	0	0	0.07096	0.09317	0.13497	0	0	0.06531	0	0	7.984	0	0	0	0	0	0.68126	0
k__Bacteria|p__Proteobacteria|c__Betaproteobacteria|o__Burkholderiales|f__Burkholderiaceae|g__Lautropia|s__Lautropia_mirabilis	2|1224|28216|80840|119060|47670|47671	0	0.11499	1.26328	0	0.08749	0	0	0.04335	3.05276	0	0	0	0	0	0.13173	0.30795	7.69616	0	0	0.09829	0	0	0	0	2.29053	0.71499	0.49545	0	0	0.10072	0	0	0.07096	0.09317	0.13497	0	0	0.06531	0	0	7.984	0	0	0	0	0	0.68126	0
k__Bacteria|p__Proteobacteria|c__Betaproteobacteria|o__Burkholderiales|f__Comamonadaceae	2|1224|28216|80840|80864	0	0	0	0	0	0	0	0	0	0	0	0	0	0	0	0.05898	0	0	0	0	0	0	0	0	0	0	0	0	0	0	0	0	0	0	0	0	0	0	0	0	0	0.16666	0	0	0	0	0.61707	0
k__Bacteria|p__Proteobacteria|c__Betaproteobacteria|o__Burkholderiales|f__Comamonadaceae|g__Ottowia	2|1224|28216|80840|80864|219181	0	0	0	0	0	0	0	0	0	0	0	0	0	0	0	0.05898	0	0	0	0	0	0	0	0	0	0	0	0	0	0	0	0	0	0	0	0	0	0	0	0	0	0.16666	0	0	0	0	0.61707	0
k__Bacteria|p__Proteobacteria|c__Betaproteobacteria|o__Burkholderiales|f__Comamonadaceae|g__Ottowia|s__Ottowia_sp_oral_taxon_894	2|1224|28216|80840|80864|219181|1658672	0	0	0	0	0	0	0	0	0	0	0	0	0	0	0	0.05898	0	0	0	0	0	0	0	0	0	0	0	0	0	0	0	0	0	0	0	0	0	0	0	0	0	0.16666	0	0	0	0	0.61707	0
k__Bacteria|p__Proteobacteria|c__Betaproteobacteria|o__Neisseriales	2|1224|28216|206351	1.80513	18.6602	12.2525	0.15141	16.7481	0	0	5.02923	0	0.03239	0	0	0	0	0	13.4283	33.8348	0	1.21093	0	5.14812	0	0	17.1742	17.7118	0.40464	12.0353	4.61079	0	0.84461	20.0176	0	0.02002	0.31474	0.05534	0	0	0	0	0	0.32505	0.72158	1.13222	0	1.14752	4.52338	3.71022	0
k__Bacteria|p__Proteobacteria|c__Betaproteobacteria|o__Neisseriales|f__Neisseriaceae	2|1224|28216|206351|481	1.80513	18.6602	12.2525	0.15141	16.7481	0	0	5.02923	0	0.03239	0	0	0	0	0	13.4283	33.8348	0	1.21093	0	5.14812	0	0	17.1742	17.7118	0.40464	12.0353	4.61079	0	0.84461	20.0176	0	0.02002	0.31474	0.05534	0	0	0	0	0	0.32505	0.72158	1.13222	0	1.14752	4.52338	3.71022	0
k__Bacteria|p__Proteobacteria|c__Betaproteobacteria|o__Neisseriales|f__Neisseriaceae|g__Eikenella	2|1224|28216|206351|481|538	0	0	0.02191	0.00618	0.13618	0	0	0.27878	0	0.03239	0	0	0	0	0	0	0	0	0.13515	0	0.41826	0	0	0	0.16074	0	0	0.09778	0	0.17108	0	0	0.02002	0	0.01557	0	0	0	0	0	0	0.13502	0.01876	0	0.10808	0	0.85989	0
k__Bacteria|p__Proteobacteria|c__Betaproteobacteria|o__Neisseriales|f__Neisseriaceae|g__Eikenella|s__Eikenella_corrodens	2|1224|28216|206351|481|538|539	0	0	0.02191	0.00618	0.13618	0	0	0.27878	0	0.03239	0	0	0	0	0	0	0	0	0.13515	0	0.41826	0	0	0	0.16074	0	0	0.09778	0	0.17108	0	0	0.02002	0	0.01557	0	0	0	0	0	0	0.13502	0	0	0.10808	0	0.51248	0
k__Bacteria|p__Proteobacteria|c__Betaproteobacteria|o__Neisseriales|f__Neisseriaceae|g__Eikenella|s__Eikenella_sp_NML130454	2|1224|28216|206351|481|538|1795832	0	0	0	0	0	0	0	0	0	0	0	0	0	0	0	0	0	0	0	0	0	0	0	0	0	0	0	0	0	0	0	0	0	0	0	0	0	0	0	0	0	0	0.01876	0	0	0	0.3474	0
k__Bacteria|p__Proteobacteria|c__Betaproteobacteria|o__Neisseriales|f__Neisseriaceae|g__Kingella	2|1224|28216|206351|481|32257	0.13746	0.05187	0.09611	0.06803	0.12111	0	0	0	0	0	0	0	0	0	0	0	0	0	0	0	0	0	0	0	0	0	0	0.25964	0	0	0	0	0	0	0	0	0	0	0	0	0.12669	0.18406	0	0	0	0	0.04175	0
k__Bacteria|p__Proteobacteria|c__Betaproteobacteria|o__Neisseriales|f__Neisseriaceae|g__Kingella|s__Kingella_denitrificans	2|1224|28216|206351|481|32257|502	0.06898	0	0	0	0	0	0	0	0	0	0	0	0	0	0	0	0	0	0	0	0	0	0	0	0	0	0	0.25051	0	0	0	0	0	0	0	0	0	0	0	0	0	0	0	0	0	0	0	0
k__Bacteria|p__Proteobacteria|c__Betaproteobacteria|o__Neisseriales|f__Neisseriaceae|g__Kingella|s__Kingella_oralis	2|1224|28216|206351|481|32257|505	0.06849	0.05187	0.09611	0.06803	0.12111	0	0	0	0	0	0	0	0	0	0	0	0	0	0	0	0	0	0	0	0	0	0	0.00913	0	0	0	0	0	0	0	0	0	0	0	0	0.12669	0.18406	0	0	0	0	0.04175	0
k__Bacteria|p__Proteobacteria|c__Betaproteobacteria|o__Neisseriales|f__Neisseriaceae|g__Morococcus	2|1224|28216|206351|481|212742	0	0	1.04145	0	0	0	0	0.03367	0	0	0	0	0	0	0	0	0	0	0.052	0	0	0	0	0	0	0.02943	0	0	0	0	0	0	0	0	0	0	0	0	0	0	0	0.21164	0	0	0	2.09436	0	0
k__Bacteria|p__Proteobacteria|c__Betaproteobacteria|o__Neisseriales|f__Neisseriaceae|g__Morococcus|s__Morococcus_cerebrosus	2|1224|28216|206351|481|212742|1056807	0	0	1.04145	0	0	0	0	0.03367	0	0	0	0	0	0	0	0	0	0	0.052	0	0	0	0	0	0	0.02943	0	0	0	0	0	0	0	0	0	0	0	0	0	0	0	0.21164	0	0	0	2.09436	0	0
k__Bacteria|p__Proteobacteria|c__Betaproteobacteria|o__Neisseriales|f__Neisseriaceae|g__Neisseria	2|1224|28216|206351|481|482	1.66767	18.6083	11.093	0.0772	16.4908	0	0	4.71678	0	0	0	0	0	0	0	13.4283	33.8348	0	1.02378	0	4.72986	0	0	17.1742	17.5511	0.3752	12.0353	4.25338	0	0.67353	20.0176	0	0	0.31474	0.03976	0	0	0	0	0	0.19836	0.19087	1.11346	0	1.03944	2.42901	2.80858	0
k__Bacteria|p__Proteobacteria|c__Betaproteobacteria|o__Neisseriales|f__Neisseriaceae|g__Neisseria|s__Neisseria_bacilliformis	2|1224|28216|206351|481|482|267212	0	0	0	0	0	0	0	0	0	0	0	0	0	0	0	0	0	0	0	0	0	0	0	0	0	0	0	0	0	0	0	0	0	0	0	0	0	0	0	0	0	0.0253	0	0	0	0	2.12609	0
k__Bacteria|p__Proteobacteria|c__Betaproteobacteria|o__Neisseriales|f__Neisseriaceae|g__Neisseria|s__Neisseria_cinerea	2|1224|28216|206351|481|482|483	0	0	0	0	0	0	0	0	0	0	0	0	0	0	0	0	7.71215	0	0	0	0	0	0	0	0	0	0	0	0	0	0	0	0	0	0	0	0	0	0	0	0	0	0	0	0	0	0	0
k__Bacteria|p__Proteobacteria|c__Betaproteobacteria|o__Neisseriales|f__Neisseriaceae|g__Neisseria|s__Neisseria_elongata	2|1224|28216|206351|481|482|495	0.30987	0.42652	0.32138	0.02737	0.07064	0	0	0.0496	0	0	0	0	0	0	0	0	4.01062	0	0.6285	0	0	0	0	0	2.51244	0	0.18168	0.06195	0	0.64145	3.33437	0	0	0	0	0	0	0	0	0	0	0.03503	0	0	0	0.36996	0.33624	0
k__Bacteria|p__Proteobacteria|c__Betaproteobacteria|o__Neisseriales|f__Neisseriaceae|g__Neisseria|s__Neisseria_flavescens	2|1224|28216|206351|481|482|484	1.13136	12.198	9.25554	0.04188	16.0567	0	0	4.51218	0	0	0	0	0	0	0	11.8556	10.6967	0	0.33147	0	3.21602	0	0	0.14527	10.4546	0.04588	7.81692	2.63722	0	0	6.05202	0	0	0	0.03976	0	0	0	0	0	0	0	0	0	0	0	0	0
k__Bacteria|p__Proteobacteria|c__Betaproteobacteria|o__Neisseriales|f__Neisseriaceae|g__Neisseria|s__Neisseria_gonorrhoeae	2|1224|28216|206351|481|482|485	0	0	0	0	0	0	0	0	0	0	0	0	0	0	0	0	0	0	0	0	0	0	0	0	0	0	0	0	0	0	0	0	0	0	0	0	0	0	0	0	0	0	0	0	0	0	0	0
k__Bacteria|p__Proteobacteria|c__Betaproteobacteria|o__Neisseriales|f__Neisseriaceae|g__Neisseria|s__Neisseria_lactamica	2|1224|28216|206351|481|482|486	0	0	0	0	0	0	0	0	0	0	0	0	0	0	0	0	0	0	0	0	0	0	0	0	0	0	0	0	0	0	0	0	0	0	0	0	0	0	0	0	0	0	0	0	0	0	0	0
k__Bacteria|p__Proteobacteria|c__Betaproteobacteria|o__Neisseriales|f__Neisseriaceae|g__Neisseria|s__Neisseria_macacae	2|1224|28216|206351|481|482|496	0.05407	0	0.32214	0	0	0	0	0	0	0	0	0	0	0	0	0.35201	0	0	0	0	0.28368	0	0	0	0	0.05598	2.36101	0	0	0	2.26307	0	0	0	0	0	0	0	0	0	0	0	0.72555	0	0.41547	0	0	0
k__Bacteria|p__Proteobacteria|c__Betaproteobacteria|o__Neisseriales|f__Neisseriaceae|g__Neisseria|s__Neisseria_mucosa	2|1224|28216|206351|481|482|488	0	0	0	0	0	0	0	0	0	0	0	0	0	0	0	0.34511	0	0	0.06381	0	0	0	0	13.8418	0	0.09006	0	0.48252	0	0	1.30188	0	0	0	0	0	0	0	0	0	0	0.09164	0	0	0	0	0	0
k__Bacteria|p__Proteobacteria|c__Betaproteobacteria|o__Neisseriales|f__Neisseriaceae|g__Neisseria|s__Neisseria_perflava	2|1224|28216|206351|481|482|33053	0	0	0.01192	0	0	0	0	0	0	0	0	0	0	0	0	0	0	0	0	0	0	0	0	0	0	0	0	0	0	0	0	0	0	0	0	0	0	0	0	0	0	0	0	0	0	0	0	0
k__Bacteria|p__Proteobacteria|c__Betaproteobacteria|o__Neisseriales|f__Neisseriaceae|g__Neisseria|s__Neisseria_polysaccharea	2|1224|28216|206351|481|482|489	0	0	0	0	0	0	0	0	0	0	0	0	0	0	0	0	0	0	0	0	0	0	0	0	0	0	0	0	0	0	0	0	0	0	0	0	0	0	0	0	0	0	0	0	0.26347	0	0	0
k__Bacteria|p__Proteobacteria|c__Betaproteobacteria|o__Neisseriales|f__Neisseriaceae|g__Neisseria|s__Neisseria_sicca	2|1224|28216|206351|481|482|490	0.15478	0.00567	0.7083	0	0	0	0	0	0	0	0	0	0	0	0	0	6.99707	0	0	0	1.10158	0	0	3.18715	0	0.06512	1.02794	0.38319	0	0.03208	6.78668	0	0	0	0	0	0	0	0	0	0	0	0.35444	0	0.36051	2.05905	0	0
k__Bacteria|p__Proteobacteria|c__Betaproteobacteria|o__Neisseriales|f__Neisseriaceae|g__Neisseria|s__Neisseria_sp_HMSC064E01	2|1224|28216|206351|481|482|1715052	0	0	0.00977	0	0	0	0	0	0	0	0	0	0	0	0	0	0.56163	0	0	0	0.12858	0	0	0	0	0	0.1273	0.09005	0	0	0.27957	0	0	0	0	0	0	0	0	0	0	0	0.03347	0	0	0	0	0
k__Bacteria|p__Proteobacteria|c__Betaproteobacteria|o__Neisseriales|f__Neisseriaceae|g__Neisseria|s__Neisseria_sp_oral_taxon_014	2|1224|28216|206351|481|482|641148	0	0.04581	0.15205	0	0	0	0	0	0	0	0	0	0	0	0	0	3.85663	0	0	0	0	0	0	0	4.58405	0	0.18793	0	0	0	0	0	0	0.31474	0	0	0	0	0	0	0.19836	0	0	0	0	0	0.19599	0
k__Bacteria|p__Proteobacteria|c__Betaproteobacteria|o__Neisseriales|f__Neisseriaceae|g__Neisseria|s__Neisseria_subflava	2|1224|28216|206351|481|482|28449	0.01758	5.93227	0.31192	0.00795	0.36345	0	0	0.15501	0	0	0	0	0	0	0	0.87558	0	0	0	0	0	0	0	0	0	0.11817	0.33249	0.59845	0	0	0	0	0	0	0	0	0	0	0	0	0	0.03889	0	0	0	0	0.15026	0
k__Bacteria|p__Proteobacteria|c__Deltaproteobacteria	2|1224|28221	0	0	0	0	0.01288	0	0	0	0	0.13975	0	0	0	0	0	0	1.64642	0	0	0	0	0	0	0	0	0	0	0	0	0.1596	0	0	0	0	0	0	0	0	0	0	0	0.45231	0	0	0.02999	0	0.46027	0
k__Bacteria|p__Proteobacteria|c__Deltaproteobacteria|o__Desulfobacterales	2|1224|28221|213118	0	0	0	0	0.01288	0	0	0	0	0.13975	0	0	0	0	0	0	0	0	0	0	0	0	0	0	0	0	0	0	0	0.1596	0	0	0	0	0	0	0	0	0	0	0	0	0	0	0.02999	0	0.46027	0
k__Bacteria|p__Proteobacteria|c__Deltaproteobacteria|o__Desulfobacterales|f__Desulfobulbaceae	2|1224|28221|213118|213121	0	0	0	0	0.01288	0	0	0	0	0.13975	0	0	0	0	0	0	0	0	0	0	0	0	0	0	0	0	0	0	0	0.1596	0	0	0	0	0	0	0	0	0	0	0	0	0	0	0.02999	0	0.46027	0
k__Bacteria|p__Proteobacteria|c__Deltaproteobacteria|o__Desulfobacterales|f__Desulfobulbaceae|g__Desulfobulbus	2|1224|28221|213118|213121|893	0	0	0	0	0.01288	0	0	0	0	0.13975	0	0	0	0	0	0	0	0	0	0	0	0	0	0	0	0	0	0	0	0.1596	0	0	0	0	0	0	0	0	0	0	0	0	0	0	0.02999	0	0.46027	0
k__Bacteria|p__Proteobacteria|c__Deltaproteobacteria|o__Desulfobacterales|f__Desulfobulbaceae|g__Desulfobulbus|s__Desulfobulbus_oralis	2|1224|28221|213118|213121|893|1986146	0	0	0	0	0.01288	0	0	0	0	0.13975	0	0	0	0	0	0	0	0	0	0	0	0	0	0	0	0	0	0	0	0.1596	0	0	0	0	0	0	0	0	0	0	0	0	0	0	0.02999	0	0.46027	0
k__Bacteria|p__Proteobacteria|c__Deltaproteobacteria|o__Desulfovibrionales	2|1224|28221|213115	0	0	0	0	0	0	0	0	0	0	0	0	0	0	0	0	1.64642	0	0	0	0	0	0	0	0	0	0	0	0	0	0	0	0	0	0	0	0	0	0	0	0	0.45231	0	0	0	0	0	0
k__Bacteria|p__Proteobacteria|c__Deltaproteobacteria|o__Desulfovibrionales|f__Desulfomicrobiaceae	2|1224|28221|213115|213116	0	0	0	0	0	0	0	0	0	0	0	0	0	0	0	0	1.64642	0	0	0	0	0	0	0	0	0	0	0	0	0	0	0	0	0	0	0	0	0	0	0	0	0.45231	0	0	0	0	0	0
k__Bacteria|p__Proteobacteria|c__Deltaproteobacteria|o__Desulfovibrionales|f__Desulfomicrobiaceae|g__Desulfomicrobium	2|1224|28221|213115|213116|898	0	0	0	0	0	0	0	0	0	0	0	0	0	0	0	0	1.64642	0	0	0	0	0	0	0	0	0	0	0	0	0	0	0	0	0	0	0	0	0	0	0	0	0.45231	0	0	0	0	0	0
k__Bacteria|p__Proteobacteria|c__Deltaproteobacteria|o__Desulfovibrionales|f__Desulfomicrobiaceae|g__Desulfomicrobium|s__Desulfomicrobium_orale	2|1224|28221|213115|213116|898|132132	0	0	0	0	0	0	0	0	0	0	0	0	0	0	0	0	1.64642	0	0	0	0	0	0	0	0	0	0	0	0	0	0	0	0	0	0	0	0	0	0	0	0	0.45231	0	0	0	0	0	0
k__Bacteria|p__Proteobacteria|c__Deltaproteobacteria|o__Desulfovibrionales|f__Desulfovibrionaceae	2|1224|28221|213115|194924	0	0	0	0	0	0	0	0	0	0	0	0	0	0	0	0	0	0	0	0	0	0	0	0	0	0	0	0	0	0	0	0	0	0	0	0	0	0	0	0	0	0	0	0	0	0	0	0
k__Bacteria|p__Proteobacteria|c__Deltaproteobacteria|o__Desulfovibrionales|f__Desulfovibrionaceae|g__Bilophila	2|1224|28221|213115|194924|35832	0	0	0	0	0	0	0	0	0	0	0	0	0	0	0	0	0	0	0	0	0	0	0	0	0	0	0	0	0	0	0	0	0	0	0	0	0	0	0	0	0	0	0	0	0	0	0	0
k__Bacteria|p__Proteobacteria|c__Deltaproteobacteria|o__Desulfovibrionales|f__Desulfovibrionaceae|g__Bilophila|s__Bilophila_wadsworthia	2|1224|28221|213115|194924|35832|35833	0	0	0	0	0	0	0	0	0	0	0	0	0	0	0	0	0	0	0	0	0	0	0	0	0	0	0	0	0	0	0	0	0	0	0	0	0	0	0	0	0	0	0	0	0	0	0	0
k__Bacteria|p__Proteobacteria|c__Epsilonproteobacteria	2|1224|29547	0.47632	2.7076	1.59532	1.48589	0.77215	0	0	0.10845	0	0.07765	0	0	3.91616	0	0	6.11928	0.9969	0	0.93962	0.17069	0.66486	0	1.50579	1.73516	0.37204	0.16548	0.42683	0.42127	0.86253	0.31019	0.18172	0.0136	0.08171	0	0.59515	0	0	0	0	0.61738	0	2.46995	0	0	0.61512	3.74922	0.62401	0.81929
k__Bacteria|p__Proteobacteria|c__Epsilonproteobacteria|o__Campylobacterales	2|1224|29547|213849	0.47632	2.7076	1.59532	1.48589	0.77215	0	0	0.10845	0	0.07765	0	0	3.91616	0	0	6.11928	0.9969	0	0.93962	0.17069	0.66486	0	1.50579	1.73516	0.37204	0.16548	0.42683	0.42127	0.86253	0.31019	0.18172	0.0136	0.08171	0	0.59515	0	0	0	0	0.61738	0	2.46995	0	0	0.61512	3.74922	0.62401	0.81929
k__Bacteria|p__Proteobacteria|c__Epsilonproteobacteria|o__Campylobacterales|f__Campylobacteraceae	2|1224|29547|213849|72294	0.47632	2.7076	1.59532	1.48589	0.77215	0	0	0.10845	0	0.07765	0	0	3.91616	0	0	6.11928	0.9969	0	0.93962	0.17069	0.66486	0	1.50579	1.73516	0.37204	0.16548	0.42683	0.42127	0.86253	0.31019	0.18172	0.0136	0.08171	0	0.59515	0	0	0	0	0.61738	0	2.46995	0	0	0.61512	3.74922	0.62401	0.81929
k__Bacteria|p__Proteobacteria|c__Epsilonproteobacteria|o__Campylobacterales|f__Campylobacteraceae|g__Campylobacter	2|1224|29547|213849|72294|194	0.47632	2.7076	1.59532	1.48589	0.77215	0	0	0.10845	0	0.07765	0	0	3.91616	0	0	6.11928	0.9969	0	0.93962	0.17069	0.66486	0	1.50579	1.73516	0.37204	0.16548	0.42683	0.42127	0.86253	0.31019	0.18172	0.0136	0.08171	0	0.59515	0	0	0	0	0.61738	0	2.46995	0	0	0.61512	3.74922	0.62401	0.81929
k__Bacteria|p__Proteobacteria|c__Epsilonproteobacteria|o__Campylobacterales|f__Campylobacteraceae|g__Campylobacter|s__Campylobacter_concisus	2|1224|29547|213849|72294|194|199	0.42997	2.65555	1.2	1.45995	0.42978	0	0	0	0	0	0	0	3.91616	0	0	0	0	0	0.41028	0	0.66486	0	0	1.73516	0	0.16548	0.23384	0.31137	0.86253	0.16496	0	0	0	0	0.59515	0	0	0	0	0.00424	0	0.37579	0	0	0.61512	0.48433	0	0.39985
k__Bacteria|p__Proteobacteria|c__Epsilonproteobacteria|o__Campylobacterales|f__Campylobacteraceae|g__Campylobacter|s__Campylobacter_curvus	2|1224|29547|213849|72294|194|200	0	0	0	0	0	0	0	0	0	0	0	0	0	0	0	0	0	0	0	0	0	0	0	0	0	0	0	0	0	0	0	0	0	0	0	0	0	0	0	0	0	0.08408	0	0	0	0	0	0.24858
k__Bacteria|p__Proteobacteria|c__Epsilonproteobacteria|o__Campylobacterales|f__Campylobacteraceae|g__Campylobacter|s__Campylobacter_gracilis	2|1224|29547|213849|72294|194|824	0	0.05205	0.10145	0.02594	0.02085	0	0	0	0	0.07765	0	0	0	0	0	0	0	0	0.08478	0.17069	0	0	0.01659	0	0	0	0	0	0	0.14523	0.18172	0.0136	0.08171	0	0	0	0	0	0	0.05404	0	1.56979	0	0	0	0.54998	0.29939	0.17087
k__Bacteria|p__Proteobacteria|c__Epsilonproteobacteria|o__Campylobacterales|f__Campylobacteraceae|g__Campylobacter|s__Campylobacter_rectus	2|1224|29547|213849|72294|194|203	0.04081	0	0.20901	0	0.04071	0	0	0	0	0	0	0	0	0	0	0.24309	0	0	0	0	0	0	0	0	0.05924	0	0	0	0	0	0	0	0	0	0	0	0	0	0	0.41348	0	0.00761	0	0	0	0.49604	0.17238	0
k__Bacteria|p__Proteobacteria|c__Epsilonproteobacteria|o__Campylobacterales|f__Campylobacteraceae|g__Campylobacter|s__Campylobacter_showae	2|1224|29547|213849|72294|194|204	0.00553	0	0.08486	0	0.28081	0	0	0.10845	0	0	0	0	0	0	0	5.87619	0.9969	0	0.44456	0	0	0	1.4892	0	0.3128	0	0.19299	0.10989	0	0	0	0	0	0	0	0	0	0	0	0.14562	0	0.43268	0	0	0	2.21887	0.15224	0
k__Bacteria|p__Proteobacteria|c__Gammaproteobacteria	2|1224|1236	0.54146	1.99832	5.18091	0.25592	7.59951	0	0	0.39706	0	0	0	0	0	99.5641	0	0.57484	0	0.21504	7.0346	0	0.30696	89.3779	18.1023	0.44326	0.80572	0.04492	3.75702	2.25242	1.57055	0.38848	0.183	0	0.40208	0	0.34321	0	0	0	0	0	0	0.02493	0	0	0.50193	0	1.1738	0
k__Bacteria|p__Proteobacteria|c__Gammaproteobacteria|o__Cardiobacteriales	2|1224|1236|135615	0.01807	0.21765	0.32322	0.05846	0.11789	0	0	0	0	0	0	0	0	0	0	0	0	0	1.18092	0	0	0	0	0	0	0	0	0	0	0.28491	0	0	0.40208	0	0.21247	0	0	0	0	0	0	0.02493	0	0	0	0	1.1738	0
k__Bacteria|p__Proteobacteria|c__Gammaproteobacteria|o__Cardiobacteriales|f__Cardiobacteriaceae	2|1224|1236|135615|868	0.01807	0.21765	0.32322	0.05846	0.11789	0	0	0	0	0	0	0	0	0	0	0	0	0	1.18092	0	0	0	0	0	0	0	0	0	0	0.28491	0	0	0.40208	0	0.21247	0	0	0	0	0	0	0.02493	0	0	0	0	1.1738	0
k__Bacteria|p__Proteobacteria|c__Gammaproteobacteria|o__Cardiobacteriales|f__Cardiobacteriaceae|g__Cardiobacterium	2|1224|1236|135615|868|2717	0.01807	0.21765	0.32322	0.05846	0.11789	0	0	0	0	0	0	0	0	0	0	0	0	0	1.18092	0	0	0	0	0	0	0	0	0	0	0.28491	0	0	0.40208	0	0.21247	0	0	0	0	0	0	0.02493	0	0	0	0	1.1738	0
k__Bacteria|p__Proteobacteria|c__Gammaproteobacteria|o__Cardiobacteriales|f__Cardiobacteriaceae|g__Cardiobacterium|s__Cardiobacterium_hominis	2|1224|1236|135615|868|2717|2718	0.01807	0.21535	0.27604	0.03672	0.10667	0	0	0	0	0	0	0	0	0	0	0	0	0	0	0	0	0	0	0	0	0	0	0	0	0.03094	0	0	0	0	0	0	0	0	0	0	0	0	0	0	0	0	0.05221	0
k__Bacteria|p__Proteobacteria|c__Gammaproteobacteria|o__Cardiobacteriales|f__Cardiobacteriaceae|g__Cardiobacterium|s__Cardiobacterium_valvarum	2|1224|1236|135615|868|2717|194702	0	0.0023	0.04718	0.02174	0.01121	0	0	0	0	0	0	0	0	0	0	0	0	0	1.18092	0	0	0	0	0	0	0	0	0	0	0.25397	0	0	0.40208	0	0.21247	0	0	0	0	0	0	0.02493	0	0	0	0	1.12159	0
k__Bacteria|p__Proteobacteria|c__Gammaproteobacteria|o__Enterobacterales	2|1224|1236|91347	0	0	0	0	0	0	0	0	0	0	0	0	0	99.5641	0	0	0	0	0	0	0	89.3779	0	0	0	0	0	0	0	0	0	0	0	0	0	0	0	0	0	0	0	0	0	0	0	0	0	0
k__Bacteria|p__Proteobacteria|c__Gammaproteobacteria|o__Enterobacterales|f__Enterobacteriaceae	2|1224|1236|91347|543	0	0	0	0	0	0	0	0	0	0	0	0	0	99.5641	0	0	0	0	0	0	0	89.3779	0	0	0	0	0	0	0	0	0	0	0	0	0	0	0	0	0	0	0	0	0	0	0	0	0	0
k__Bacteria|p__Proteobacteria|c__Gammaproteobacteria|o__Enterobacterales|f__Enterobacteriaceae|g__Enterobacter	2|1224|1236|91347|543|547	0	0	0	0	0	0	0	0	0	0	0	0	0	99.5641	0	0	0	0	0	0	0	0	0	0	0	0	0	0	0	0	0	0	0	0	0	0	0	0	0	0	0	0	0	0	0	0	0	0
k__Bacteria|p__Proteobacteria|c__Gammaproteobacteria|o__Enterobacterales|f__Enterobacteriaceae|g__Enterobacter|s__Enterobacter_bugandensis	2|1224|1236|91347|543|547|881260	0	0	0	0	0	0	0	0	0	0	0	0	0	99.5641	0	0	0	0	0	0	0	0	0	0	0	0	0	0	0	0	0	0	0	0	0	0	0	0	0	0	0	0	0	0	0	0	0	0
k__Bacteria|p__Proteobacteria|c__Gammaproteobacteria|o__Enterobacterales|f__Enterobacteriaceae|g__Escherichia	2|1224|1236|91347|543|561	0	0	0	0	0	0	0	0	0	0	0	0	0	0	0	0	0	0	0	0	0	0	0	0	0	0	0	0	0	0	0	0	0	0	0	0	0	0	0	0	0	0	0	0	0	0	0	0
k__Bacteria|p__Proteobacteria|c__Gammaproteobacteria|o__Enterobacterales|f__Enterobacteriaceae|g__Escherichia|s__Escherichia_coli	2|1224|1236|91347|543|561|562	0	0	0	0	0	0	0	0	0	0	0	0	0	0	0	0	0	0	0	0	0	0	0	0	0	0	0	0	0	0	0	0	0	0	0	0	0	0	0	0	0	0	0	0	0	0	0	0
k__Bacteria|p__Proteobacteria|c__Gammaproteobacteria|o__Enterobacterales|f__Enterobacteriaceae|g__Klebsiella	2|1224|1236|91347|543|570	0	0	0	0	0	0	0	0	0	0	0	0	0	0	0	0	0	0	0	0	0	89.3779	0	0	0	0	0	0	0	0	0	0	0	0	0	0	0	0	0	0	0	0	0	0	0	0	0	0
k__Bacteria|p__Proteobacteria|c__Gammaproteobacteria|o__Enterobacterales|f__Enterobacteriaceae|g__Klebsiella|s__Klebsiella_pneumoniae	2|1224|1236|91347|543|570|573	0	0	0	0	0	0	0	0	0	0	0	0	0	0	0	0	0	0	0	0	0	81.1	0	0	0	0	0	0	0	0	0	0	0	0	0	0	0	0	0	0	0	0	0	0	0	0	0	0
k__Bacteria|p__Proteobacteria|c__Gammaproteobacteria|o__Enterobacterales|f__Enterobacteriaceae|g__Klebsiella|s__Klebsiella_quasipneumoniae	2|1224|1236|91347|543|570|1463165	0	0	0	0	0	0	0	0	0	0	0	0	0	0	0	0	0	0	0	0	0	8.27797	0	0	0	0	0	0	0	0	0	0	0	0	0	0	0	0	0	0	0	0	0	0	0	0	0	0
k__Bacteria|p__Proteobacteria|c__Gammaproteobacteria|o__Enterobacterales|f__Enterobacteriaceae|g__Klebsiella|s__Klebsiella_variicola	2|1224|1236|91347|543|570|244366	0	0	0	0	0	0	0	0	0	0	0	0	0	0	0	0	0	0	0	0	0	0	0	0	0	0	0	0	0	0	0	0	0	0	0	0	0	0	0	0	0	0	0	0	0	0	0	0
k__Bacteria|p__Proteobacteria|c__Gammaproteobacteria|o__Enterobacterales|f__Morganellaceae	2|1224|1236|91347|1903414	0	0	0	0	0	0	0	0	0	0	0	0	0	0	0	0	0	0	0	0	0	0	0	0	0	0	0	0	0	0	0	0	0	0	0	0	0	0	0	0	0	0	0	0	0	0	0	0
k__Bacteria|p__Proteobacteria|c__Gammaproteobacteria|o__Enterobacterales|f__Morganellaceae|g__Proteus	2|1224|1236|91347|1903414|583	0	0	0	0	0	0	0	0	0	0	0	0	0	0	0	0	0	0	0	0	0	0	0	0	0	0	0	0	0	0	0	0	0	0	0	0	0	0	0	0	0	0	0	0	0	0	0	0
k__Bacteria|p__Proteobacteria|c__Gammaproteobacteria|o__Enterobacterales|f__Morganellaceae|g__Proteus|s__Proteus_mirabilis	2|1224|1236|91347|1903414|583|584	0	0	0	0	0	0	0	0	0	0	0	0	0	0	0	0	0	0	0	0	0	0	0	0	0	0	0	0	0	0	0	0	0	0	0	0	0	0	0	0	0	0	0	0	0	0	0	0
k__Bacteria|p__Proteobacteria|c__Gammaproteobacteria|o__Enterobacterales|f__Yersiniaceae	2|1224|1236|91347|1903411	0	0	0	0	0	0	0	0	0	0	0	0	0	0	0	0	0	0	0	0	0	0	0	0	0	0	0	0	0	0	0	0	0	0	0	0	0	0	0	0	0	0	0	0	0	0	0	0
k__Bacteria|p__Proteobacteria|c__Gammaproteobacteria|o__Enterobacterales|f__Yersiniaceae|g__Serratia	2|1224|1236|91347|1903411|613	0	0	0	0	0	0	0	0	0	0	0	0	0	0	0	0	0	0	0	0	0	0	0	0	0	0	0	0	0	0	0	0	0	0	0	0	0	0	0	0	0	0	0	0	0	0	0	0
k__Bacteria|p__Proteobacteria|c__Gammaproteobacteria|o__Enterobacterales|f__Yersiniaceae|g__Serratia|s__Serratia_marcescens	2|1224|1236|91347|1903411|613|615	0	0	0	0	0	0	0	0	0	0	0	0	0	0	0	0	0	0	0	0	0	0	0	0	0	0	0	0	0	0	0	0	0	0	0	0	0	0	0	0	0	0	0	0	0	0	0	0
k__Bacteria|p__Proteobacteria|c__Gammaproteobacteria|o__Pasteurellales	2|1224|1236|135625	0.52339	1.78067	4.85769	0.19746	7.48162	0	0	0.39706	0	0	0	0	0	0	0	0.57484	0	0	5.85368	0	0.30696	0	18.1023	0.44326	0.80572	0.04492	3.75702	2.25242	1.57055	0.10357	0.183	0	0	0	0.13074	0	0	0	0	0	0	0	0	0	0.50193	0	0	0
k__Bacteria|p__Proteobacteria|c__Gammaproteobacteria|o__Pasteurellales|f__Pasteurellaceae	2|1224|1236|135625|712	0.52339	1.78067	4.85769	0.19746	7.48162	0	0	0.39706	0	0	0	0	0	0	0	0.57484	0	0	5.85368	0	0.30696	0	18.1023	0.44326	0.80572	0.04492	3.75702	2.25242	1.57055	0.10357	0.183	0	0	0	0.13074	0	0	0	0	0	0	0	0	0	0.50193	0	0	0
k__Bacteria|p__Proteobacteria|c__Gammaproteobacteria|o__Pasteurellales|f__Pasteurellaceae|g__Aggregatibacter	2|1224|1236|135625|712|416916	0.02768	0.08277	0.57753	0	0.18522	0	0	0.04203	0	0	0	0	0	0	0	0	0	0	0	0	0	0	0	0	0.80572	0	0.69243	0.43798	0	0.10357	0	0	0	0	0	0	0	0	0	0	0	0	0	0	0.50193	0	0	0
k__Bacteria|p__Proteobacteria|c__Gammaproteobacteria|o__Pasteurellales|f__Pasteurellaceae|g__Aggregatibacter|s__Aggregatibacter_actinomycetemcomitans	2|1224|1236|135625|712|416916|714	0	0	0	0	0	0	0	0	0	0	0	0	0	0	0	0	0	0	0	0	0	0	0	0	0	0	0	0	0	0	0	0	0	0	0	0	0	0	0	0	0	0	0	0	0	0	0	0
k__Bacteria|p__Proteobacteria|c__Gammaproteobacteria|o__Pasteurellales|f__Pasteurellaceae|g__Aggregatibacter|s__Aggregatibacter_aphrophilus	2|1224|1236|135625|712|416916|732	0	0.00633	0	0	0	0	0	0	0	0	0	0	0	0	0	0	0	0	0	0	0	0	0	0	0	0	0.02535	0	0	0	0	0	0	0	0	0	0	0	0	0	0	0	0	0	0	0	0	0
k__Bacteria|p__Proteobacteria|c__Gammaproteobacteria|o__Pasteurellales|f__Pasteurellaceae|g__Aggregatibacter|s__Aggregatibacter_segnis	2|1224|1236|135625|712|416916|739	0	0.00716	0.11936	0	0.08042	0	0	0.04203	0	0	0	0	0	0	0	0	0	0	0	0	0	0	0	0	0.4127	0	0.39463	0.43042	0	0.07999	0	0	0	0	0	0	0	0	0	0	0	0	0	0	0.50193	0	0	0
k__Bacteria|p__Proteobacteria|c__Gammaproteobacteria|o__Pasteurellales|f__Pasteurellaceae|g__Aggregatibacter|s__Aggregatibacter_sp_oral_taxon_458	2|1224|1236|135625|712|416916|712148	0.02768	0.06928	0.45817	0	0.1048	0	0	0	0	0	0	0	0	0	0	0	0	0	0	0	0	0	0	0	0.39302	0	0.27244	0.00757	0	0.02358	0	0	0	0	0	0	0	0	0	0	0	0	0	0	0	0	0	0
k__Bacteria|p__Proteobacteria|c__Gammaproteobacteria|o__Pasteurellales|f__Pasteurellaceae|g__Haemophilus	2|1224|1236|135625|712|724	0.49571	1.69789	4.28016	0.19746	7.29641	0	0	0.35503	0	0	0	0	0	0	0	0.57484	0	0	5.85368	0	0.30696	0	18.1023	0.44326	0	0.04492	3.06459	1.81443	1.57055	0	0.183	0	0	0	0.13074	0	0	0	0	0	0	0	0	0	0	0	0	0
k__Bacteria|p__Proteobacteria|c__Gammaproteobacteria|o__Pasteurellales|f__Pasteurellaceae|g__Haemophilus|s__Haemophilus_haemolyticus	2|1224|1236|135625|712|724|726	0.01221	0.02194	0.03505	0	0.02899	0	0	0	0	0	0	0	0	0	0	0	0	0	0	0	0	0	0	0	0	0	0.26218	0.02817	0	0	0	0	0	0	0	0	0	0	0	0	0	0	0	0	0	0	0	0
k__Bacteria|p__Proteobacteria|c__Gammaproteobacteria|o__Pasteurellales|f__Pasteurellaceae|g__Haemophilus|s__Haemophilus_influenzae	2|1224|1236|135625|712|724|727	0	0	0	0	0	0	0	0	0	0	0	0	0	0	0	0	0	0	0	0	0	0	0	0	0	0	0	0.06293	0	0	0	0	0	0	0	0	0	0	0	0	0	0	0	0	0	0	0	0
k__Bacteria|p__Proteobacteria|c__Gammaproteobacteria|o__Pasteurellales|f__Pasteurellaceae|g__Haemophilus|s__Haemophilus_parahaemolyticus	2|1224|1236|135625|712|724|735	0	0	0.02411	0	0	0	0	0	0	0	0	0	0	0	0	0	0	0	0	0	0	0	0	0	0	0	0.10583	0	0	0	0	0	0	0	0	0	0	0	0	0	0	0	0	0	0	0	0	0
k__Bacteria|p__Proteobacteria|c__Gammaproteobacteria|o__Pasteurellales|f__Pasteurellaceae|g__Haemophilus|s__Haemophilus_parainfluenzae	2|1224|1236|135625|712|724|729	0.42154	1.6663	3.29014	0.1189	7.2272	0	0	0.35503	0	0	0	0	0	0	0	0.37318	0	0	2.77437	0	0.14171	0	5.73316	0.44326	0	0.03543	2.59836	1.60021	1.57055	0	0	0	0	0	0	0	0	0	0	0	0	0	0	0	0	0	0	0
k__Bacteria|p__Proteobacteria|c__Gammaproteobacteria|o__Pasteurellales|f__Pasteurellaceae|g__Haemophilus|s__Haemophilus_paraphrohaemolyticus	2|1224|1236|135625|712|724|736	0	0	0	0	0	0	0	0	0	0	0	0	0	0	0	0	0	0	0	0	0	0	0	0	0	0	0	0	0	0	0	0	0	0	0	0	0	0	0	0	0	0	0	0	0	0	0	0
k__Bacteria|p__Proteobacteria|c__Gammaproteobacteria|o__Pasteurellales|f__Pasteurellaceae|g__Haemophilus|s__Haemophilus_pittmaniae	2|1224|1236|135625|712|724|249188	0	0	0.29495	0	0.01448	0	0	0	0	0	0	0	0	0	0	0	0	0	0	0	0	0	0	0	0	0	0.09823	0	0	0	0	0	0	0	0	0	0	0	0	0	0	0	0	0	0	0	0	0
k__Bacteria|p__Proteobacteria|c__Gammaproteobacteria|o__Pasteurellales|f__Pasteurellaceae|g__Haemophilus|s__Haemophilus_quentini	2|1224|1236|135625|712|724|123834	0	0.00965	0.16329	0	0	0	0	0	0	0	0	0	0	0	0	0	0	0	0	0	0	0	0	0	0	0	0	0	0	0	0	0	0	0	0	0	0	0	0	0	0	0	0	0	0	0	0	0
k__Bacteria|p__Proteobacteria|c__Gammaproteobacteria|o__Pasteurellales|f__Pasteurellaceae|g__Haemophilus|s__Haemophilus_sp_HMSC71H05	2|1224|1236|135625|712|724|1608898	0.06196	0	0	0.07856	0.02574	0	0	0	0	0	0	0	0	0	0	0.20166	0	0	3.07931	0	0.16525	0	12.3691	0	0	0.00949	0	0	0	0	0.183	0	0	0	0.13074	0	0	0	0	0	0	0	0	0	0	0	0	0
k__Bacteria|p__Proteobacteria|c__Gammaproteobacteria|o__Pasteurellales|f__Pasteurellaceae|g__Haemophilus|s__Haemophilus_sputorum	2|1224|1236|135625|712|724|1078480	0	0	0.47262	0	0	0	0	0	0	0	0	0	0	0	0	0	0	0	0	0	0	0	0	0	0	0	0	0.12312	0	0	0	0	0	0	0	0	0	0	0	0	0	0	0	0	0	0	0	0
k__Bacteria|p__Proteobacteria|c__Gammaproteobacteria|o__Pseudomonadales	2|1224|1236|72274	0	0	0	0	0	0	0	0	0	0	0	0	0	0	0	0	0	0.21504	0	0	0	0	0	0	0	0	0	0	0	0	0	0	0	0	0	0	0	0	0	0	0	0	0	0	0	0	0	0
k__Bacteria|p__Proteobacteria|c__Gammaproteobacteria|o__Pseudomonadales|f__Moraxellaceae	2|1224|1236|72274|468	0	0	0	0	0	0	0	0	0	0	0	0	0	0	0	0	0	0.21504	0	0	0	0	0	0	0	0	0	0	0	0	0	0	0	0	0	0	0	0	0	0	0	0	0	0	0	0	0	0
k__Bacteria|p__Proteobacteria|c__Gammaproteobacteria|o__Pseudomonadales|f__Moraxellaceae|g__Acinetobacter	2|1224|1236|72274|468|469	0	0	0	0	0	0	0	0	0	0	0	0	0	0	0	0	0	0.21504	0	0	0	0	0	0	0	0	0	0	0	0	0	0	0	0	0	0	0	0	0	0	0	0	0	0	0	0	0	0
k__Bacteria|p__Proteobacteria|c__Gammaproteobacteria|o__Pseudomonadales|f__Moraxellaceae|g__Acinetobacter|s__Acinetobacter_johnsonii	2|1224|1236|72274|468|469|40214	0	0	0	0	0	0	0	0	0	0	0	0	0	0	0	0	0	0.21504	0	0	0	0	0	0	0	0	0	0	0	0	0	0	0	0	0	0	0	0	0	0	0	0	0	0	0	0	0	0
k__Bacteria|p__Proteobacteria|c__Gammaproteobacteria|o__Pseudomonadales|f__Pseudomonadaceae	2|1224|1236|72274|135621	0	0	0	0	0	0	0	0	0	0	0	0	0	0	0	0	0	0	0	0	0	0	0	0	0	0	0	0	0	0	0	0	0	0	0	0	0	0	0	0	0	0	0	0	0	0	0	0
k__Bacteria|p__Proteobacteria|c__Gammaproteobacteria|o__Pseudomonadales|f__Pseudomonadaceae|g__Pseudomonas	2|1224|1236|72274|135621|286	0	0	0	0	0	0	0	0	0	0	0	0	0	0	0	0	0	0	0	0	0	0	0	0	0	0	0	0	0	0	0	0	0	0	0	0	0	0	0	0	0	0	0	0	0	0	0	0
k__Bacteria|p__Proteobacteria|c__Gammaproteobacteria|o__Pseudomonadales|f__Pseudomonadaceae|g__Pseudomonas|s__Pseudomonas_aeruginosa_group	2|1224|1236|72274|135621|286|136841	0	0	0	0	0	0	0	0	0	0	0	0	0	0	0	0	0	0	0	0	0	0	0	0	0	0	0	0	0	0	0	0	0	0	0	0	0	0	0	0	0	0	0	0	0	0	0	0
k__Bacteria|p__Proteobacteria|c__Gammaproteobacteria|o__Pseudomonadales|f__Pseudomonadaceae|g__Pseudomonas|s__Pseudomonas_putida_group	2|1224|1236|72274|135621|286|136845	0	0	0	0	0	0	0	0	0	0	0	0	0	0	0	0	0	0	0	0	0	0	0	0	0	0	0	0	0	0	0	0	0	0	0	0	0	0	0	0	0	0	0	0	0	0	0	0
k__Bacteria|p__Proteobacteria|c__Gammaproteobacteria|o__Pseudomonadales|f__Pseudomonadaceae|g__Pseudomonas|s__Pseudomonas_soli	2|1224|1236|72274|135621|286|1306993	0	0	0	0	0	0	0	0	0	0	0	0	0	0	0	0	0	0	0	0	0	0	0	0	0	0	0	0	0	0	0	0	0	0	0	0	0	0	0	0	0	0	0	0	0	0	0	0
k__Bacteria|p__Spirochaetes	2|203691	0.00432	0.00237	0.16337	0.00473	0.02942	0	0	0	0	0.02464	0	0	0	0	0	0	0	0.01878	0	0.11235	0	0	0	0	0	0	0	0	0	0.06885	0.06155	0	0.16437	0	0	0	0	0	0	1.14646	0.09055	1.36255	0	0	0.16702	2.31424	1.41983	1.108
k__Bacteria|p__Spirochaetes|c__Spirochaetia	2|203691|203692	0.00432	0.00237	0.16337	0.00473	0.02942	0	0	0	0	0.02464	0	0	0	0	0	0	0	0.01878	0	0.11235	0	0	0	0	0	0	0	0	0	0.06885	0.06155	0	0.16437	0	0	0	0	0	0	1.14646	0.09055	1.36255	0	0	0.16702	2.31424	1.41983	1.108
k__Bacteria|p__Spirochaetes|c__Spirochaetia|o__Spirochaetales	2|203691|203692|136	0.00432	0.00237	0.16337	0.00473	0.02942	0	0	0	0	0.02464	0	0	0	0	0	0	0	0.01878	0	0.11235	0	0	0	0	0	0	0	0	0	0.06885	0.06155	0	0.16437	0	0	0	0	0	0	1.14646	0.09055	1.36255	0	0	0.16702	2.31424	1.41983	1.108
k__Bacteria|p__Spirochaetes|c__Spirochaetia|o__Spirochaetales|f__Spirochaetaceae	2|203691|203692|136|137	0.00432	0.00237	0.16337	0.00473	0.02942	0	0	0	0	0.02464	0	0	0	0	0	0	0	0.01878	0	0.11235	0	0	0	0	0	0	0	0	0	0.06885	0.06155	0	0.16437	0	0	0	0	0	0	1.14646	0.09055	1.36255	0	0	0.16702	2.31424	1.41983	1.108
k__Bacteria|p__Spirochaetes|c__Spirochaetia|o__Spirochaetales|f__Spirochaetaceae|g__Treponema	2|203691|203692|136|137|157	0.00432	0.00237	0.16337	0.00473	0.02942	0	0	0	0	0.02464	0	0	0	0	0	0	0	0.01878	0	0.11235	0	0	0	0	0	0	0	0	0	0.06885	0.06155	0	0.16437	0	0	0	0	0	0	1.14646	0.09055	1.36255	0	0	0.16702	2.31424	1.41983	1.108
k__Bacteria|p__Spirochaetes|c__Spirochaetia|o__Spirochaetales|f__Spirochaetaceae|g__Treponema|s__Treponema_denticola	2|203691|203692|136|137|157|158	0	0	0.03547	0	0.01644	0	0	0	0	0	0	0	0	0	0	0	0	0	0	0	0	0	0	0	0	0	0	0	0	0	0	0	0	0	0	0	0	0	0	0.03296	0	0.08393	0	0	0.04239	1.26344	0.57605	0
k__Bacteria|p__Spirochaetes|c__Spirochaetia|o__Spirochaetales|f__Spirochaetaceae|g__Treponema|s__Treponema_lecithinolyticum	2|203691|203692|136|137|157|53418	0	0	0.07984	0	0.00832	0	0	0	0	0	0	0	0	0	0	0	0	0	0	0	0	0	0	0	0	0	0	0	0	0	0	0	0	0	0	0	0	0	0	0.2148	0	0	0	0	0	0	0	0
k__Bacteria|p__Spirochaetes|c__Spirochaetia|o__Spirochaetales|f__Spirochaetaceae|g__Treponema|s__Treponema_maltophilum	2|203691|203692|136|137|157|51160	0	0	0	0	0	0	0	0	0	0	0	0	0	0	0	0	0	0	0	0.11235	0	0	0	0	0	0	0	0	0	0	0	0	0	0	0	0	0	0	0	0.08268	0.09055	0.05509	0	0	0	1.05081	0.1527	0.06169
k__Bacteria|p__Spirochaetes|c__Spirochaetia|o__Spirochaetales|f__Spirochaetaceae|g__Treponema|s__Treponema_medium	2|203691|203692|136|137|157|58231	0	0	0	0	0	0	0	0	0	0	0	0	0	0	0	0	0	0	0	0	0	0	0	0	0	0	0	0	0	0	0	0	0	0	0	0	0	0	0	0.01066	0	0	0	0	0	0	0.09102	0
k__Bacteria|p__Spirochaetes|c__Spirochaetia|o__Spirochaetales|f__Spirochaetaceae|g__Treponema|s__Treponema_putidum	2|203691|203692|136|137|157|221027	0	0	0	0	0	0	0	0	0	0	0	0	0	0	0	0	0	0	0	0	0	0	0	0	0	0	0	0	0	0	0	0	0	0	0	0	0	0	0	0	0	0	0	0	0	0	0	0
k__Bacteria|p__Spirochaetes|c__Spirochaetia|o__Spirochaetales|f__Spirochaetaceae|g__Treponema|s__Treponema_socranskii	2|203691|203692|136|137|157|53419	0.00432	0	0.04806	0.00473	0.00466	0	0	0	0	0.02464	0	0	0	0	0	0	0	0.01878	0	0	0	0	0	0	0	0	0	0	0	0.06885	0.06155	0	0.16437	0	0	0	0	0	0	0.79731	0	0.26882	0	0	0.12463	0	0.26176	0.74519
k__Bacteria|p__Spirochaetes|c__Spirochaetia|o__Spirochaetales|f__Spirochaetaceae|g__Treponema|s__Treponema_sp_OMZ_838	2|203691|203692|136|137|157|1539298	0	0.00237	0	0	0	0	0	0	0	0	0	0	0	0	0	0	0	0	0	0	0	0	0	0	0	0	0	0	0	0	0	0	0	0	0	0	0	0	0	0.00338	0	0	0	0	0	0	0	0
k__Bacteria|p__Spirochaetes|c__Spirochaetia|o__Spirochaetales|f__Spirochaetaceae|g__Treponema|s__Treponema_vincentii	2|203691|203692|136|137|157|69710	0	0	0	0	0	0	0	0	0	0	0	0	0	0	0	0	0	0	0	0	0	0	0	0	0	0	0	0	0	0	0	0	0	0	0	0	0	0	0	0.00467	0	0.95471	0	0	0	0	0.3383	0.30112
k__Bacteria|p__Synergistetes	2|508458	0.08727	0	0.11664	0	0.07232	0	0	0.0175	0	0.36188	0	0	0	0	0	0	1.81144	0	0.04769	0	0	0	0	0	0	0	0	0.00669	0	0.21127	0	0	0.5985	0	0	0	0	0	0	1.41652	0	0.25156	0	0	0.10313	0	0.85524	0.41751
k__Bacteria|p__Synergistetes|c__Synergistia	2|508458|649775	0.08727	0	0.11664	0	0.07232	0	0	0.0175	0	0.36188	0	0	0	0	0	0	1.81144	0	0.04769	0	0	0	0	0	0	0	0	0.00669	0	0.21127	0	0	0.5985	0	0	0	0	0	0	1.41652	0	0.25156	0	0	0.10313	0	0.85524	0.41751
k__Bacteria|p__Synergistetes|c__Synergistia|o__Synergistales	2|508458|649775|649776	0.08727	0	0.11664	0	0.07232	0	0	0.0175	0	0.36188	0	0	0	0	0	0	1.81144	0	0.04769	0	0	0	0	0	0	0	0	0.00669	0	0.21127	0	0	0.5985	0	0	0	0	0	0	1.41652	0	0.25156	0	0	0.10313	0	0.85524	0.41751
k__Bacteria|p__Synergistetes|c__Synergistia|o__Synergistales|f__Synergistaceae	2|508458|649775|649776|649777	0.08727	0	0.11664	0	0.07232	0	0	0.0175	0	0.36188	0	0	0	0	0	0	1.81144	0	0.04769	0	0	0	0	0	0	0	0	0.00669	0	0.21127	0	0	0.5985	0	0	0	0	0	0	1.41652	0	0.25156	0	0	0.10313	0	0.85524	0.41751
k__Bacteria|p__Synergistetes|c__Synergistia|o__Synergistales|f__Synergistaceae|g__Fretibacterium	2|508458|649775|649776|649777|1434006	0.08727	0	0.11664	0	0.07232	0	0	0.0175	0	0.36188	0	0	0	0	0	0	1.81144	0	0	0	0	0	0	0	0	0	0	0.00669	0	0.20633	0	0	0.5985	0	0	0	0	0	0	1.41652	0	0.25156	0	0	0.10313	0	0.85524	0.41751
k__Bacteria|p__Synergistetes|c__Synergistia|o__Synergistales|f__Synergistaceae|g__Fretibacterium|s__Fretibacterium_fastidiosum	2|508458|649775|649776|649777|1434006|651822	0.08727	0	0.11664	0	0.07232	0	0	0.0175	0	0.36188	0	0	0	0	0	0	1.81144	0	0	0	0	0	0	0	0	0	0	0.00669	0	0.20633	0	0	0.5985	0	0	0	0	0	0	1.41652	0	0.25156	0	0	0.10313	0	0.85524	0.41751
k__Bacteria|p__Synergistetes|c__Synergistia|o__Synergistales|f__Synergistaceae|g__Jonquetella	2|508458|649775|649776|649777|428711	0	0	0	0	0	0	0	0	0	0	0	0	0	0	0	0	0	0	0.04769	0	0	0	0	0	0	0	0	0	0	0.00494	0	0	0	0	0	0	0	0	0	0	0	0	0	0	0	0	0	0
k__Bacteria|p__Synergistetes|c__Synergistia|o__Synergistales|f__Synergistaceae|g__Jonquetella|s__Jonquetella_anthropi	2|508458|649775|649776|649777|428711|428712	0	0	0	0	0	0	0	0	0	0	0	0	0	0	0	0	0	0	0.04769	0	0	0	0	0	0	0	0	0	0	0.00494	0	0	0	0	0	0	0	0	0	0	0	0	0	0	0	0	0	0
k__Bacteria|p__Synergistetes|c__Synergistia|o__Synergistales|f__Synergistaceae|g__Pyramidobacter	2|508458|649775|649776|649777|638847	0	0	0	0	0	0	0	0	0	0	0	0	0	0	0	0	0	0	0	0	0	0	0	0	0	0	0	0	0	0	0	0	0	0	0	0	0	0	0	0	0	0	0	0	0	0	0	0
k__Bacteria|p__Synergistetes|c__Synergistia|o__Synergistales|f__Synergistaceae|g__Pyramidobacter|s__Pyramidobacter_piscolens	2|508458|649775|649776|649777|638847|638849	0	0	0	0	0	0	0	0	0	0	0	0	0	0	0	0	0	0	0	0	0	0	0	0	0	0	0	0	0	0	0	0	0	0	0	0	0	0	0	0	0	0	0	0	0	0	0	0
k__Bacteria|p__Tenericutes	2|544448	0	0	0	0	0	0	0	0	0	0	0	0	0	0	0	0	0	0	0	0	0	0	0	0	0	0	0.05887	0	0	0	0	0	0	0	0	0	0	0	0	0	0	0	0	0	0	0	0	0
k__Bacteria|p__Tenericutes|c__Mollicutes	2|544448|31969	0	0	0	0	0	0	0	0	0	0	0	0	0	0	0	0	0	0	0	0	0	0	0	0	0	0	0.05887	0	0	0	0	0	0	0	0	0	0	0	0	0	0	0	0	0	0	0	0	0
k__Bacteria|p__Tenericutes|c__Mollicutes|o__Mycoplasmatales	2|544448|31969|2085	0	0	0	0	0	0	0	0	0	0	0	0	0	0	0	0	0	0	0	0	0	0	0	0	0	0	0.05887	0	0	0	0	0	0	0	0	0	0	0	0	0	0	0	0	0	0	0	0	0
k__Bacteria|p__Tenericutes|c__Mollicutes|o__Mycoplasmatales|f__Mycoplasmataceae	2|544448|31969|2085|2092	0	0	0	0	0	0	0	0	0	0	0	0	0	0	0	0	0	0	0	0	0	0	0	0	0	0	0.05887	0	0	0	0	0	0	0	0	0	0	0	0	0	0	0	0	0	0	0	0	0
k__Bacteria|p__Tenericutes|c__Mollicutes|o__Mycoplasmatales|f__Mycoplasmataceae|g__Ureaplasma	2|544448|31969|2085|2092|2129	0	0	0	0	0	0	0	0	0	0	0	0	0	0	0	0	0	0	0	0	0	0	0	0	0	0	0.05887	0	0	0	0	0	0	0	0	0	0	0	0	0	0	0	0	0	0	0	0	0
k__Bacteria|p__Tenericutes|c__Mollicutes|o__Mycoplasmatales|f__Mycoplasmataceae|g__Ureaplasma|s__Ureaplasma_diversum	2|544448|31969|2085|2092|2129|42094	0	0	0	0	0	0	0	0	0	0	0	0	0	0	0	0	0	0	0	0	0	0	0	0	0	0	0.05887	0	0	0	0	0	0	0	0	0	0	0	0	0	0	0	0	0	0	0	0	0
k__Eukaryota	2759	0	0	0	0	0	0	0	0	0	0	0	0	0	0	0	0	0	0	0	0	0	0	0	0	0	0	0	0	0	0	0	0	0	0	0	0	0	0	0	0.12135	0	0	0	0	0	0	0	0
k__Eukaryota|p__Ascomycota	2759|4890	0	0	0	0	0	0	0	0	0	0	0	0	0	0	0	0	0	0	0	0	0	0	0	0	0	0	0	0	0	0	0	0	0	0	0	0	0	0	0	0.12135	0	0	0	0	0	0	0	0
k__Eukaryota|p__Ascomycota|c__Saccharomycetes	2759|4890|4891	0	0	0	0	0	0	0	0	0	0	0	0	0	0	0	0	0	0	0	0	0	0	0	0	0	0	0	0	0	0	0	0	0	0	0	0	0	0	0	0.12135	0	0	0	0	0	0	0	0
k__Eukaryota|p__Ascomycota|c__Saccharomycetes|o__Saccharomycetales	2759|4890|4891|4892	0	0	0	0	0	0	0	0	0	0	0	0	0	0	0	0	0	0	0	0	0	0	0	0	0	0	0	0	0	0	0	0	0	0	0	0	0	0	0	0.12135	0	0	0	0	0	0	0	0
k__Eukaryota|p__Ascomycota|c__Saccharomycetes|o__Saccharomycetales|f__Debaryomycetaceae	2759|4890|4891|4892|766764	0	0	0	0	0	0	0	0	0	0	0	0	0	0	0	0	0	0	0	0	0	0	0	0	0	0	0	0	0	0	0	0	0	0	0	0	0	0	0	0.12135	0	0	0	0	0	0	0	0
k__Eukaryota|p__Ascomycota|c__Saccharomycetes|o__Saccharomycetales|f__Debaryomycetaceae|g__Candida	2759|4890|4891|4892|766764|1535326	0	0	0	0	0	0	0	0	0	0	0	0	0	0	0	0	0	0	0	0	0	0	0	0	0	0	0	0	0	0	0	0	0	0	0	0	0	0	0	0.12135	0	0	0	0	0	0	0	0
k__Eukaryota|p__Ascomycota|c__Saccharomycetes|o__Saccharomycetales|f__Debaryomycetaceae|g__Candida|s__Candida_albicans	2759|4890|4891|4892|766764|1535326|5476	0	0	0	0	0	0	0	0	0	0	0	0	0	0	0	0	0	0	0	0	0	0	0	0	0	0	0	0	0	0	0	0	0	0	0	0	0	0	0	0	0	0	0	0	0	0	0	0
k__Eukaryota|p__Ascomycota|c__Saccharomycetes|o__Saccharomycetales|f__Debaryomycetaceae|g__Candida|s__Candida_dubliniensis	2759|4890|4891|4892|766764|1535326|42374	0	0	0	0	0	0	0	0	0	0	0	0	0	0	0	0	0	0	0	0	0	0	0	0	0	0	0	0	0	0	0	0	0	0	0	0	0	0	0	0	0	0	0	0	0	0	0	0
k__Eukaryota|p__Ascomycota|c__Saccharomycetes|o__Saccharomycetales|f__Debaryomycetaceae|g__Candida|s__Candida_tropicalis	2759|4890|4891|4892|766764|1535326|5482	0	0	0	0	0	0	0	0	0	0	0	0	0	0	0	0	0	0	0	0	0	0	0	0	0	0	0	0	0	0	0	0	0	0	0	0	0	0	0	0.12135	0	0	0	0	0	0	0	0
k__Eukaryota|p__Ascomycota|c__Saccharomycetes|o__Saccharomycetales|f__Saccharomycetaceae	2759|4890|4891|4892|4893	0	0	0	0	0	0	0	0	0	0	0	0	0	0	0	0	0	0	0	0	0	0	0	0	0	0	0	0	0	0	0	0	0	0	0	0	0	0	0	0	0	0	0	0	0	0	0	0
k__Eukaryota|p__Ascomycota|c__Saccharomycetes|o__Saccharomycetales|f__Saccharomycetaceae|g__Saccharomyces	2759|4890|4891|4892|4893|4930	0	0	0	0	0	0	0	0	0	0	0	0	0	0	0	0	0	0	0	0	0	0	0	0	0	0	0	0	0	0	0	0	0	0	0	0	0	0	0	0	0	0	0	0	0	0	0	0
k__Eukaryota|p__Ascomycota|c__Saccharomycetes|o__Saccharomycetales|f__Saccharomycetaceae|g__Saccharomyces|s__Saccharomyces_cerevisiae	2759|4890|4891|4892|4893|4930|4932	0	0	0	0	0	0	0	0	0	0	0	0	0	0	0	0	0	0	0	0	0	0	0	0	0	0	0	0	0	0	0	0	0	0	0	0	0	0	0	0	0	0	0	0	0	0	0	0
k__Eukaryota|p__Basidiomycota	2759|5204	0	0	0	0	0	0	0	0	0	0	0	0	0	0	0	0	0	0	0	0	0	0	0	0	0	0	0	0	0	0	0	0	0	0	0	0	0	0	0	0	0	0	0	0	0	0	0	0
k__Eukaryota|p__Basidiomycota|c__Malasseziomycetes	2759|5204|1538075	0	0	0	0	0	0	0	0	0	0	0	0	0	0	0	0	0	0	0	0	0	0	0	0	0	0	0	0	0	0	0	0	0	0	0	0	0	0	0	0	0	0	0	0	0	0	0	0
k__Eukaryota|p__Basidiomycota|c__Malasseziomycetes|o__Malasseziales	2759|5204|1538075|162474	0	0	0	0	0	0	0	0	0	0	0	0	0	0	0	0	0	0	0	0	0	0	0	0	0	0	0	0	0	0	0	0	0	0	0	0	0	0	0	0	0	0	0	0	0	0	0	0
k__Eukaryota|p__Basidiomycota|c__Malasseziomycetes|o__Malasseziales|f__Malasseziaceae	2759|5204|1538075|162474|742845	0	0	0	0	0	0	0	0	0	0	0	0	0	0	0	0	0	0	0	0	0	0	0	0	0	0	0	0	0	0	0	0	0	0	0	0	0	0	0	0	0	0	0	0	0	0	0	0
k__Eukaryota|p__Basidiomycota|c__Malasseziomycetes|o__Malasseziales|f__Malasseziaceae|g__Malassezia	2759|5204|1538075|162474|742845|55193	0	0	0	0	0	0	0	0	0	0	0	0	0	0	0	0	0	0	0	0	0	0	0	0	0	0	0	0	0	0	0	0	0	0	0	0	0	0	0	0	0	0	0	0	0	0	0	0
k__Eukaryota|p__Basidiomycota|c__Malasseziomycetes|o__Malasseziales|f__Malasseziaceae|g__Malassezia|s__Malassezia_globosa	2759|5204|1538075|162474|742845|55193|76773	0	0	0	0	0	0	0	0	0	0	0	0	0	0	0	0	0	0	0	0	0	0	0	0	0	0	0	0	0	0	0	0	0	0	0	0	0	0	0	0	0	0	0	0	0	0	0	0
k__Eukaryota|p__Basidiomycota|c__Malasseziomycetes|o__Malasseziales|f__Malasseziaceae|g__Malassezia|s__Malassezia_restricta	2759|5204|1538075|162474|742845|55193|76775	0	0	0	0	0	0	0	0	0	0	0	0	0	0	0	0	0	0	0	0	0	0	0	0	0	0	0	0	0	0	0	0	0	0	0	0	0	0	0	0	0	0	0	0	0	0	0	0
[truncated: 77 more columns]
