# Supplementary material for: Hospital antimicrobial stewardship: profiling the oral microbiome after exposure to COVID-19 and antibiotics
Source: Front Microbiol. 2024 Feb 27;15:1346762. doi: 10.3389/fmicb.2024.1346762 (PMC10927822; doi:10.3389/fmicb.2024.1346762)
Supplement: Supplementary file 14 [file Table_13.XLSX]

## Sheet: Sheet1
Abbreviation	Description
BSA	Broad-Spectrum Sepsis Antibiotics
GWSPH	George Washington University Milken Institute School of Public Health
ACTT	Adaptive COVID-19 Treatment Trial
Abs_Nphil_Ct	absolute neutrophil count
LDH	lactate dehydrogenase
CRP	C-reactive protein
WBC	white blood cell count
HCT	hematocrit
HGB	hemoglobin
Tbili	total bilirubin
RDW	red cell distribution width
AST	aspartate aminotransferase
Alk_phos	alkaline phosphatase
RR	respiratory rate
CA	calcium
TP	total protein
INR	internal normalized ratio of prothrombin time
CO2	carbon dioxide
K	potassium
O2SAT	oxygen saturation
BMI	body mass index
PLT	platelet
PP	pulse pressure
Na	sodium
SBP	systolic blood pressure
Abs_mono_ct	absolute monocyte count
MCV	mean corpuscular volume
